# Supplementary material for: E-cardiac patch to sense and repair infarcted myocardium
Source: Nat Commun. 2024 May 16;15:4133. doi: 10.1038/s41467-024-48468-x (PMC11099052; doi:10.1038/s41467-024-48468-x)
Supplement: Supplementary file 4 — Supplementary Dataset 1 [file 41467_2024_48468_MOESM4_ESM.xlsx]

## Sheet: Supplementary Table 1.
Supplementary Table 1. The application of Triboelectric Nanogenerator (TENG) in cardiovascular healthcare.
Design	Diagnosis	Therapeutic	Ref.
TENG + rectifier + capacitor + pacemaker	No	Corrects arrhythmia in rat	1
TENG + rectifier + capacitor + pacemaker	No	Corrects arrhythmia in Yorkshire porcine (35 kg)	2
TENG + power manage system + Li-polymer battery + pacemaker	No	Correct arrhythmia in mongrel (25-30 kg)	3
TENG + rectifier + interdigital electrode	No	Increases and unifies beating rates of cardiomyocytes (CM)	4
TENG + interdigital electrode	No	Promotes the maturation of neonatal CM and increases intracellular Ca2+ level, Ca2+ transient rate, and Ca2+ peak amplitude of CM	5
TENG + power manage unit (rectifier + capacitor + switch) + implantable transmitter + receiving coil + oscilloscope	Detect cardiac contractility and heart rate in Yorkshire porcine (30 kg) wirelessly	No	6
Arterial pressure catheter + TENG + lead wires + data acquisition system	Detect heart rate, respiratory rates, blood pressure, and the velocity of blood flow in Yorkshire porcine (30 kg)	No	7
TENG + lead wires + data acquisition system	Detect endocardial pressure and cardiac arrhythmias in Yorkshire porcine (30 kg)	No	8
TENG + catheter encapsulated carbon nanotube + electrometer	Detect heart rate and monitor heart motion in Sprague Dawley rats (250 g)	No	9
References: 1. Zheng Q, et al. In vivo powering of pacemaker by breathing‐driven implanted triboelectric nanogenerator. Adv Mater 26, 5851-5856 (2014). 2. Ouyang H, et al. Symbiotic cardiac pacemaker. Nat Commun 10, 1821 (2019). 3. Ryu H, et al. Self-rechargeable cardiac pacemaker system with triboelectric nanogenerators. Nat Commun 12, 4374 (2021). 4. Jiang W, et al. Fully bioabsorbable natural‐…
