# Supplementary material for: E-cardiac patch to sense and repair infarcted myocardium
Source: Nat Commun. 2024 May 16;15:4133. doi: 10.1038/s41467-024-48468-x (PMC11099052; doi:10.1038/s41467-024-48468-x)
Supplement: Supplementary file 5 — Supplementary Dataset 2 [file 41467_2024_48468_MOESM5_ESM.xlsx]

## Sheet: Supplementary Table 2.
Supplementary Table 2. Progress in the treatment of myocardial infarction (MI) in minipigs over the past five years.
Treatment strategies for MI and evaluation approaches for cardiac function	MI repair effect	Ref.
TRI-TENG CCP was transplanted on the infarcted heart, and echocardiography was performed at 4 weeks after transplantation.	Fractional shortening (FS) 14.7%↑, Ejection fraction (EF) 22.3%↑	This work
AAV serotype 6 (AAV6)-miR-199a was delivered into the infarcted heart via intramyocardial injection, and cardiac magnetic resonance imaging (CMRI) was performed at 4 weeks after injection.	EF 10.3%↑	1
Elastin-gelatin carbon nanotube (CNT) cardiac patch was transplanted onto the infarcted heart, and echocardiography was performed at 4 weeks post-transplantation.	FS 11%↑, EF 13%↑（scaffold only） FS 12%↑, EF 20%↑ (CMs/scaffold )	2
A lipid nanoparticle laden IncRNA-TARID (LNP-TARID) was injected into the injured heart, followed by echocardiography at 4 weeks post-injection.	FS 5%↑, EF 9%↑	3
A nitrate-functionalized patch was implanted onto the injured heart, and echocardiography was conducted at 7 days and 4 weeks post-transplantation.	FS 5%↑, EF 10%↑ (4 weeks), FS 2%↑, EF 5%↑ (7 days)	4
An adeno-associated virus 9 (AAV9)–Salvador (Sav) -short hairpin RNA (shRNA) directly injected into border zone cardiomyocytes via catheter-mediated subendocardial injection, and echocardiography was conducted at 20, 40, 60, and 90 days after virus injections.	EF 4.5%↑ (34 days), EF 8%↑ (54 days), EF 11%↑ (74 days), EF 14.5%↑ (104 days)	5
Monthly intravenous treatments of CDR132L were applied in a blinded randomized placebocontrolled fashion, and CMRI was performed at 6 months post-injection.	EF 7.96%↑ (6 months)	6
A prevascularized cardiac stromal cell patch, constructed by encapsulating engineered biomimetic microvessels together with therapeutic cardiospherederived stromal cells (CSCs) in a fibrin gel, was transplanted onto the infarcted hearts, and echocardiography was performed at 4 weeks after transplantation.	EF 5%↑ (2 weeks), EF 15%↑ (4 weeks)	7
Recombinant human agrin (rhAgrin) was transported to the infarct region of the hearts by giving a single antegrade infusion immediately after reperfusion, and adding a second dose 3 days post MI, and MRI was performed at day 28 after treatment.	EF 18%↑	8
Tb4-microspheres and hiPSC-CMs were intramyocardially injected into the center and border zone of infarcted heart through a fibrin patch, and CMRI was performed at 4 weeks post-injection.	EF 6.7%↑	9
An injectable hydrogel loaded with mesoporous silica nanoparticles/microRNA-21-5p complexes (Gel@MSN/miR-21-5p) was injected into the infarcted heart, and echocardiography was performed at 14 and 28 days post-injection.	EF 10%↑ (14 days), EF 13%↑ (28 days)	10
References: 1. Gabisonia K, et al. MicroRNA therapy stimulates uncontrolled cardiac repair after myocardial infarction in pigs. Nature 569, 418-422 (2019). 2. Wang L, et al. Injectable and conductive cardiac patches repair infarcted myocardium in rats and minipigs. Nat Biomed Eng 5, 1157-1173 (2021). 3. Zhu D, et al. Intrapericardial long non-coding RNA-Tcf21 antisense RNA inducing demethylation …
