# Supplementary material for: E-cardiac patch to sense and repair infarcted myocardium
Source: Nat Commun. 2024 May 16;15:4133. doi: 10.1038/s41467-024-48468-x (PMC11099052; doi:10.1038/s41467-024-48468-x)
Supplement: Supplementary file 6 — Supplementary Dataset 3 [file 41467_2024_48468_MOESM6_ESM.xlsx]

## Sheet: Supplementary Data 3
Supplementary Data 3. Whole blood panel analysis of minipigs at pre-MI, 2 weeks and 4 weeks after TRI-TENG array transplantation.
Item	Unit	Sham group (pre-MI)	Sham group (2 weeks)	Sham group (4 weeks)	MI group (pre-MI)	MI group (2 weeks)	MI group (4 weeks)	TRI-TENG array transplantation group (pre-MI)	TRI-TENG array transplantation group (2 weeks)	TRI-TENG array transplantation group (4 weeks)
WBC	E9/L	19.7±0.1	20±1.4	15.1±0.1	18.8±4.5	18.6±0.6	19.5±0.2	22.6±6.9	19±0.2	19.5±0.6
RBC	E12/L	6.6±0.9	6.7±0.1	6.4±0.1	7.2±0.3	7.4±0.3	7.4±0.1	7.6±0.3	7.3±0.1	7.7±0
HGB	g/L	105.3±10.1	115.7±0.6	106.7±0.6	109.3±5.5	116.5±2.1	120±1	109±8.2	115.3±0.6	113.7±4.7
HCT	L/L	0.339±0.032	0.395±0.003	0.339±0.006	0.343±0.008	0.37±0.007	0.378±0.002	0.356±0.027	0.381±0.003	0.354±0.011
MCV	fL	51.9±2.3	54.2±0.3	52.5±0.5	47.6±0.7	50.6±0.3	51±0.2	50±1.4	52.5±0.8	52.3±0.5
MCH	pg	16.1±0.6	17.1±0.3	16.5±0.3	15.4±0.5	15.9±0	15.5±0.1	15.4±0.1	15.7±0.2	15.7±0.1
MCHC	g/L	310.3±2.1	293±1.7	314.7±5.7	319.3±9.1	311.7±1.5	315±1	305±7.8	297.3±5.5	315.7±5.7
PLT	E9/L	444.3±106.8	513.7±38.8	530.7±32.3	518±27.6	493.3±87.5	412.3±26.4	517.3±61.3	470.3±25.2	471±88.5
Neu#	E9/L	11.6±1.4	10.1±5.5	8.9±0.1	9.3±0.6	9.9±0.2	13.7±1.1	14.3±0.9	14.1±0.7	8.7±0.2
Lym#	E9/L	7.2±1.7	7.7±0.2	8.3±1.2	8.3±1.6	8.2±0.2	7.5±0.8	7.6±2.4	9±0.9	8.6±0.1
Mono#	E9/L	0.46±0.1	0.51±0.03	0.69±0.05	0.56±0.05	0.77±0.04	0.73±0.03	0.59±0.04	0.7±0.05	0.82±0.1
Eos#	E9/L	0.05±0.03	0.02±0.01	0.03±0.01	0.03±0.03	0.03±0.03	0.02±0	0.05±0.03	0.03±0.01	0.03±0.02
Bas#	E9/L	0.07±0.06	0.02±0.02	0.01±0.01	0.02±0.01	0.03±0.03	0.01±0	0.02±0.01	0.06±0.01	0.02±0.01
Neu%	%	54.7±0.9	46.7±6.6	59.1±0.3	50.1±4.5	50.9±0.4	49.4±0.9	54.4±18.2	47.3±7.1	52.9±4.5
Lym%	%	38.8±3.7	41.5±3	36.1±0.3	46.8±4.2	45±0.6	45±0.2	42.8±8.8	38.7±0.4	40.7±7.4
Mono%	%	6±2.6	4.6±0.5	4.6±0.3	4.4±0.2	3.9±0.1	5.9±0.4	4.2±0.5	4.2±0.1	4.1±0.7
Eos%	%	0.2±0.1	0.2±0	0.1±0.1	0.1±0	0.2±0.2	0.1±0.1	0.2±0.1	0.2±0.1	0.2±0.1
Bas%	%	0.4±0.2	0.4±0.1	0.2±0.1	0.3±0.1	0.2±0.1	0.1±0.1	0.3±0.2	0.2±0.1	0.1±0.1
RDW-SD	fL	39.8±0.8	43.8±1.5	44.8±0.6	43.7±1.1	42.1±1	42.8±1	44±1.2	44.5±2.4	44.8±0.4
RDW-CV	%	20.6±1.3	21.7±0.4	22.8±0.7	22.6±0.5	21.6±0.2	21.6±0.4	23.5±1.2	21.9±0.1	22.8±0.1
MPV	fL	10.1±0.7	10.6±0.2	9.7±0.1	10±0.6	9.6±0.1	10.1±0.1	10.5±1.2	9.2±0.1	9.6±0.2
PDW	fL	15.2±0.3	15.4±0.1	15.1±0.1	15.1±0.3	14.6±0.4	14.7±0.1	15.1±0.3	14.8±0.3	14.8±0.1
PCT	%	0.414±0.121	0.208±0.009	0.171±0.009	0.456±0.075	0.315±0.049	0.323±0.008	0.496±0.046	0.257±0.052	0.389±0.049
P-LCR	%	31.9±5	37.9±2.6	26.9±0.7	30.9±4.8	26.5±0.9	28.5±4	25.2±2	23.6±1.7	26.6±3.8
WBC, white blood cell; RBC, red blood cell; HGB, hemoglobin; HCT, hematocrit; MCV, mean corpuscular volume; MCH, mean corpuscular hemoglobin; MCHC, mean corpuscular hemoglobin concentration; PLT, platelets; Neu#, neutrophil count; Lym#,lymphocyte count; Mono#, monocyte count; Eos#, eosinophil count; Bas#, basophil count; Neu%, neutrophil ratio; Lym%, lymphocyte ratio; Mono%, monocyte ratio; Eos%,…
