# Supplementary material for: E-cardiac patch to sense and repair infarcted myocardium
Source: Nat Commun. 2024 May 16;15:4133. doi: 10.1038/s41467-024-48468-x (PMC11099052; doi:10.1038/s41467-024-48468-x)
Supplement: Supplementary file 7 — Supplementary Dataset 4 [file 41467_2024_48468_MOESM7_ESM.xlsx]

## Sheet: Supplementary Data 4
Supplementary Data 4. The porcine kidney and liver function at pre-MI, 2 weeks and 4 weeks after TRI-TENG array transplantation.
Item	Unit	Sham group (pre-MI)	Sham group (2 weeks)	Sham group (4 weeks)	MI group (pre-MI)	MI group (2 weeks)	MI group (4 weeks)	TRI-TENG array transplantation group (pre-MI)	TRI-TENG array transplantation group (2 weeks)	TRI-TENG array transplantation group (4 weeks)
AST	U/L	34.3±4.9	37.3±1.5	38.7±0.6	35±1.7	32.5±0.7	38.7±1.2	31.7±2.5	36±2	28±1.7
ALT	U/L	23±0	34.3±0.6	27±0	24±2.6	23.3±1.2	31±1	22.7±1.5	23.3±0.6	22±1
AST/ALT		1.4±0.1	1.1±0	1.4±0	1.3±0.1	0.9±0	1.3±0.2	1.3±0.2	1.1±0.1	1.3±0.1
γ-GT	U/L	46.7±3.8	66.7±4	50.7±3.5	48±6.9	60.3±6	55.7±3.8	55.3±6.4	79.3±7.5	62±3.6
LDH	U/L	357.7±28.7	396.3±32.9	478±4.6	542.3±13	470.7±16	500.3±5.8	465.7±64.9	404.3±6.7	517.3±21.2
ALP	U/L	67±0	62.7±0.6	132.3±1.2	174.3±19.7	154.3±0.6	168±1	98.3±46.5	76.3±0.6	132.7±0.6
TP	g/L	78±0.6	69.3±0.2	61.6±0.5	65±3.1	64.7±2.9	67.8±2	66.9±4.7	67.5±4.1	68.5±0.1
ALB	g/L	23.4±0.1	28.3±0.2	29.1±0	29.5±0	31.7±0.1	32.1±0.1	26.4±0.6	28.4±0.3	29.6±0.1
GLB	g/L	49.7±0.5	40.2±0.2	30.7±0.3	33.1±4.5	33.6±0.2	34.6±1.8	34.6±4.9	34.9±0.3	35.4±2.9
A/G		0.4±0	0.6±0	0.7±0	0.8±0.2	0.8±0	0.8±0.1	0.5±0.1	0.7±0.1	0.7±0
TBIL	μmol/L	<1.9	<1.9	<1.9	<1.9	<1.9	<1.9	<1.9	<1.9	<1.9
DBIL	μmol/L	<0.9	<0.9	<0.9	<0.9	<0.9	<0.9	<0.9	<0.9	<0.9
IBIL	μmol/L	1	1	1	1	1	1	1	1	1
CREA	μmol/L	63.3±0.6	83.7±0.6	73.3±1.2	67.7±6.8	71.3±1.2	84.5±0.7	69±3.5	73.3±1.5	79.3±1.2
UREA	mmol/L	2.2±0	1.7±0	1.4±0.1	2.3±0.5	1.2±0	1.8±0	2.4±0.1	1.6±0.1	1.4±0.1
GLU	mmol/L	6.4±0.1	4.2±0.2	3.9±0.1	6.6±0.1	3±0.1	3.9±0.1	6.2±0.2	4.6±0.1	5.3±0.3
AST, aspartate aminotransferase; ALT, alanine aminotransferase; AST/ALT, aspartate aminotransferase/alanine aminotransferase; γ-GT, γ-glutamyl transpeptidase; LDH, lactate dehydrogenase; ALP, alkaline phosphatase; TP, total protein; ALB, albumin; GLB, globulin; A/G, albumin/globulin; TBIL, total bilirubin; DBIL, direct bilirubin; IBIL, indirect bilirubin; CREA, creatinine; UREA; GLU, glucose.
