# Supplementary material for: E-cardiac patch to sense and repair infarcted myocardium
Source: Nat Commun. 2024 May 16;15:4133. doi: 10.1038/s41467-024-48468-x (PMC11099052; doi:10.1038/s41467-024-48468-x)
Supplement: Supplementary file 16 — Source Data [file 41467_2024_48468_MOESM16_ESM.xlsx]

## Sheet: Fig 2A
Voc
rGO/PVDF/rGO (mV)	rGO/P-PVDF/rGO (mV)	PDA-rGO/P-PVDF/rGO (mV)
6.83548	10.5692	21.6366
6.8308	11.4263	19.2614
6.9505	10.9931	23.726
6.57188	10.8224	24.1625
6.82118	11.2711	21.1275
Isc
rGO/PVDF/rGO (nA)	rGO/P-PVDF/rGO (nA)	PDA-rGO/P-PVDF/rGO (nA)
0.947075	1.04753	2.23995
0.985365	1.08383	2.23315
0.962005	1.05093	2.19819
0.961195	1.02943	2.18953
0.927705	1.11037	2.26945
Transferred charges
rGO/PVDF/rGO (nC)	rGO/P-PVDF/rGO (nC)	PDA-rGO/P-PVDF/rGO (nC)
0.1227	0.13272	0.2225
0.13049	0.13795	0.22557
0.12208	0.13932	0.21534
0.12494	0.1353	0.22159
0.12203	0.13467	0.22071

## Sheet: Fig 2B
rGO/PVDF/rGO
Resistance (Ω)	Voltage (mV)	Power density (μW/m2)	Current (nA)
1012000000	6.34	0.000790585	0.68602
110000000	5.81	0.00611	0.89074
10000000	3.57	0.02537	0.92203
1000000	0.65257	0.00848	0.93733
108000	0.08161	0.00123	0.94289
10000	0.00775	0.000119551	0.94495
1000	0.00109	2.36485e-05	0.94656
rGO/P-PVDF/rGO
Resistance (Ω)	Voltage (mV)	Power density (μW/m2)	Current (nA)
1012000000	9.12	0.00164	0.69745
110000000	9.17783	0.01524	0.79512
10000000	5.48	0.05977	0.87178
1000000	0.99254	0.01961	0.9358
108000	0.10348	0.00197	0.9779
10000	0.00957	0.000182295	1.02285
1000	0.00134	3.57404e-05	1.0429
PDA-rGO/P-PVDF/rGO
Resistance (Ω)	Voltage (mV)	Power density (μW/m2)	Current (nA)
1012000000	13.06	0.00335	1.54686
110000000	11.95	0.02584	1.9
10000000	9.08	0.16411	2.11031
1000000	1.71	0.0582	2.15405
108000	0.20469	0.00772	2.16551
10000	0.01986	0.000785071	2.17656
1000	0.00218	9.45939e-05	2.18352

## Sheet: Fig 2C
Frequency											Stress											strain
Time	Voltage										Time	Voltage										Time	Voltage
s	v										s	V										s	V
	1 Hz		2 Hz		3 Hz		4 Hz		5 Hz			2.5 kPa		4.4 kPa		5.9 kPa		28.6 kPa		43.1 kPa			0		0.05		0.1		0.15		0.2		0.25
0.58719	-0.00252	12.3681	-0.000222034	24.8452	0.000637511	36.1692	0.000590385	48.6097	-0.0017		0.57225	8.89383e-05	12.1197	-0.00365	24.5747	-4.22644e-05	36.1705	0.000563316	48.5868	0.00437		0.53119	8.42963e-05	12.9843	-6.66248e-05	24.7412	-0.00020949	36.9375	-3.96357e-05	48.6371	0.000164813	60.6808	-4.8116e-05
0.62291	0.000822474	12.4038	0.0293	24.884	0.0422	36.2048	0.0327	48.6486	0.0386		0.61172	0.00889	12.1555	0.00883	24.612	-0.000235072	36.209	0.00689	48.6252	0.03669		0.57339	0.03752	13.02	0.00678	24.7824	0.000350851	36.9797	-0.000129509	48.6782	0.00682	60.7232	0.000220765
0.66355	0.0178	12.4427	0.0412	24.9423	0.0614	36.2441	0.0637	48.6843	0.0725		0.64748	0.03568	12.1944	0.0195	24.6493	0.000623407	36.2446	0.04206	48.662	0.08281		0.62908	0.05576	13.0586	0.03518	24.8406	0.01649	37.0284	0.0282	48.7356	0.02668	60.7647	0.00744
0.70345	0.0217	12.501	0.0453	24.978	0.0948	36.2798	0.1043	48.7233	0.1383		0.68321	0.04117	12.2486	0.02819	24.6867	0.02867	36.2831	0.10456	48.6796	0.12112		0.66482	0.04131	13.0944	0.04622	24.8762	0.02977	37.0641	0.03486	48.7713	0.02235	60.8052	0.01484
0.73921	0.0251	12.5368	0.0687	25.0178	0.1105	36.3186	0.1393	48.7824	0.1119		0.73752	0.03223	12.2872	0.04772	24.7224	0.03407	36.3373	0.02574	48.6964	0.14518		0.70057	0.03082	13.159	0.02116	24.9239	0.02019	37.1283	0.02349	48.8192	0.01453	60.8718	0.01577
0.79509	0.0238	12.5765	0.0762	25.0535	0.0915	36.3785	0.0783	48.8244	0.0477		0.77348	0.00715	12.3228	0.04756	24.7861	0.06408	36.3755	0.0033	48.7507	0.01866		0.73965	0.01227	13.1947	0.00885	24.9596	0.0166	37.1717	0.01208	48.8549	0.00623	60.9075	0.01254
0.8308	0.0298	12.6176	0.0766	25.0923	0.0324	36.4187	0.0217	48.8652	-0.0168		0.81212	-0.01839	12.3606	0.04482	24.8241	0.06259	36.4111	-0.00133	48.7864	-0.00145		0.78107	0.000746407	13.2348	0.000729549	24.9996	0.006	37.2124	0.00167	48.8947	0.000518628	60.9481	0.00304
0.87007	0.0328	12.6533	0.0611	25.1504	-0.0628	36.4545	-0.0477	48.9009	-0.0878		0.8478	-0.02845	12.3962	0.02947	24.8598	0.0584	36.4468	-0.00037225	48.8257	0.00139		0.83861	-0.01293	13.2769	-0.0052	25.0584	-0.00246	37.2536	-0.00624	48.9539	-0.00981	60.9898	-0.00329
0.90583	0.0369	12.7094	-0.0263	25.1862	-0.0986	36.4935	-0.1033	48.9414	-0.1588		0.88616	-0.04585	12.4533	0.000563813	24.8961	0.04057	36.4837	0.000345732	48.8673	0.00172		0.87425	-0.01764	13.3174	-0.01415	25.0989	-0.01116	37.3034	-0.01426	48.9941	-0.01175	61.0301	-0.01236
0.94508	0.0375	12.7458	-0.0484	25.2262	-0.0918	36.5293	-0.133	48.9983	-0.1081		0.94063	-0.02381	12.489	-0.02001	24.9319	0.01258	36.538	0.000447009	48.903	0.00214		0.9214	-0.03748	13.3834	-0.04571	25.1347	-0.01088	37.3697	-0.0398	49.0298	-0.02282	61.0968	-0.01286
1.01173	0.0401	12.785	-0.0731	25.2761	-0.1008	36.5861	-0.0968	49.034	-0.0534		0.97862	-0.00126	12.5248	-0.03258	24.9874	-0.01692	36.5753	0.00131	48.9591	4.85062e-05		0.95714	-0.08409	13.4191	-0.07027	25.1817	-0.02737	37.4055	-0.0314	49.0769	-0.0272	61.1325	-0.01771
1.04744	0.037	12.8207	-0.0722	25.3171	-0.0379	36.627	-0.0319	49.074	-0.016		1.01438	0.02166	12.5627	-0.04025	25.0231	-0.02079	36.6109	0.00255	48.9949	0.000961217		0.99284	-0.03052	13.4671	-0.0076	25.2174	-0.03857	37.4532	-0.00959	49.1126	-0.00673	61.1801	-0.00974
1.0867	0.0371	12.8592	-0.0728	25.376	-0.0143	36.6628	-0.00471	49.1097	0.0251		1.05015	0.04289	12.6022	-0.04728	25.0621	-0.02797	36.6465	0.00406	49.034	-0.00097495		1.04844	-0.01268	13.5028	-0.0007671	25.2755	-0.01072	37.4889	-0.000921975	49.1779	0.00685	61.2159	-0.00199
1.12245	0.0343	12.9191	-0.0684	25.4117	0.0258	36.7026	0.0119	49.149	0.0816		1.08813	0.03121	12.6565	-0.02745	25.0987	-0.05102	36.684	-0.03004	49.0696	-0.00178		1.08419	0.06502	13.543	0.03031	25.3162	0.01437	37.5282	0.03027	49.2188	0.02789	61.2563	0.00473
1.16167	0.00769	12.9593	-0.0394	25.4509	0.0633	36.7383	0.0704	49.2066	0.1554		1.14459	0.01945	12.6955	-0.03145	25.1384	-0.0557	36.7413	-0.07846	49.1092	-0.00223		1.12906	0.04761	13.6082	0.04578	25.3567	0.03128	37.5947	0.03004	49.2546	0.02369	61.3218	0.017
1.22047	-0.0255	12.9951	-0.0102	25.4866	0.0758	36.7943	0.1216	49.2423	0.122		1.18027	-0.01449	12.7311	-0.0108	25.1951	-0.05453	36.7581	-0.13458	49.1674	-0.000254259		1.1648	0.03409	13.6439	0.03001	25.3925	0.02094	37.6304	0.02321	49.3021	0.01669	61.3574	0.01733
1.25621	-0.0336	13.0345	0.0232	25.5254	0.1061	36.83	0.136	49.2824	0.0668		1.21602	-0.03155	12.7698	-0.00293	25.2384	-0.01545	36.7937	-0.028	49.2031	-0.04142		1.20055	0.02566	13.6924	0.01519	25.4405	0.01889	37.6715	0.01134	49.3378	0.00883	61.4051	0.01352
1.29491	-0.0399	13.0703	0.0373	25.5843	0.0999	36.8686	0.0963	49.3236	0.0103		1.25285	-0.03643	12.8055	0.00911	25.2741	-0.00317	36.8293	0.000205565	49.2199	-0.11154		1.25595	0.0049	13.728	0.00403	25.5001	0.00417	37.7124	0.0011	49.3944	-0.000131733	61.4408	0.00441
1.33064	-0.04	13.1262	0.054	25.62	0.0454	36.9044	0.0437	49.3594	-0.0641		1.28858	-0.03684	12.8613	0.02393	25.3123	0.01244	36.8672	0.00212	49.2368	-0.16348		1.29162	-0.0011	13.768	-0.000517139	25.5418	-0.000309979	37.7534	-0.00694	49.4301	-0.00678	61.4806	-0.00104
1.3705	-0.0451	13.1619	0.0707	25.6589	-0.0182	36.9438	-0.0147	49.4148	-0.1731		1.34555	-0.00592	12.8969	0.02726	25.348	0.02014	36.9214	0.05511	49.2537	-0.13624		1.3316	-0.01057	13.834	-0.01436	25.5824	-0.00863	37.8199	-0.01743	49.4771	-0.01113	61.5467	-0.01211
1.42821	-0.0468	13.2011	0.0781	25.6945	-0.063	37.0027	-0.1155	49.4504	-0.1484		1.38125	0.01128	12.9329	0.04639	25.4032	0.041	36.9571	0.0973	49.3092	-0.011		1.37168	-0.0165	13.8697	-0.01037	25.618	-0.000474038	37.8556	-0.02611	49.5128	-0.01922	61.5823	-0.01224
1.46395	-0.0456	13.2368	0.0838	25.7334	-0.1052	37.0435	-0.1343	49.4908	-0.0761		1.42113	0.04091	12.9712	0.04806	25.4389	0.05906	36.993	0.05777	49.345	0.00353		1.4074	-0.0283	13.9164	-0.07495	25.6588	-0.00566	37.9029	-0.0316	49.5599	-0.03044	61.6297	-0.01987
1.50382	-0.0485	13.2766	0.0722	25.7927	-0.1073	37.0792	-0.1085	49.5265	0.00317		1.45688	0.04015	13.0069	0.05014	25.4746	0.05116	37.0286	0.01574	49.3807	0.00599		1.46957	-0.07069	13.9521	-0.04429	25.7144	-0.03762	37.9385	-0.02043	49.6201	-0.002	61.6654	-0.01173
1.53956	-0.0413	13.3346	-0.0112	25.8335	-0.0915	37.1193	-0.0601	49.5652	0.0212		1.49483	0.0348	13.0614	0.01637	25.5129	0.04266	37.0669	-0.00138	49.4186	0.07931		1.50527	-0.01459	14.0008	-0.00295	25.7502	-0.01496	37.9796	-0.00114	49.6611	0.0096	61.7063	-0.00323
1.57821	-0.0356	13.3703	-0.0428	25.8692	-0.0235	37.155	-0.0147	49.6234	0.09		1.54907	-0.00259	13.0971	-0.000523359	25.5487	0.02735	37.1211	-0.000167217	49.4575	0.13635		1.54099	-0.01528	14.0584	0.05512	25.7919	-0.00262	38.0445	0.03549	49.7018	0.02801	61.7644	0.00667
1.63711	-0.0399	13.4093	-0.0695	25.9092	-0.018	37.2109	0.0577	49.6591	0.1503		1.58656	-0.01896	13.1362	-0.02224	25.6039	-0.0034	37.1585	0.000303446	49.5117	0.02235		1.57966	0.05637	14.094	0.04918	25.8402	0.03435	38.0802	0.03108	49.7375	0.02333	61.805	0.01706
1.67285	-0.0346	13.445	-0.0655	25.9449	0.0364	37.2466	0.0802	49.6992	0.1278		1.62224	-0.03127	13.1719	-0.03385	25.6395	-0.02005	37.1941	0.000431158	49.5507	-0.00134		1.6154	0.06431	14.1418	0.03196	25.8758	0.03278	38.1281	0.02247	49.7853	0.01662	61.8407	0.01748
1.71159	-0.00627	13.4851	-0.0738	26.0008	0.0672	37.2854	0.1225	49.7349	0.0805		1.658	-0.03897	13.2076	-0.04562	25.6786	-0.02006	37.2297	0.000811473	49.5864	0.00157		1.67951	0.03144	14.1774	0.0197	25.9406	0.01948	38.1638	0.01279	49.8447	0.00386	61.8882	0.01666
1.74726	0.0106	13.5427	-0.0671	26.0364	0.0943	37.3211	0.1405	49.7736	0.026		1.69722	-0.02621	13.2629	-0.05046	25.7143	-0.03583	37.2668	0.00267	49.6222	0.00142		1.71526	0.02027	14.2185	0.00462	25.9763	0.00956	38.204	0.00237	49.8864	-0.00168	61.9239	0.01036
1.78668	0.0244	13.5784	-0.0614	26.0752	0.1147	37.361	0.0977	49.8317	-0.0827		1.75352	-0.00161	13.2986	-0.02609	25.7501	-0.06469	37.321	-0.000662199	49.6593	0.000774021		1.7557	0.00478	14.277	-0.00421	26.0163	0.0018	38.2629	-0.00986	49.9269	-0.00975	61.9807	-9.73632e-05
1.84497	0.0304	13.6184	-0.0157	26.1109	0.1016	37.4188	0.0209	49.8674	-0.1404		1.78917	0.01392	13.3362	-0.03492	25.8057	-0.04677	37.3581	-0.05321	49.7175	7.68448e-05		1.79143	-0.000989423	14.3173	-0.01404	26.0584	-0.00415	38.3032	-0.01465	49.9626	-0.01127	62.03	-0.01088
1.88063	0.0337	13.6541	0.00446	26.1504	0.0425	37.4545	-0.0543	49.9081	-0.1587		1.82821	0.03632	13.3719	-0.0087	25.845	-0.02146	37.3937	-0.062	49.7532	-2.70909e-05		1.83134	-0.01048	14.353	-0.01697	26.099	-0.01175	38.3388	-0.01937	50.01	-0.02547	62.0656	-0.01252
1.91995	0.0334	13.693	0.0321	26.2091	-0.055	37.4936	-0.1156	49.9483	-0.0954		1.86387	0.04413	13.4076	-0.00244	25.8807	-0.01286	37.4293	-0.11422	49.7926	-0.00148		1.888	-0.02024	14.3994	-0.07823	26.158	-0.01985	38.3851	-0.04096	50.0763	-0.01318	62.1131	-0.01427
1.95561	0.0367	13.7513	0.0501	26.2448	-0.0999	37.5292	-0.1284	49.9841	-0.0369		1.89953	0.03194	13.4618	0.01739	25.9164	-0.00326	37.4677	-0.01962	49.8283	-0.01003		1.92367	-0.03987	14.4351	-0.04092	26.1975	-0.05084	38.4208	-0.02558	50.1119	-0.00163	62.1488	-0.01618
1.99501	0.0425	13.7869	0.0642	26.2833	-0.0929	37.57	-0.1037	50.0404	0.0341		1.95383	0.00297	13.4975	0.02491	25.9539	0.01302	37.5253	0.00267	49.8674	-0.00299		1.95941	-0.08588	14.4936	-0.00108	26.2331	-0.01936	38.4794	-0.00147	50.1529	0.00575	62.2132	-0.00706
2.05324	0.0413	13.8268	0.0802	26.3259	-0.1008	37.6271	-0.0227	50.076	0.0856		1.98957	-0.01281	13.5373	0.03558	26.0082	0.02369	37.5609	0.03169	49.9217	0.00208		2.00438	-0.01697	14.5292	0.04831	26.2689	-0.00718	38.5278	0.03317	50.2015	0.0284	62.2488	-0.00155
2.0889	0.0407	13.8624	0.0833	26.3667	-0.0774	37.6628	0.00481	50.1158	0.1347		2.02958	-0.03882	13.573	0.04997	26.0463	0.0426	37.5993	0.09134	49.9593	-0.0137		2.04005	-0.01666	14.5747	0.0502	26.3084	0.00959	38.5635	0.03464	50.2371	0.02365	62.2888	0.013
2.12826	0.0391	13.9013	0.0772	26.4257	-0.014	37.7022	0.0641	50.1567	0.136		2.06526	-0.03092	13.611	0.04915	26.082	0.06383	37.6349	0.06305	50	-0.10331		2.09583	0.05831	14.6104	0.03648	26.3735	0.03131	38.6112	0.02691	50.3017	0.01352	62.3244	0.01741
2.16391	0.0398	13.9597	0.016	26.4614	0.0343	37.7443	0.0886	50.1925	0.0895		2.10327	-0.03319	13.6652	0.0328	26.1197	0.04837	37.6705	0.021	50.0168	-0.20121		2.1315	0.06776	14.659	0.01593	26.4092	0.02283	38.6469	0.01917	50.3374	0.00451	62.3714	0.01819
2.20323	0.0362	13.9953	-0.0321	26.5006	0.0587	37.78	0.136	50.2486	0.0144		2.1575	-0.00286	13.7039	0.01018	26.1554	0.04219	37.725	-0.00105	50.0525	-0.07815		2.17934	0.03318	14.718	0.000436115	26.4572	0.01682	38.7038	0.00217	50.3773	-0.000592093	62.4312	0.00876
2.26153	0.00733	14.0352	-0.0693	26.5363	0.07	37.8353	0.1243	50.2843	-0.0564		2.19513	0.03015	13.7396	-0.000192764	26.2125	0.00842	37.7606	-0.00025161	50.109	0.00462		2.21502	0.02736	14.7537	-0.00536	26.4997	0.00492	38.7461	-0.00622	50.4129	-0.00787	62.4726	0.000353085
2.29719	-0.0158	14.0762	-0.0676	26.575	0.1043	37.871	0.0736	50.3242	-0.1292		2.23081	0.03149	13.7792	-0.02315	26.2482	-0.00691	37.7962	0.00104	50.1447	0.00439		2.25596	0.01066	14.8007	-0.01478	26.5415	7.61975e-05	38.7864	-0.01431	50.4599	-0.0114	62.5136	-0.00837
2.33702	-0.0279	14.1119	-0.0686	26.634	0.1007	37.9106	0.0215	50.3649	-0.1614		2.2665	0.04136	13.8149	-0.0323	26.2838	-0.02084	37.8333	0.000443055	50.1803	0.05905		2.3138	-0.00261	14.8364	-0.03502	26.5991	-0.01136	38.8222	-0.01873	50.5261	-0.02945	62.5493	-0.01237
2.37268	-0.0384	14.1686	-0.068	26.6696	0.0427	37.9463	-0.0585	50.4005	-0.1094		2.30425	0.03058	13.8694	-0.05248	26.3212	-0.02294	37.8689	0.000475053	50.216	0.12592		2.35476	-0.01258	14.8721	-0.07899	26.6347	-0.01246	38.8691	-0.05163	50.5618	-0.024	62.5964	-0.01492
2.41145	-0.0431	14.2043	-0.0639	26.7085	-0.0201	37.9866	-0.1235	50.4575	0.00111		2.3622	0.000236663	13.9051	-0.05117	26.357	-0.03312	37.9249	0.00225	50.2329	0.13977		2.39043	-0.01647	14.9336	-0.02579	26.6819	-0.04302	38.936	-0.01757	50.6029	-0.00212	62.663	-0.01374
2.47037	-0.0441	14.243	-0.0228	26.7442	-0.0669	38.0435	-0.1024	50.4931	-0.0138		2.39786	-0.01314	13.9408	-0.02618	26.4114	-0.05659	37.9605	0.00319	50.2871	0.02201		2.43753	-0.03469	14.9693	-0.000893177	26.7176	-0.03439	38.9717	-0.00178	50.6438	0.00404	62.6987	-0.00441
2.50604	-0.0464	14.2787	0.00684	26.7832	-0.1069	38.0792	-0.0588	50.532	0.0662		2.4364	-0.03941	13.9793	-0.03321	26.4471	-0.04514	37.9962	-0.00841	50.3261	-0.00141		2.47321	-0.08623	15.0084	0.04667	26.7657	-0.01362	39.0113	0.02767	50.6847	0.02824	62.7393	0.00308
2.54476	-0.046	14.3181	0.0298	26.8423	-0.107	38.1193	-0.00177	50.5676	0.0952		2.47208	-0.03796	14.0149	-0.01016	26.4827	-0.02461	38.0348	-0.05935	50.3617	-0.000255989		2.53205	-0.0042	15.0441	0.0537	26.824	0.02811	39.0471	0.03547	50.7514	0.02072	62.788	0.01802
2.58042	-0.046	14.3765	0.0506	26.8832	-0.0874	38.1551	0.00692	50.6067	0.1591		2.50775	-0.03244	14.0707	0.00728	26.5213	-0.01279	38.0743	-0.07895	50.4011	0.00126		2.57105	-0.01286	15.0917	0.03706	26.8735	0.03601	39.0943	0.02942	50.787	0.01514	62.8238	0.01879
2.62037	-0.0425	14.4122	0.0624	26.9188	-0.02	38.1943	0.0781	50.6658	0.1002		2.56242	-0.00396	14.1064	0.01989	26.557	-0.00322	38.1285	-0.02545	50.4367	0.000724197		2.61172	0.07568	15.1522	0.01065	26.9092	0.02595	39.1613	0.01323	50.8277	0.0058	62.8881	0.01585
2.6781	-0.0342	14.4514	0.0802	26.9589	-0.0148	38.2521	0.1249	50.7014	0.0439		2.5981	0.0162	14.1449	0.02675	26.6127	0.01868	38.1668	0.000642874	50.4928	-0.000563218		2.64737	0.0612	15.1931	0.000984461	26.9573	0.01743	39.1971	0.00372	50.8692	-0.000104463	62.9237	0.00603
2.71375	-0.0312	14.4871	0.0814	26.9946	0.0523	38.2878	0.1282	50.7403	-0.0133		2.63378	0.0451	14.1806	0.03965	26.6484	0.02504	38.2024	0.00138	50.5284	-0.00197		2.68303	0.03323	15.2342	-0.00522	27.0002	0.00476	39.2369	-0.00317	50.9098	-0.0073	62.9636	0.000124393
2.75368	-0.035	14.5269	0.0798	27.0505	0.0694	38.3277	0.0879	50.776	-0.0833		2.67189	0.04035	14.2163	0.04978	26.6867	0.04453	38.238	0.03019	50.5678	-0.00335		2.73941	0.01617	15.2699	-0.01419	27.0587	-0.0022	39.2726	-0.01279	50.9763	-0.01337	62.9993	-0.00784
2.78934	-0.0122	14.5848	0.0196	27.0862	0.1035	38.3633	0.0322	50.8149	-0.1528		2.71154	0.03069	14.2716	0.05051	26.7223	0.05683	38.2764	0.09401	50.6035	-0.00182		2.78018	0.00231	15.3101	-0.02545	27.0991	-0.01129	39.3196	-0.01738	51.012	-0.0264	63.0463	-0.01253
2.82814	-0.00334	14.6205	-0.0298	27.1257	0.1152	38.4027	-0.0276	50.8748	-0.1211		2.76577	-0.01196	14.3073	0.03145	26.758	0.04925	38.3325	0.05574	50.6427	0.00216		2.81585	-0.00495	15.3658	-0.07456	27.1348	-0.01325	39.3851	-0.03922	51.059	-0.02751	63.1128	-0.0241
2.88655	0.0195	14.6597	-0.0605	27.1614	0.0783	38.4602	-0.1282	50.9151	-0.0571		2.80631	-0.01976	14.3456	0.00189	26.8131	0.03379	38.3681	0.00506	50.697	-0.01465		2.85442	-0.0145	15.4015	-0.03515	27.1819	-0.03532	39.4207	-0.02679	51.0946	-0.00851	63.1485	-0.01403
2.92221	0.0268	14.702	-0.0729	27.2	0.0229	38.4959	-0.1398	50.9507	-0.0129		2.84208	-0.03621	14.3813	-0.01741	26.8493	0.00991	38.4037	-0.000931665	50.733	-0.1027		2.89008	-0.02102	15.4436	-0.0022	27.2175	-0.04799	39.4697	-0.00343	51.136	-0.00182	63.1964	-0.00725
2.96152	0.0322	14.7377	-0.0727	27.2588	-0.069	38.5367	-0.11	50.9908	0.0151		2.88001	-0.04215	14.4201	-0.02731	26.8875	-0.00699	38.4415	0.0013	50.7498	-0.17947		2.95297	-0.07897	15.4917	0.04832	27.2825	-0.00587	39.5053	0.01834	51.201	0.02837	63.2321	-0.0011
2.99716	0.033	14.793	-0.0738	27.2945	-0.1069	38.577	-0.0628	51.0264	0.0772		2.91576	-0.00905	14.4743	-0.04558	26.9231	-0.0204	38.4771	0.000493452	50.7667	-0.11809		2.98863	-0.04777	15.5275	0.05428	27.3181	0.02414	39.5441	0.0364	51.2366	0.02388	63.2713	0.01457
3.0365	0.0314	14.8287	-0.0671	27.3331	-0.1042	38.6127	-0.0244	51.0825	0.1464		2.97895	0.0158	14.5135	-0.04686	26.9622	-0.02337	38.5331	0.000706951	50.7836	-0.11601		3.03022	-0.00852	15.5921	0.02488	27.3569	0.03928	39.6109	0.02722	51.2845	0.0165	63.3379	0.019
3.09485	0.0332	14.8688	-0.0306	27.3688	-0.098	38.6689	0.0371	51.1182	0.1351		3.0147	0.032	14.5531	-0.02634	27.0165	-0.0447	38.5687	0.000553575	50.8378	0.00196		3.07106	0.00754	15.6277	0.01604	27.3926	0.0334	39.6466	0.01823	51.3201	0.00815	63.3736	0.01766
3.13051	0.0422	14.9045	-0.0105	27.4088	-0.0644	38.7046	0.0449	51.1569	0.0817		3.05038	0.03961	14.5888	-0.03434	27.0556	-0.06044	38.6043	0.00209	50.8758	0.00456		3.11096	0.08044	15.6681	0.00344	27.4407	0.01912	39.6874	0.00478	51.3603	0.000310147	63.4144	0.00916
3.16982	0.0416	14.9432	0.0321	27.4666	-0.0168	38.7444	0.1051	51.1925	0.0314		3.08816	0.03656	14.6245	-0.01752	27.0949	-0.01573	38.6414	0.00322	50.9116	0.04645		3.1652	0.03529	15.7102	-0.000868639	27.4998	0.00248	39.729	-0.00312	51.4192	-0.00866	63.4558	0.00107
3.20548	0.0411	15.0016	0.05	27.5023	0.0519	38.7801	0.1211	51.2319	-0.0327		3.12384	0.01513	14.6787	0.00061667	27.1306	-0.02089	38.677	-0.007	50.9473	0.10987		3.21231	0.02613	15.7508	-0.00988	27.5415	-0.00176	39.7695	-0.01432	51.4594	-0.01162	63.4964	-0.00632
3.24484	0.0405	15.0373	0.0544	27.5415	0.0641	38.8189	0.0681	51.2915	-0.1539		3.17987	-0.02507	14.7144	0.00592	27.1663	-0.01007	38.7347	-0.07504	50.9643	0.12822		3.24806	0.01026	15.8173	-0.01852	27.5825	-0.01026	39.8358	-0.02581	51.4951	-0.02067	63.5629	-0.01248
3.30311	0.0373	15.077	0.0813	27.5772	0.086	38.8772	-0.0146	51.3316	-0.1565		3.21555	-0.03319	14.7543	0.02174	27.221	0.00666	38.7728	-0.14227	51.0185	0.02801		3.28827	-8.27008e-05	15.8529	-0.07817	27.6182	-0.0125	39.8716	-0.03577	51.5422	-0.03171	63.5985	-0.01576
3.33876	0.0358	15.1127	0.0813	27.617	0.1099	38.9129	-0.0843	51.3672	-0.0937		3.25329	-0.041	14.79	0.02774	27.2566	0.01906	38.8084	-0.02691	51.0542	-0.00817		3.32394	-0.00821	15.8886	-0.04667	27.6654	-0.03018	39.9192	-0.02296	51.5778	-0.00964	63.6462	-0.01407
3.37809	0.00694	15.1516	0.0839	27.6747	0.0741	38.9534	-0.1432	51.4075	-0.0107		3.28904	-0.03601	14.8282	0.04292	27.2926	0.02538	38.844	4.80754e-05	51.09	-0.00342		3.38076	-0.01631	15.934	-0.0039	27.7196	-0.02837	39.9549	-0.00447	51.6357	-0.00169	63.6819	-0.01123
3.41374	-0.0145	15.21	0.028	27.7105	0.0237	38.9936	-0.1341	51.4432	-0.0176		3.3247	-0.00495	14.8824	0.04939	27.3299	0.04624	38.8796	0.00236	51.1262	-0.000614037		3.42051	-0.03014	15.9697	0.00325	27.7658	-0.00547	39.9945	0.02509	51.6842	0.02611	63.7227	-0.0023
3.45357	-0.0307	15.2456	-0.0275	27.7497	-0.0534	39.0292	-0.0928	51.4991	0.08		3.37894	0.0262	14.9218	0.04849	27.3655	0.06612	38.9339	0.07061	51.1619	0.00081937		3.45617	-0.07001	16.0242	0.06044	27.8014	0.0089	40.0606	0.03294	51.7199	0.02617	63.7879	0.01927
3.51132	-0.0432	15.2855	-0.0546	27.792	-0.1013	39.0861	-0.0062	51.5348	0.1134		3.41469	0.04049	14.9579	0.02438	27.42	0.04757	38.9695	0.10386	51.2178	0.0002524		3.49185	-0.06004	16.0599	0.04516	27.8399	0.04522	40.0963	0.02656	51.7675	0.01978	63.8235	0.01977
3.54697	-0.0354	15.3264	-0.0742	27.8329	-0.0973	39.1218	0.0184	51.5734	0.1537		3.4549	0.03253	14.9964	-0.000202312	27.4558	0.03268	39.0051	0.05234	51.2536	-9.81163e-05		3.53046	-0.00376	16.0956	0.02549	27.8756	0.03699	40.1444	0.0124	51.8032	0.01376	63.8711	0.01835
3.58692	-0.0476	15.3621	-0.0722	27.892	-0.1032	39.1611	0.0763	51.6091	0.1118		3.49057	0.02449	15.0321	-0.018	27.4915	0.00869	39.0414	0.01308	51.2929	-0.000813671		3.58821	0.03258	16.1424	0.01135	27.9408	0.02005	40.1801	0.00241	51.8599	0.000932975	63.9068	0.01133
3.62258	-0.0475	15.4189	-0.0749	27.9277	-0.0405	39.1968	0.1026	51.6487	0.0525		3.52901	0.00417	15.0867	-0.04351	27.5292	-0.0079	39.077	-0.00175	51.3286	-0.00166		3.62742	0.07455	16.1781	0.00252	27.9765	0.00745	40.2199	-0.00558	51.9022	-0.00477	63.9469	0.0023
3.66133	-0.0496	15.4546	-0.0687	27.9664	-0.013	39.2354	0.1418	51.7075	-0.0407		3.58324	-0.02961	15.1223	-0.05016	27.5648	-0.02035	39.1329	0.000475336	51.3678	-0.00252		3.66308	0.04144	16.2342	-0.00436	28.0164	0.00022854	40.286	-0.0177	51.9425	-0.00993	64.0061	-0.0089
3.72027	-0.0469	15.4932	-0.042	28.0021	0.0236	39.2944	0.0819	51.7431	-0.1151		3.62026	-0.0389	15.1581	-0.0514	27.6221	-0.02707	39.1685	0.000796463	51.4261	0.00206		3.69877	0.0318	16.2699	-0.01333	28.0521	-0.00483	40.3216	-0.02668	51.9782	-0.01282	64.0461	-0.01272
3.75597	-0.0396	15.5289	-0.0113	28.0414	0.0583	39.3301	0.0282	51.7815	-0.1685		3.656	-0.04346	15.1964	-0.02445	27.6579	-0.04529	39.2041	0.000425075	51.4618	-0.02017		3.73905	0.01715	16.3171	-0.01701	28.0992	-0.01301	40.3689	-0.0329	52.0254	-0.02855	64.0818	-0.01372
3.79465	-0.0362	15.5689	0.000626763	28.1002	0.0938	39.3694	-0.0407	51.8172	-0.1283		3.69618	-0.00531	15.2322	-0.03506	27.6949	-0.06093	39.2411	0.00067625	51.4998	-0.15307		3.79645	0.000341362	16.3528	-0.07163	28.1652	-0.03871	40.4046	-0.02159	52.093	-0.00893	64.129	-0.01894
3.8303	-0.0311	15.6268	0.0474	28.1359	0.1123	39.4051	-0.096	51.8575	-0.0661		3.73187	-0.0074	15.2874	-0.00483	27.7306	-0.04177	39.2768	0.00228	51.5166	-0.17272		3.83749	-0.00898	16.3886	-0.05512	28.2009	-0.04861	40.4457	-0.00172	52.1286	-0.00243	64.1647	-0.01306
3.87022	-0.0364	15.6624	0.0562	28.1745	0.1049	39.4436	-0.134	51.9153	-0.0143		3.78838	0.047	15.3231	-0.000799721	27.7664	-0.02133	39.3328	0.00258	51.5335	-0.12604		3.87314	-0.0136	16.4435	-0.00433	28.249	-0.01839	40.5105	0.0371	52.1679	0.01644	64.2224	-0.00237
3.92803	-0.00852	15.7017	0.0674	28.2102	0.05	39.5035	-0.1119	51.9509	0.0604		3.82402	0.03657	15.3625	0.00627	27.8211	-0.00433	39.3684	-0.04216	51.5877	-0.00609		3.92032	-0.02832	16.4846	0.01699	28.2846	-0.00231	40.5462	0.03381	52.2171	0.02676	64.2641	0.01214
3.96368	0.0104	15.7374	0.0772	28.2497	-0.0139	39.5439	-0.0319	51.9902	0.092		3.86205	0.03592	15.3982	0.02127	27.8568	-0.000564746	39.4068	-0.07566	51.6264	0.00412		3.95597	-0.06674	16.5241	0.06676	28.3243	0.0274	40.5941	0.02445	52.2528	0.02205	64.3043	0.01951
4.0031	0.0246	15.7772	0.0859	28.3085	-0.1015	39.5796	-0.00477	52.0259	0.1565		3.89772	0.00998	15.434	0.02775	27.8962	0.01803	39.4424	-0.15473	51.6622	0.00782		4.0201	-0.01529	16.5598	0.04961	28.3903	0.03698	40.6298	0.01553	52.3105	0.00968	64.34	0.01988
4.03876	0.0275	15.8351	0.0471	28.3496	-0.0972	39.6195	-1.75428e-05	52.0659	0.1228		3.93722	-0.01342	15.4882	0.04857	27.932	0.0251	39.478	-0.02978	51.6979	0.06244		4.05576	-0.01811	16.5955	0.03073	28.4259	0.02234	40.6701	0.00366	52.3513	0.0014	64.3877	0.01696
4.07808	0.0323	15.8707	-0.00342	28.3853	-0.1082	39.6552	0.0669	52.1236	0.0393		3.99145	-0.03366	15.5239	0.04916	27.9703	0.04219	39.5331	0.000929856	51.7411	0.13422		4.09633	0.02921	16.6521	0.01044	28.4742	0.01212	40.729	-0.00814	52.3928	-0.0049	64.4472	0.00137
4.13638	0.0327	15.91	-0.0471	28.4252	-0.0877	39.7112	0.1191	52.1593	-0.0119		4.03065	-0.0318	15.5616	0.05018	28.0245	0.06202	39.5687	0.0271	51.7953	0.02712		4.13201	0.08365	16.693	0.00156	28.5099	0.00325	40.7692	-0.01435	52.4285	-0.01048	64.4891	-0.00566
4.17211	0.0357	15.9523	-0.0749	28.4609	-0.0187	39.7468	0.1444	52.1984	-0.0909		4.07039	-0.02446	15.5973	0.02945	28.0639	0.04783	39.6043	0.07681	51.831	-0.01857		4.17826	0.03893	16.7345	-0.00347	28.5498	-0.00118	40.8049	-0.01901	52.4755	-0.01817	64.5293	-0.01251
4.21145	0.0433	15.988	-0.0767	28.5162	-0.0111	39.7856	0.1062	52.2341	-0.1552		4.10604	-0.00108	15.633	0.00586	28.0996	0.03479	39.6211	0.11217	51.8675	-0.000611887		4.2325	0.02419	16.7702	-0.01187	28.6158	-0.01282	40.8513	-0.05049	52.5416	-0.02865	64.565	-0.01262
4.2471	0.0412	16.0433	-0.09	28.5519	0.0504	39.8212	0.0519	52.2749	-0.1565		4.14563	0.02736	15.6879	-0.02191	28.1372	0.0129	39.6593	0.0843	51.9097	0.00119		4.27129	0.00627	16.8171	-0.01069	28.6515	-0.0161	40.887	-0.02856	52.5772	-0.00852	64.6122	-0.02757
4.28636	0.042	16.079	-0.0696	28.5912	0.0679	39.8607	-0.00341	52.3317	-0.0548		4.19986	0.04328	15.7235	-0.02986	28.1793	-0.0046	39.7159	0.00318	51.9454	0.000817122		4.30695	-0.000236246	16.8713	-0.08205	28.6979	-0.05966	40.9456	-0.002	52.6185	-0.00198	64.6792	-0.00855
4.34475	0.0406	16.1191	-0.057	28.6269	0.0939	39.9196	-0.1005	52.3674	-0.0136		4.23842	0.04161	15.7593	-0.04466	28.2335	-0.02028	39.7516	-0.0015	52.0013	0.0001313		4.34689	-0.01176	16.9164	-0.04541	28.7336	-0.02787	40.9938	0.03659	52.6671	0.02221	64.715	-0.00199
4.38041	0.0385	16.1548	-0.0159	28.6667	0.114	39.9603	-0.1325	52.4075	0.0252		4.27416	0.01667	15.7973	-0.05512	28.2716	-0.02451	39.7872	-0.000481527	52.037	-0.000179407		4.38695	-0.01831	16.9521	-0.0037	28.7693	-0.00675	41.0294	0.03562	52.7028	0.02697	64.7548	0.0167
4.41967	0.037	16.194	0.0234	28.7244	0.0724	39.996	-0.1114	52.4431	0.0846		4.31259	-0.01087	15.8367	-0.04427	28.3073	-0.03828	39.8243	-1.76408e-05	52.0765	-0.000738665		4.44118	-0.06081	16.9931	0.000289522	28.8243	0.02902	41.0772	0.02635	52.767	0.01829	64.7905	0.02035
4.45531	0.0258	16.2519	0.0501	28.7601	0.0239	40.0363	-0.0737	52.4825	0.1328		4.34824	-0.02604	15.891	-0.03502	28.345	-0.0586	39.8599	0.000236635	52.1122	-0.00175		4.48555	-0.06589	17.0288	0.04324	28.86	0.04439	41.1129	0.01839	52.8026	0.01024	64.8375	0.02002
4.49463	-0.00854	16.2876	0.0546	28.7994	-0.0552	40.0774	-0.00703	52.5401	0.1247		4.40362	-0.04521	15.9298	-0.01658	28.3806	-0.05538	39.916	0.00124	52.1513	-0.00278		4.52121	-0.00392	17.0911	0.05002	28.907	0.03215	41.1699	0.00128	52.8427	0.00178	64.8973	0.00998
4.55345	-0.0312	16.327	0.0747	28.8351	-0.0957	40.1357	0.0569	52.5757	0.0755		4.43929	-0.03922	15.9654	0.00756	28.4383	-0.03541	39.9516	0.00279	52.2056	0.00444		4.55685	-0.01625	17.1269	0.03223	28.9427	0.02054	41.2122	-0.0068	52.8849	-0.00403	64.9383	0.00116
4.58913	-0.0404	16.3627	0.0786	28.8751	-0.0936	40.1713	0.077	52.6153	0.0247		4.47495	-0.00755	16.0044	-0.000304555	28.474	-0.00804	39.9872	0.00341	52.2432	-0.01757		4.59531	0.05191	17.1756	0.01383	28.9838	0.00859	41.2524	-0.01411	52.9254	-0.01014	64.9798	-0.00606
4.62789	-0.0367	16.4018	0.0842	28.9326	-0.101	40.2112	0.1245	52.6511	-0.0431		4.51281	-0.000712845	16.0401	0.01298	28.5127	0.007	40.0241	-0.03182	52.2837	-0.1416		4.64955	0.05546	17.2112	0.0034	29.0421	-0.000248022	41.2881	-0.01844	52.9918	-0.02291	65.0155	-0.01273
4.66353	-0.0449	16.4603	0.0414	28.9682	-0.0625	40.2469	0.135	52.6915	-0.1254		4.54857	0.02913	16.0956	0.02796	28.5484	0.0197	40.0597	-0.07598	52.3006	-0.18127		4.69489	0.03432	17.2512	-0.000562476	29.0827	-0.00825	41.3351	-0.05355	53.0275	-0.03158	65.0625	-0.01296
4.70347	-0.0467	16.496	-0.0137	29.0083	-0.00584	40.2856	0.0791	52.7482	-0.1525		4.60526	0.03889	16.1312	0.04018	28.5873	0.02737	40.0951	-0.13696	52.3174	-0.12111		4.73056	0.02283	17.3172	-0.01447	29.1183	-0.01024	41.3894	-0.02587	53.0752	-0.00875	65.129	-0.01443
4.7612	-0.0465	16.5358	-0.0498	29.0439	-0.00912	40.3441	-0.00458	52.7839	-0.0852		4.64093	0.03803	16.1674	0.05036	28.6415	0.06046	40.134	-0.03317	52.3717	-0.0033		4.77114	0.00541	17.3529	-0.0164	29.1654	-0.02878	41.429	-0.00356	53.1109	-0.00272	65.1646	-0.01231
4.79686	-0.0443	16.5715	-0.0757	29.0828	0.0547	40.3797	-0.0773	52.8242	-0.00317		4.67922	0.00486	16.2056	0.05049	28.6772	0.06229	40.1696	-0.00128	52.4102	0.00366		4.80683	-0.000258005	17.3991	-0.08047	29.2011	-0.06194	41.4697	0.02014	53.1514	0.01135	65.2055	-0.00303
4.83676	-0.0427	16.6101	-0.0762	29.141	0.0774	40.4202	-0.1392	52.8598	-0.0142		4.7149	-0.02005	16.2414	0.04146	28.714	0.04684	40.2077	0.00154	52.4459	0.03852		4.86343	-0.01248	17.4348	-0.04571	29.2645	-0.01284	41.5102	0.03693	53.2166	0.02692	65.2472	0.0137
4.87242	-0.0377	16.6692	-0.0889	29.1767	0.1085	40.4604	-0.1339	52.8987	0.0547		4.75058	-0.0284	16.2968	0.00435	28.7497	0.031	40.2433	0.03192	52.4815	0.10377		4.90339	-0.02058	17.4704	-0.00452	29.3002	-0.00115	41.5459	0.03224	53.2523	0.02169	65.2875	0.02047
4.9112	-0.0314	16.7049	-0.0712	29.2166	0.114	40.496	-0.0933	52.9569	0.1351		4.80481	-0.0409	16.3325	-0.01792	28.7875	0.00747	40.298	0.10692	52.5253	0.14102		4.93905	-0.0428	17.5261	0.03068	29.3404	0.04702	41.6106	0.01984	53.3002	0.0108	65.3541	0.01906
4.97011	-0.0362	16.7436	-0.0615	29.2522	0.0679	40.5528	-0.0044	52.9926	0.1505		4.84045	-0.02887	16.3707	-0.02422	28.8418	-0.01486	40.3336	0.06926	52.5795	0.00249		4.97472	-0.08831	17.5617	0.06794	29.376	0.04121	41.6464	0.00806	53.3358	0.00261	65.3898	0.01125
5.0058	-0.0107	16.7792	-0.0142	29.2911	0.0119	40.5885	0.0411	53.0325	0.1016		4.87965	-0.00229	16.4064	-0.04121	28.879	-0.01952	40.3693	0.01035	52.6178	-0.00885		5.01968	-0.01704	17.6078	0.04492	29.4239	0.02325	41.6863	0.000150984	53.3757	-0.00324	65.4299	0.00165
5.04458	0.00306	16.8187	0.036	29.3491	-0.0886	40.6279	0.0779	53.0681	0.0471		4.91532	0.01582	16.442	-0.04886	28.9147	-0.0219	40.4074	-0.00165	52.6534	0.00285		5.08008	-0.01213	17.6435	0.02523	29.484	0.00694	41.7287	-0.01003	53.4417	-0.01156	65.4721	-0.0061
5.08023	0.0218	16.8771	0.0513	29.3848	-0.0946	40.6635	0.1159	53.107	-0.0118		4.95098	0.03748	16.4975	-0.04498	28.9503	-0.04592	40.443	-0.00010351	52.6891	0.00129		5.11574	0.07237	17.6854	0.01123	29.5254	0.000499187	41.769	-0.01487	53.4774	-0.02224	65.5124	-0.01246
5.11964	0.0271	16.9128	0.0534	29.4249	-0.1169	40.7021	0.1389	53.165	-0.1241		5.0053	0.03211	16.5332	-0.01755	28.9895	-0.05995	40.4991	0.000659285	52.7266	0.000497996		5.16055	0.05812	17.743	0.000528643	29.566	-0.00795	41.8352	-0.04807	53.5245	-0.03217	65.579	-0.01986
5.17796	0.0333	16.952	0.0785	29.4658	-0.1028	40.7612	0.0716	53.2006	-0.1619		5.04095	0.0201	16.5705	-0.03215	29.0458	-0.0289	40.5347	0.000499198	52.7849	4.83355e-05		5.19621	0.03503	17.784	-0.00744	29.6017	-0.01272	41.8709	-0.03389	53.5601	-0.01028	65.6146	-0.01762
5.21362	0.0353	16.9877	0.0801	29.5014	-0.0429	40.7968	0.0213	53.2415	-0.1112		5.07938	0.00293	16.6061	-0.00547	29.0815	-0.0548	40.5703	0.000351975	52.8205	-0.000282834		5.23188	0.02753	17.8196	-0.01516	29.6487	-0.03152	41.9189	-0.01431	53.6013	-0.00229	65.6624	-0.01003
5.25294	0.0358	17.0276	0.0847	29.5581	-0.00874	40.8362	-0.0562	53.2819	-0.045		5.11506	-0.02317	16.6418	-0.00108	29.1172	-0.00469	40.6074	0.000871669	52.86	-0.000798575		5.28755	0.00505	17.8666	-0.03714	29.7029	-0.03753	41.9546	0.00043529	53.6663	0.03062	65.6981	-0.00167
5.2886	0.0339	17.0854	0.03	29.5938	0.05	40.8771	-0.1222	53.3175	-0.0159		5.15403	-0.03332	16.6963	0.00885	29.1547	0.00115	40.643	0.0033	52.8956	-0.00197		5.32321	0.00125	17.9023	-0.08314	29.7492	-0.00592	41.9935	0.03611	53.702	0.02566	65.7375	0.01733
5.32796	0.0413	17.1211	-0.0294	29.6331	0.0679	40.9128	-0.1326	53.3737	0.0624		5.20825	-0.04183	16.732	0.02455	29.1903	0.01782	40.6991	-0.01402	52.9348	-0.00252		5.36317	-0.01027	17.9672	-0.00472	29.7849	0.0033	42.0603	0.0304	53.7499	0.01773	65.804	0.02083
5.38623	0.0426	17.1603	-0.0532	29.6687	0.0921	40.9702	-0.1072	53.4094	0.0957		5.24702	-0.00635	16.7718	0.03038	29.2467	0.03358	40.7347	-0.06914	52.989	0.00102		5.40333	-0.01648	18.0028	0.00647	29.8235	0.04975	42.0959	0.02291	53.7931	0.00653	65.8397	0.01861
5.42192	0.0409	17.2027	-0.0762	29.7075	0.1131	41.0106	-0.0264	53.4492	0.1586		5.28269	-0.00127	16.8075	0.04714	29.2824	0.05535	40.7733	-0.08441	53.027	-0.03677		5.43899	-0.02884	18.0409	0.06955	29.8593	0.0412	42.137	0.01092	53.8344	0.000210292	65.8806	0.00944
5.46125	0.0407	17.2384	-0.074	29.7664	0.0723	41.0463	-0.00966	53.4849	0.1289		5.32202	0.02841	16.8454	0.04945	29.3203	0.06475	40.7902	-0.13898	53.0439	-0.12519		5.50155	-0.07894	18.0767	0.05272	29.9243	0.02108	42.178	0.000917228	53.8916	-0.00988	65.9219	0.00117
5.49689	0.038	17.2935	-0.0778	29.802	0.0216	41.0861	0.0597	53.5236	0.0732		5.35769	0.03738	16.8997	0.04438	29.3559	0.04892	40.8257	-0.02696	53.0607	-0.13621		5.53721	-0.01809	18.1124	0.03722	29.9599	0.00946	42.219	-0.00735	53.9272	-0.01157	65.9629	-0.00596
5.53622	0.0362	17.3292	-0.0701	29.8414	-0.0527	41.1218	0.081	53.5819	-0.0135		5.41239	0.03704	16.9385	0.01022	29.3916	0.03497	40.8825	0.00134	53.0776	-0.16782		5.57337	-0.01691	18.1756	0.00996	30	0.00142	42.2855	-0.01774	53.9744	-0.02819	66.029	-0.01312
5.59448	-0.0152	17.3694	-0.0481	29.8771	-0.1005	41.1779	0.1352	53.6176	-0.0859		5.44806	0.01514	16.9742	-0.00109	29.4463	0.00419	40.9181	0.02729	53.1359	-0.01821		5.61111	0.0706	18.2112	0.00159	30.0356	-0.00282	42.3211	-0.02658	54.01	-0.03195	66.0647	-0.01575
5.63014	-0.0285	17.405	-0.013	29.9156	-0.0984	41.2135	0.1236	53.6576	-0.1726		5.48375	-0.00765	17.0135	-0.02397	29.482	-0.01211	40.9538	0.07751	53.1716	0.00408		5.64679	0.06669	18.2511	-0.00274	30.0759	-0.01167	42.3683	-0.03392	54.0513	-0.01043	66.1121	-0.01461
5.67001	-0.0377	17.4438	0.0184	29.9748	-0.1029	41.2522	0.0704	53.6982	-0.1539		5.5208	-0.0234	17.0492	-0.0369	29.5177	-0.01936	40.9978	0.07917	53.2098	0.0359		5.71116	0.03119	18.2868	-0.01078	30.1328	-0.02338	42.404	-0.02102	54.1086	0.00187	66.1478	-0.01284
5.70566	-0.0436	17.5022	0.0483	30.0104	-0.054	41.288	0.0226	53.7339	-0.0851		5.55651	-0.03776	17.1038	-0.05202	29.5552	-0.02184	41.0334	0.0265	53.2455	0.10283		5.74683	0.01482	18.3337	-0.00989	30.1684	-0.06078	42.4451	-0.000956178	54.1496	0.02814	66.1962	-0.00238
5.74442	-0.045	17.5378	0.056	30.0491	-0.00479	41.3273	-0.0558	53.7908	-0.0155		5.61444	-0.03591	17.1394	-0.04898	29.5908	-0.03133	41.0877	-0.00136	53.2812	0.15194		5.78727	0.00174	18.388	-0.08094	30.2154	-0.0306	42.5099	0.03709	54.1853	0.02719	66.254	0.01975
5.80333	-0.0465	17.5777	0.0769	30.0848	0.0559	41.3869	-0.141	53.8265	0.0131		5.65013	-0.00481	17.1751	-0.01903	29.6453	-0.06068	41.1238	0.000770509	53.3355	0.01995		5.82293	-0.00593	18.4327	-0.04254	30.251	-0.00591	42.5456	0.03173	54.233	0.02032	66.2897	0.02174
5.83899	-0.0483	17.6134	0.0803	30.1242	0.0634	41.427	-0.1352	53.8658	0.0847		5.68799	0.01106	17.2138	-0.0352	29.6809	-0.04829	41.1594	0.00103	53.3711	-0.0169		5.86316	-0.01485	18.4683	-0.00441	30.2922	0.01441	42.5936	0.02263	54.2686	0.01203	66.3372	0.02025
5.87772	-0.0449	17.6522	0.0845	30.1829	0.1033	41.4626	-0.0983	53.9014	0.1197		5.72366	0.03192	17.2495	-0.00891	29.7169	-0.02839	41.1951	0.000228072	53.4068	0.000667656		5.91939	-0.03206	18.5096	0.01122	30.3569	0.04224	42.6292	0.01224	54.3253	0.000309394	66.3729	0.01437
5.91337	-0.0424	17.7107	0.0436	30.2186	0.1168	41.5029	-0.0217	53.94	0.1523		5.7625	0.03787	17.3049	0.000622596	29.7553	-0.01702	41.2322	0.000270244	53.4433	0.00627		5.95505	-0.07486	18.5453	0.06953	30.3925	0.02914	42.6694	0.00196	54.3609	-0.00513	66.4136	0.00372
5.95331	-0.0388	17.7463	-0.00962	30.2573	0.0883	41.5386	-0.0112	53.9991	0.0793		5.81673	0.02447	17.3406	0.01439	29.7909	-0.0049	41.2864	0.00212	53.4791	0.000640794		5.99121	-0.0555	18.608	0.04208	30.4409	0.0151	42.7285	-0.01039	54.408	-0.01079	66.4722	-0.00681
6.0111	-0.032	17.7861	-0.0484	30.293	0.0307	41.5945	0.0692	54.0348	0.029		5.85476	0.00146	17.3794	0.02652	29.8466	0.01634	41.3238	0.00337	53.535	0.000235045		6.02895	-0.00458	18.6437	0.0236	30.4766	0.00404	42.7686	-0.01473	54.4437	-0.01688	66.5123	-0.01246
6.04676	-0.0365	17.8271	-0.0733	30.3323	-0.0413	41.6302	0.0871	54.0741	-0.0366		5.89042	-0.02062	17.4151	0.03368	29.8822	0.02425	41.3594	-0.008	53.5707	-0.000114569		6.0698	-0.00451	18.6851	0.00773	30.5167	-0.00115	42.8043	-0.02078	54.4908	-0.03149	66.5479	-0.01333
6.0866	-0.0116	17.8628	-0.0747	30.3913	-0.1058	41.6688	0.1343	54.1098	-0.1115		5.92606	-0.03552	17.4508	0.04997	29.9207	0.04053	41.395	-0.06528	53.6101	-0.000668428		6.12631	0.07224	18.7262	0.000301901	30.5827	-0.01345	42.8509	-0.03934	54.5579	-0.00708	66.595	-0.02796
6.12227	-0.00526	17.9196	-0.0912	30.4322	-0.1074	41.7045	0.1252	54.1482	-0.1718		5.96442	-0.04506	17.5061	0.05126	29.9564	0.06346	41.4398	-0.09453	53.6458	-0.0015		6.16196	0.04023	18.7673	-0.00782	30.6183	-0.02727	42.8865	-0.02849	54.5936	-0.00214	66.6307	-0.01575
6.16112	0.0197	17.9552	-0.0708	30.4679	-0.0985	41.7445	0.0709	54.2081	-0.096		6.02113	-0.01469	17.5418	0.03909	29.9921	0.06026	41.4941	-0.02518	53.685	-0.00193		6.19812	0.03241	18.834	-0.03089	30.6643	-0.06464	42.9449	-0.00146	54.6329	0.01879	66.6962	-0.00297
6.21949	0.0287	17.9939	-0.064	30.5079	-0.0608	41.8024	-0.0189	54.2486	-0.00779		6.05678	-0.00219	17.5798	0.00382	30.0478	0.03824	41.5323	0.000481019	53.7392	0.00111		6.23799	0.01612	18.8697	-0.07527	30.7	-0.03097	42.9932	0.03648	54.6686	0.02867	66.7318	0.00162
6.25516	0.0329	18.0296	-0.0173	30.5437	-0.00548	41.8381	-0.0829	54.2842	-0.0161		6.09604	0.03097	17.6154	-0.01321	30.0835	0.01698	41.5679	0.00987	53.7769	-0.01337		6.27829	0.00637	18.9165	-0.04454	30.7357	-0.00541	43.0289	0.0362	54.716	0.02282	66.7706	0.01969
6.29448	0.0346	18.0692	0.00413	30.5995	0.0658	41.877	-0.1425	54.3241	0.019		6.13172	0.04005	17.6545	-0.02479	30.1213	-0.000482134	41.6035	0.04857	53.8125	-0.14787		6.33647	-0.00948	18.9522	-0.004	30.7911	0.02793	43.0766	0.02795	54.7758	0.00941	66.8063	0.02246
6.33013	0.0348	18.1274	0.04	30.6351	0.0665	41.9127	-0.1285	54.3599	0.085		6.16749	0.02725	17.7087	-0.04733	30.1571	-0.01747	41.6475	0.1047	53.8294	-0.14773		6.37211	-0.01437	18.9929	0.00641	30.8268	0.05077	43.1123	0.01806	54.8168	0.000819408	66.8538	0.02069
6.36944	0.0286	18.1631	0.0498	30.674	0.0899	41.9535	-0.1089	54.4159	0.1585		6.22171	0.00996	17.748	-0.04952	30.196	-0.02257	41.7017	0.03206	53.8462	-0.15047		6.41932	-0.02724	19.0575	0.0554	30.874	0.03942	43.1692	0.000781926	54.8583	-0.00582	66.9137	0.00734
6.42781	0.044	18.2024	0.0611	30.7096	0.113	42.0107	-0.00608	54.4515	0.1305		6.25745	-0.01251	17.7876	-0.02961	30.2502	-0.04736	41.7373	0.00421	53.9016	-0.01407		6.455	-0.06616	19.0931	0.04244	30.9097	0.02204	43.2049	-0.00681	54.894	-0.01061	66.9551	0.000327744
6.46347	0.0429	18.2381	0.0793	30.7495	0.1083	42.0463	-0.0104	54.4903	0.0746		6.29813	-0.02117	17.8233	-0.03706	30.2901	-0.05904	41.7736	-0.00131	53.9373	0.00516		6.49067	-0.06611	19.142	0.02106	30.9508	0.00964	43.2518	-0.01448	54.941	-0.01874	66.9956	-0.00843
6.50274	0.0394	18.2779	0.0835	30.8073	0.0247	42.0857	0.0709	54.5259	0.0261		6.33749	-0.03972	17.859	-0.02241	30.3287	-0.04946	41.8092	0.000429051	53.973	0.03445		6.54592	-0.01591	19.1777	0.00637	31.0088	-5.90395e-05	43.2875	-0.02207	55.0069	-0.02942	67.0313	-0.01225
6.53839	0.0404	18.3357	0.0709	30.843	-0.0484	42.1213	0.0883	54.5652	-0.0457		6.37319	-0.04138	17.9135	-0.001	30.3644	-0.02642	41.8448	0.000625649	54.0093	0.0901		6.58696	0.02546	19.2177	0.000198731	31.0495	-0.00767	43.3343	-0.03722	55.0426	-0.00893	67.0788	-0.01553
6.57776	0.0389	18.3713	0.0236	30.882	-0.0965	42.1612	0.1374	54.6248	-0.1756		6.4303	-0.00409	17.9492	0.000425181	30.4001	-0.02047	41.899	0.000594341	54.03	0.14144		6.62589	0.08075	19.277	-0.01267	31.0852	-0.01355	43.3885	-0.01748	55.084	-0.00161	67.1454	-0.01609
6.63607	0.0257	18.4107	-0.0321	30.9177	-0.0941	42.2189	0.0923	54.6649	-0.147		6.46598	0.01144	17.9886	0.01688	30.4549	-0.00243	41.9346	0.00173	54.0863	0.03963		6.66157	0.04382	19.3171	-0.00973	31.1245	-0.02407	43.428	0.00124	55.1325	0.02767	67.181	-0.01069
6.67174	-0.00715	18.4464	-0.0532	30.9584	-0.1086	42.2545	0.0404	54.7006	-0.079		6.50175	0.02964	18.0243	0.02734	30.4906	0.01481	41.9703	0.00324	54.1221	0.00436		6.69725	0.03282	19.3527	-0.04355	31.1646	-0.06603	43.4637	0.03593	55.1682	0.02776	67.2219	-0.00162
6.71099	-0.0233	18.4863	-0.0776	31.0154	-0.0608	42.294	-0.0187	54.7408	-0.0177		6.53903	0.03907	18.0629	0.03584	30.5264	0.02302	42.0069	0.000864172	54.1604	-0.00574		6.75366	0.00878	19.3885	-0.0867	31.2188	-0.03471	43.5096	0.03519	55.2325	0.01726	67.2704	0.02034
6.74664	-0.0308	18.544	-0.0716	31.051	-0.00599	42.3297	-0.0803	54.7765	-0.00229		6.57477	0.03585	18.1171	0.05063	30.5637	0.03793	42.0425	-0.04951	54.1962	-0.00157		6.78932	0.000420247	19.4331	-0.02939	31.259	-0.00432	43.5453	0.02835	55.2682	0.00694	67.3061	0.0226
6.78653	-0.0422	18.5797	-0.087	31.091	-0.0063	42.3702	-0.1417	54.8324	0.0817		6.62958	0.01551	18.1563	0.05211	30.6048	0.06321	42.0968	-0.0839	54.2319	0.00387		6.82913	-0.00961	19.4928	0.02229	31.3073	0.04452	43.6032	0.01017	55.3081	0.000138508	67.3704	0.01827
6.84426	-0.0435	18.6197	-0.0713	31.1267	0.0343	42.4271	-0.1158	54.8681	0.1243		6.67124	-0.01872	18.192	0.03579	30.659	0.05047	42.1136	-0.14157	54.2861	0.000827219		6.86936	-0.01735	19.5284	0.06815	31.343	0.04434	43.6442	0.000624102	55.3438	-0.00603	67.406	0.00958
6.87993	-0.0462	18.6554	-0.0616	31.1656	0.0692	42.4627	-0.0725	54.9066	0.1534		6.70691	-0.04335	18.2302	0.00798	30.6971	0.03883	42.1496	-0.0281	54.3218	-0.000395281		6.90503	-0.03026	19.5744	0.04707	31.3904	0.02943	43.6852	-0.00901	55.3908	-0.01133	67.4461	0.000845782
6.91987	-0.0456	18.6942	-0.0108	31.2237	0.1045	42.5028	-0.00501	54.9423	0.1084		6.74259	-0.04248	18.2659	-0.00792	30.7377	0.01236	42.1852	0.000364481	54.3601	-0.00119		6.96711	-0.07363	19.6101	0.02676	31.4509	0.01082	43.7208	-0.01463	55.457	-0.03078	67.4886	-0.00664
6.95553	-0.0464	18.7526	0.0278	31.2594	0.1174	42.5385	-0.00378	54.9821	0.0488		6.78086	-0.04959	18.3213	-0.02761	30.7734	-0.00209	42.2237	0.00467	54.3958	-0.00315		7.00277	-0.01414	19.652	0.01217	31.4918	0.00147	43.7682	-0.02549	55.4926	-0.02975	67.5287	-0.01257
6.99424	-0.0478	18.7882	0.0446	31.2993	0.0945	42.5778	0.0769	55.0408	-0.0448		6.83814	-0.00299	18.357	-0.04514	30.8091	-0.01915	42.2812	0.08106	54.4316	0.0023		7.03843	-0.01853	19.7096	0.000263941	31.5334	-0.00366	43.8345	-0.0281	55.5413	-0.00337	67.5953	-0.02356
7.05318	-0.0384	18.828	0.0585	31.335	0.0364	42.6355	0.1264	55.0765	-0.1266		6.87381	0.01521	18.3932	-0.05368	30.8667	-0.0233	42.298	0.11308	54.4858	-0.000568033		7.07741	0.05877	19.7505	-0.00622	31.569	-0.01167	43.8702	-0.00945	55.5769	0.000392572	67.631	-0.016
7.08884	-0.0354	18.8637	0.0687	31.3743	-0.0322	42.6712	0.1342	55.1148	-0.1653		6.91287	0.02926	18.4319	-0.04609	30.9065	-0.0444	42.3336	0.06537	54.5215	-0.04454		7.11307	0.07131	19.7862	-0.01492	31.616	-0.00477	43.9112	0.01311	55.6157	0.02612	67.6787	-0.01094
7.12761	-0.0309	18.9025	0.0787	31.4318	-0.1033	42.7112	0.0761	55.1506	-0.1178		6.94852	0.03689	18.4716	-0.02122	30.9455	-0.06458	42.3692	0.01564	54.5662	-0.19397		7.1771	0.03356	19.825	-0.02562	31.6703	-0.06753	43.9468	0.03812	55.6822	0.02351	67.7143	-0.000600196
7.16326	-0.0365	18.9614	0.0807	31.4675	-0.0999	42.7524	0.0231	55.1917	-0.0644		6.98417	0.03565	18.5259	-0.01921	30.9812	-0.04212	42.4067	-0.000174411	54.5831	-0.11656		7.21277	0.02102	19.8655	-0.08304	31.7151	-0.03166	43.9928	0.03253	55.7178	0.01736	67.7537	0.02
7.20312	-0.00647	18.9971	0.0511	31.5078	-0.0988	42.7881	-0.0574	55.2486	-0.00243		7.0384	0.00482	18.563	0.0019	31.0169	-0.02111	42.461	0.00104	54.6187	-0.02464		7.25337	0.00712	19.9197	-0.04301	31.7508	-0.00535	44.0599	0.01914	55.7586	0.00712	67.8203	0.02206
7.261	0.0188	19.036	-0.00428	31.5485	-0.0761	42.8437	-0.14	55.2843	0.0586		7.07413	-0.02095	18.5987	0.00184	31.0716	-0.00505	42.4984	0.000911972	54.673	0.00506		7.28904	-0.000910292	19.96	-0.00325	31.7917	0.02664	44.0956	0.00658	55.8001	0.000280005	67.8559	0.01865
7.29667	0.0276	19.0775	-0.0465	31.5842	-0.0185	42.8794	-0.1404	55.3235	0.0946		7.11418	-0.03558	18.6344	0.01611	31.1074	0.00184	42.534	0.000292084	54.7105	0.02951		7.32904	-0.01057	20.0078	0.05268	31.8275	0.05461	44.1356	-2.4833e-05	55.8407	-0.00676	67.8967	0.00696
7.336	0.0319	19.1132	-0.0716	31.6409	0.0423	42.9201	-0.1055	55.3592	0.1486		7.14994	-0.04255	18.6725	0.02718	31.1469	0.01925	42.5696	0.000441801	54.7462	0.08892		7.38571	-0.02104	20.0435	0.06142	31.8905	0.03034	44.1712	-0.00934	55.9072	-0.01343	67.9377	-0.00011706
7.37165	0.0316	19.1699	-0.0745	31.6765	0.0577	42.9607	-0.0229	55.3992	0.1311		7.18774	-0.0348	18.7296	0.04573	31.1826	0.0264	42.6066	0.00214	54.7631	0.11712		7.42137	-0.04584	20.0793	0.04345	31.9262	0.01991	44.2116	-0.015	55.9429	-0.02779	67.9787	-0.01022
7.41099	0.0322	19.2055	-0.089	31.7158	0.0739	42.9963	-0.0128	55.4569	0.0442		7.24197	-0.00311	18.7652	0.05034	31.2208	0.04618	42.6609	0.00401	54.7799	0.16176		7.45745	-0.09036	20.142	0.01645	31.9674	0.00549	44.2679	-0.02831	55.9897	-0.03079	68.0452	-0.0157
7.4693	0.0321	19.2442	-0.0684	31.7515	0.1063	43.0524	0.0744	55.4926	-0.0103		7.27967	0.03022	18.801	0.05205	31.275	0.0699	42.6986	-0.04062	54.8358	0.00962		7.50193	-0.01665	20.1777	0.00433	32.0085	4.73092e-05	44.3035	-0.03669	56.0254	-0.01067	68.0808	-0.03208
7.50497	0.0418	19.2799	-0.0647	31.7902	0.1182	43.0881	0.1114	55.5318	-0.0907		7.31597	0.03933	18.8394	0.0352	31.3144	0.0482	42.7343	-0.07908	54.8715	-0.00117		7.53759	-0.01898	20.2176	-0.000144943	32.0496	-0.00698	44.3511	-0.01925	56.0667	0.00304	68.1285	-0.01611
7.54435	0.0422	19.3199	-0.0202	31.8488	0.0518	43.1279	0.1443	55.5674	-0.1758		7.35166	0.0332	18.8751	0.00298	31.3501	0.03251	42.7722	-0.14414	54.9072	-0.00227		7.59269	0.0878	20.2533	-0.00604	32.117	-0.02173	44.3867	-0.00208	56.1318	0.02773	68.1643	-0.00415
7.58	0.0405	19.3777	0.018	31.8845	-0.00411	43.1636	0.1125	55.6082	-0.1478		7.38918	0.02367	18.9316	-0.02032	31.388	0.00565	42.8078	-0.02688	54.9436	0.00305		7.62836	0.06265	20.3003	-0.01561	32.1527	-0.0489	44.4265	0.03016	56.1674	0.02307	68.2048	0.00497
7.61926	0.0409	19.4134	0.0397	31.9242	-0.0605	43.2023	0.0527	55.6651	-0.055		7.44669	-0.0112	18.9672	-0.03159	31.4246	-0.01258	42.8652	0.000540632	54.9794	0.000601022		7.66414	0.03532	20.3659	-0.08161	32.1981	-0.03321	44.4926	0.03327	56.2154	0.01564	68.2701	0.02299
7.67762	0.0375	19.4527	0.0484	31.9599	-0.1086	43.2607	-0.0425	55.7008	-0.0128		7.48236	-0.02613	19.0046	-0.04406	31.4794	-0.02354	42.9008	0.01885	55.0353	0.000347681		7.71045	0.02429	20.4016	-0.05429	32.2338	-0.008	44.5283	0.02702	56.2511	0.00581	68.3058	0.02246
7.71327	0.0368	19.4884	0.0584	31.9984	-0.0992	43.2963	-0.0962	55.7407	0.00264		7.52111	-0.041	19.0403	-0.05237	31.5151	-0.02842	42.9364	0.06061	55.0711	0.000137627		7.74612	0.00777	20.4377	-0.0137	32.2758	0.000626602	44.5765	0.01276	56.291	-9.67889e-05	68.3535	0.01673
7.75263	0.00785	19.5282	0.0806	32.0576	-0.1019	43.3369	-0.1235	55.7764	0.0752		7.55685	-0.04455	19.0759	-0.0432	31.5509	-0.06247	42.9803	0.09771	55.1105	-0.000619476		7.80258	-0.0047	20.4766	-0.00149	32.3399	0.04712	44.6189	0.00167	56.3503	-0.00979	68.3892	0.00584
7.78828	-0.0155	19.586	0.0838	32.0985	-0.0365	43.3771	-0.1177	55.8158	0.1328		7.59256	-0.01557	19.1319	-0.03533	31.5902	-0.06868	43.0159	0.04977	55.1462	-0.0013		7.83824	-0.01176	20.5123	0.05246	32.3756	0.0379	44.6611	-0.00626	56.3904	-0.01236	68.4291	-0.00034683
7.82749	-0.0285	19.6217	0.0712	32.1342	-0.0137	43.4128	-0.0787	55.8733	0.1313		7.64694	0.019	19.1676	-0.01637	31.629	-0.03049	43.0702	0.000241674	55.1856	-0.00181		7.87889	-0.01804	20.5742	0.04859	32.4244	0.02064	44.7181	-0.01471	56.426	-0.02543	68.4951	-0.01298
7.8864	-0.0429	19.6612	0.0185	32.1741	0.0459	43.4695	-0.00621	55.909	0.0778		7.68927	0.04063	19.2056	-0.000135909	31.6833	-0.02031	43.1065	-1.96091e-05	55.2435	0.02383		7.91851	-0.03482	20.6099	0.02981	32.4601	0.00757	44.7537	-0.02205	56.4731	-0.03214	68.5308	-0.01285
7.92207	-0.0411	19.6978	-0.0356	32.2098	0.06	43.5052	0.0369	55.9486	0.0265		7.72494	0.03975	19.2412	0.00188	31.7218	-0.0051	43.1421	0.000587989	55.2792	-0.00808		7.95418	-0.08806	20.6587	0.01084	32.5002	0.000201244	44.8006	-0.03748	56.5088	-0.00996	68.5781	-0.03143
7.96079	-0.0466	19.7367	-0.0704	32.2657	0.0956	43.5445	0.079	55.9843	-0.0379		7.76302	0.03594	19.2804	0.01817	31.7575	0.00824	43.1777	0.000400777	55.3177	-0.08681		8.01903	-0.00588	20.6944	0.00194	32.5592	-0.01016	44.8364	-0.0285	56.5666	-0.00115	68.6138	-0.01563
7.99643	-0.0469	19.7943	-0.0756	32.3014	0.1116	43.5802	0.1158	56.0242	-0.1239		7.79877	0.00596	19.3347	0.03018	31.7932	0.02051	43.2148	0.0011	55.3346	-0.17572		8.05469	-0.00195	20.7342	-0.00246	32.5995	-0.000183601	44.8782	-0.00465	56.6152	0.0276	68.6618	-0.00728
8.03638	-0.0498	19.83	-0.0768	32.3401	0.1073	43.6189	0.1453	56.0815	-0.1613		7.85479	-0.02466	19.373	0.04641	31.8304	0.02807	43.269	0.00222	55.3515	-0.14305		8.0923	0.09135	20.8002	-0.01548	32.6351	-0.03117	44.9426	0.03679	56.6508	0.02806	68.7202	0.01796
8.09412	-0.047	19.8701	-0.0688	32.3757	0.0463	43.6779	0.0642	56.1172	-0.0958		7.89046	-0.03763	19.4086	0.05095	31.8873	0.06333	43.3064	0.00379	55.4057	-0.02002		8.12798	0.05791	20.8359	-0.03404	32.6708	-0.07243	44.9783	0.03707	56.6985	0.02108	68.7559	0.02338
8.12978	-0.0376	19.9058	-0.0624	32.4152	-0.0187	43.7135	0.0208	56.1574	-0.0273		7.92614	-0.04381	19.4464	0.05242	31.923	0.06035	43.3421	-0.00597	55.444	0.00354		8.16366	0.03469	20.8815	-0.08672	32.7156	-0.04076	45.026	0.0283	56.7341	0.01415	68.8033	0.02248
8.16971	-0.0365	19.9445	-0.0249	32.4741	-0.1023	43.7529	-0.0701	56.1932	-0.00448		7.96444	-0.02323	19.4821	0.03162	31.9587	0.04886	43.3777	-0.06567	55.4798	0.01078		8.22046	0.01664	20.9172	-0.0403	32.7759	-0.00292	45.0616	0.01996	56.7908	0.000941962	68.8391	0.01812
8.20536	-0.0327	20.0034	-0.0139	32.5149	-0.0978	43.7937	-0.1402	56.232	0.0658		8.0001	-0.00275	19.539	0.00106	31.9972	0.02997	43.422	-0.08182	55.5155	0.06151		8.26077	0.00523	20.9529	-0.00366	32.8177	0.03512	45.1026	0.00589	56.8331	-0.00473	68.8798	0.00717
8.24413	-0.0362	20.039	0.0336	32.5506	-0.0994	43.8294	-0.1395	56.2901	0.1325		8.05606	0.02641	19.5747	-0.02434	32.0329	0.00427	43.4763	-0.02553	55.5588	0.14259		8.29643	-0.00358	21.0082	0.0438	32.8567	0.04961	45.1608	-0.00581	56.8735	-0.00997	68.938	-0.00291
8.30299	-0.00871	20.0784	0.0506	32.5908	-0.0783	43.8863	-0.0822	56.3258	0.1528		8.09173	0.03761	19.6146	-0.0283	32.0886	-0.01915	43.5149	0.000224296	55.6131	0.02154		8.33556	-0.01162	21.0439	0.06709	32.8924	0.03969	45.2013	-0.01422	56.9091	-0.01289	68.9784	-0.01256
8.33865	-0.00114	20.1141	0.0573	32.6265	-0.0192	43.922	-0.0209	56.3658	0.1007		8.12984	0.03413	19.6503	-0.04583	32.1243	-0.02355	43.5506	0.000849435	55.6522	-0.00181		8.37121	-0.01679	21.0911	0.0426	32.9412	0.0229	45.2369	-0.01872	56.9563	-0.02962	69.0141	-0.01326
8.37754	0.022	20.1529	0.0762	32.6818	0.0487	43.9607	-0.0114	56.4014	0.0463		8.16561	0.02153	19.6881	-0.05363	32.1634	-0.04023	43.5862	0.02138	55.6879	-0.00232		8.43445	-0.06553	21.1268	0.0238	33.0003	0.00308	45.2841	-0.05351	57.0106	-0.01545	69.0616	-0.02625
8.41319	0.0283	20.2118	0.0844	32.7175	0.0556	43.9964	0.0625	56.4403	-0.0127		8.20524	0.00872	19.7423	-0.03041	32.1992	-0.0724	43.6244	0.0652	55.7237	0.00375		8.4701	-0.06946	21.1683	0.00882	33.042	-0.0016	45.3198	-0.03409	57.0568	-0.00321	69.0973	-0.01707
8.45252	0.0326	20.2474	0.0786	32.7567	0.0737	44.0356	0.0817	56.4983	-0.1301		8.25946	-0.01811	19.7814	-0.03754	32.2348	-0.06943	43.6805	0.07759	55.7606	0.00281		8.51194	-0.00527	21.2263	-0.000391307	33.083	-0.01017	45.3847	-0.00289	57.0925	0.00576	69.1618	-0.00634
8.51086	0.0356	20.2862	0.0322	32.799	0.1096	44.0946	0.1422	56.5339	-0.164		8.2983	-0.04111	19.818	-0.02019	32.2891	-0.0264	43.7162	0.01824	55.8148	0.00093252		8.55199	-0.00859	21.267	-0.00826	33.1187	-0.01194	45.4203	0.02194	57.1315	0.02999	69.1975	0.00532
8.54652	0.0368	20.3279	-0.0285	32.8346	0.1169	44.1302	0.1152	56.5741	-0.1056		8.33802	-0.04009	19.856	0.000161868	32.3247	-0.0197	43.7518	0.00121	55.852	0.00156		8.59218	0.09112	21.3026	-0.01529	33.1657	-0.03516	45.459	0.03827	57.1671	0.02774	69.2366	0.02261
8.58583	0.0335	20.3636	-0.0546	32.8901	0.0402	44.169	0.0545	56.6098	-0.0628		8.3737	-0.01894	19.8918	0.00127	32.3633	-0.00417	43.7895	0.000844972	55.8878	-0.000841311		8.64642	0.04155	21.3496	-0.03853	33.2199	-0.0391	45.4947	0.03341	57.2316	0.01693	69.2723	0.02343
8.62149	0.0406	20.4202	-0.079	32.9258	-0.0209	44.2047	0.00911	56.6486	-0.00887		8.40937	-0.00222	19.9472	0.0227	32.399	0.01562	43.8252	0.00065502	55.9273	-0.00145		8.69326	0.02978	21.3853	-0.08802	33.2669	-0.00593	45.5427	0.02369	57.2673	0.00613	69.3199	0.02047
8.66086	0.0432	20.4559	-0.0736	32.965	-0.0771	44.2439	-0.0764	56.7069	0.0651		8.4636	0.02802	19.9829	0.03001	32.438	0.02516	43.8812	0.000437533	55.963	-0.00258		8.72893	0.01339	21.4501	-0.0043	33.3025	0.02696	45.6024	0.00437	57.3072	-4.68065e-05	69.3798	0.00604
8.71913	0.0406	20.4943	-0.0792	33.0006	-0.0991	44.3035	-0.1179	56.7426	0.0959		8.49927	0.03947	20.0186	0.04348	32.4922	0.05184	43.9168	0.000587414	56.0188	-0.00913		8.76934	0.00143	21.4857	-0.000115649	33.34	0.05555	45.6437	-0.00342	57.3429	-0.00687	69.4213	2.32139e-05
8.7548	0.0392	20.53	-0.0678	33.0407	-0.1124	44.3438	-0.1182	56.7825	0.1541		8.53503	0.03799	20.0571	0.05171	32.5322	0.06954	43.9525	0.00203	56.0544	-0.00464		8.80502	-0.00632	21.5242	0.0651	33.3757	0.04229	45.6845	-0.0144	57.3899	-0.0113	69.4617	-0.00953
8.79416	0.0387	20.5703	-0.0577	33.0981	-0.0907	44.3794	-0.0665	56.8233	0.1276		8.57235	0.01134	20.0928	0.05192	32.571	0.05099	43.9895	0.00408	56.0901	-0.11588		8.86176	-0.01447	21.5599	0.05655	33.4412	0.01892	45.7202	-0.01893	57.456	-0.03122	69.4974	-0.01284
8.82982	0.0368	20.6281	0.00702	33.1338	-0.03	44.4195	-0.0108	56.8591	0.0728		8.60802	-0.00114	20.1473	0.02819	32.6067	0.03752	44.0251	-0.0057	56.107	-0.17797		8.90161	-0.0282	21.5956	0.04226	33.4769	0.00561	45.7674	-0.05323	57.4917	-0.0291	69.5449	-0.0165
8.86916	0.00312	20.6638	0.0315	33.1739	-0.0116	44.4552	0.0133	56.9153	-0.0107		8.66441	-0.02687	20.183	0.000326583	32.6424	0.01637	44.0834	-0.0828	56.1238	-0.14457		8.93726	-0.06961	21.6586	0.01103	33.5169	0.000611162	45.834	-0.02354	57.54	-0.00399	69.6115	-0.016
8.92737	-0.0279	20.7031	0.0466	33.2095	0.0591	44.5112	0.0846	56.9509	-0.0806		8.70007	-0.04017	20.2222	-0.02022	32.6966	-0.01202	44.1216	-0.14852	56.1784	-0.01023		8.97291	-0.06705	21.6942	0.00169	33.5527	-0.00528	45.8696	-0.00266	57.5757	0.0069	69.6472	-0.01121
8.96303	-0.0376	20.7388	0.0593	33.2488	0.0652	44.5468	0.1281	56.9908	-0.1728		8.73803	-0.04641	20.2579	-0.0306	32.7323	-0.0202	44.1572	-0.03001	56.2141	0.006		9.01182	-0.00549	21.7341	-0.0043	33.5997	-0.01415	45.9094	0.03081	57.6146	0.03078	69.688	-0.000240285
9.00292	-0.0378	20.7782	0.0722	33.3066	0.1068	44.5855	0.1366	57.0314	-0.1534		8.7737	-0.005	20.2936	-0.04448	32.7684	-0.02673	44.1928	-0.000445689	56.2527	0.0143		9.07621	0.07734	21.7697	-0.01461	33.6656	-0.05367	45.945	0.03706	57.6813	0.02279	69.7365	0.02306
9.03858	-0.0453	20.8364	0.0817	33.3422	0.1183	44.6212	0.0973	57.0671	-0.104		8.80937	0.000264969	20.3489	-0.05562	32.8072	-0.03658	44.2313	0.00129	56.2883	0.06824		9.11189	0.06709	21.8163	-0.0344	33.7013	-0.0534	45.9924	0.03102	57.7169	0.01658	69.7723	0.02349
9.07732	-0.0472	20.872	0.0816	33.3822	0.0841	44.6607	0.0365	57.124	-0.0155		8.86361	0.03203	20.3846	-0.02326	32.8455	-0.06638	44.2855	0.06125	56.326	0.14406		9.15967	0.03475	21.8705	-0.08102	33.7496	-0.00617	46.0594	0.01258	57.7576	0.00526	69.8365	0.01779
9.13625	-0.0481	20.9116	0.0487	33.4233	0.0257	44.7195	-0.0691	57.1597	-0.00306		8.89927	0.03601	20.4218	-0.0357	32.8997	-0.05235	44.3023	0.11323	56.3802	0.02572		9.19535	0.02623	21.916	-0.03206	33.7854	-0.00273	46.0951	0.00289	57.7987	-0.000366802	69.8722	0.00806
9.17194	-0.0465	20.9479	0.00032074	33.459	-0.0465	44.7552	-0.1277	57.199	0.0783		8.93491	0.0328	20.4575	-0.01659	32.9391	-0.04248	44.3191	0.11545	56.419	-0.01323		9.23596	0.00685	21.9516	-0.003	33.8247	0.03118	46.135	-0.00435	57.8397	-0.00825	69.9123	0.000277097
9.21069	-0.0434	20.987	-0.0476	33.5147	-0.0983	44.7936	-0.122	57.2347	0.1287		8.97221	0.00869	20.4932	-0.000176702	32.9748	-0.0086	44.3583	0.07018	56.4547	-0.00717		9.29423	-0.00562	21.9915	0.04409	33.8904	0.04532	46.1707	-0.01357	57.9063	-0.01702	69.9547	-0.00761
9.24634	-0.0365	21.0447	-0.068	33.5504	-0.0972	44.8293	-0.1141	57.2732	0.1542		9.00787	-0.00976	20.548	0.00703	33.0134	-0.00124	44.3939	0.00665	56.4905	0.00319		9.33504	-0.01343	22.0271	0.06508	33.9261	0.02961	46.2176	-0.01889	57.9419	-0.02982	69.9948	-0.01278
9.28623	-0.0344	21.0804	-0.0736	33.5905	-0.0966	44.8696	-0.0673	57.3323	0.0702		9.0646	-0.03813	20.5837	0.02353	33.0491	0.0153	44.4481	-0.000960654	56.527	0.00204		9.37072	-0.01948	22.0911	0.03477	33.9747	0.01428	46.2718	-0.04759	57.9892	-0.02605	70.0614	-0.02694
9.34396	-0.0365	21.1204	-0.0942	33.6315	-0.0603	44.9274	-0.0126	57.368	0.0263		9.10036	-0.03664	20.6195	0.03057	33.1047	0.02864	44.4837	0.000133179	56.5812	0.000897255		9.41793	-0.05832	22.1267	0.01932	34.0104	0.00377	46.3172	-0.02841	58.0248	-0.00675	70.0971	-0.01633
9.37962	-0.0185	21.1561	-0.0674	33.6671	-0.00381	44.9631	0.0712	57.4073	-0.0534		9.13813	-0.03446	20.6568	0.04579	33.1405	0.05	44.5193	0.000307641	56.6186	4.01547e-05		9.4536	-0.08488	22.1677	0.0042	34.0503	-0.000152882	46.3529	-0.00769	58.0659	-0.00115	70.1448	-0.01118
9.41952	-0.00608	21.1947	-0.0604	33.7232	0.0704	45.0023	0.0828	57.443	-0.1269		9.1738	-0.00177	20.6925	0.05176	33.1761	0.0673	44.5559	0.000554927	56.6542	0.01251		9.51061	-0.01034	22.2096	-0.000483986	34.1163	-0.01318	46.3939	0.00173	58.1308	0.0304	70.1805	-0.000921994
9.45516	0.0169	21.2534	-0.00824	33.7589	0.0682	45.038	0.1277	57.4814	-0.1643		9.20947	0.00506	20.7468	0.05071	33.215	0.0519	44.5915	0.000541094	56.69	-0.00282		9.54627	0.0188	22.2502	-0.00868	34.152	-0.02193	46.4421	0.03901	58.1664	0.0261	70.2198	0.02126
9.49409	0.0261	21.289	0.0284	33.7987	0.101	45.0779	0.1392	57.5408	-0.0895		9.26371	0.03559	20.7826	0.02913	33.2507	0.04126	44.6476	0.00409	56.7276	-0.0024		9.58202	0.09194	22.3169	-0.03121	34.1987	-0.07146	46.5089	0.03022	58.2145	0.01749	70.2864	0.02275
9.5524	0.0329	21.3284	0.0498	33.8344	0.1145	45.1356	0.0515	57.5764	-0.0201		9.29968	0.03618	20.8183	0.000249514	33.3051	0.00367	44.6832	0.000696603	56.7819	0.0026		9.62573	0.04298	22.3526	-0.08182	34.2344	-0.0419	46.5446	0.02115	58.2501	0.00673	70.322	0.01907
9.58806	0.0335	21.364	0.0593	33.873	0.1	45.1713	0.00445	57.6152	-0.0114		9.33536	0.02823	20.8557	-0.02036	33.3407	-0.0159	44.7188	-0.05792	56.8189	-0.00742		9.66139	0.03412	22.3992	-0.04672	34.27	-0.01057	46.5856	0.00737	58.2901	-0.000234137	70.3628	0.00878
9.62739	0.0344	21.4033	0.0725	33.9316	0.0187	45.2105	-0.0766	57.6509	0.0674		9.37231	0.00591	20.8914	-0.02995	33.3797	-0.02062	44.7549	-0.08201	56.8546	-0.10461		9.71961	0.01258	22.4348	-0.00393	34.3259	0.01794	46.6268	-0.000343432	58.3561	-0.01085	70.4038	0.000336131
9.66304	0.0291	21.4621	0.0842	33.9672	-0.054	45.2461	-0.1377	57.6908	0.1014		9.40805	-0.01603	20.9495	-0.05155	33.4155	-0.02131	44.7905	-0.15004	56.8714	-0.19363		9.76066	0.00182	22.4758	0.00544	34.3616	0.06037	46.6676	-0.01064	58.3918	-0.01576	70.4449	-0.00701
9.70235	0.0394	21.4978	0.0807	34.0071	-0.1045	45.2868	-0.1442	57.7491	0.1465		9.46475	-0.04002	20.9885	-0.05394	33.4512	-0.05089	44.848	-0.00772	56.8883	-0.13181		9.8017	-0.00831	22.5301	0.06608	34.4071	0.04156	46.7341	-0.01948	58.4389	-0.0317	70.5113	-0.01342
9.76073	0.0427	21.5367	0.0385	34.0479	-0.1007	45.3438	-0.0653	57.7848	0.0954		9.50489	-0.04213	21.0243	-0.01584	33.5074	-0.07068	44.8837	0.000866126	56.9451	-0.00581		9.83738	-0.01177	22.5741	0.04485	34.4428	0.02377	46.7698	-0.04635	58.4746	-0.02947	70.547	-0.01972
9.7964	0.0407	21.5783	-0.0265	34.0836	-0.1076	45.3794	-0.0139	57.8235	0.0366		9.54063	-0.02201	21.06	-0.03679	33.5489	-0.02176	44.9193	0.02744	56.9808	0.00426		9.88458	-0.02651	22.6098	0.02487	34.4848	0.01299	46.8169	-0.03212	58.5232	-0.00393	70.5946	-0.01748
9.83566	0.0408	21.614	-0.0517	34.1404	-0.0623	45.4194	-0.00797	57.8592	-0.0191		9.57632	-0.00211	21.0985	-0.01224	33.5846	-0.03938	44.9584	0.08994	57.0195	0.02982		9.93881	-0.0917	22.6515	0.00857	34.5425	0.00040736	46.8526	-0.01698	58.581	0.01989	70.6303	-0.01235
9.87131	0.0386	21.6706	-0.0772	34.176	-0.0109	45.4551	0.0545	57.8983	-0.0995		9.61353	0.03076	21.1563	-0.00124	33.6221	-0.00644	44.9963	0.0866	57.0552	0.08794		9.98385	-0.02599	22.6926	0.000378814	34.5836	-0.00471	46.8937	0.01407	58.6167	0.02943	70.6711	-0.0028
9.91067	0.0384	21.7062	-0.0738	34.2148	0.00244	45.4944	0.0841	57.958	-0.168		9.66777	0.04307	21.192	0.00485	33.6636	0.00256	45.0505	0.00963	57.0722	0.11199		10.0195	-0.02024	22.7501	-0.01324	34.6193	-0.01293	46.9586	0.03518	58.6641	0.02379	70.7361	0.02373
9.96901	-0.00811	21.7449	-0.0876	34.2505	0.051	45.5521	0.1444	57.9982	-0.1132		9.70631	0.03167	21.2311	0.01996	33.7216	0.02447	45.0861	-0.000956683	57.1076	0.12951		10.0599	0.0452	22.7858	-0.02131	34.6579	-0.02094
10.0047	-0.0238	21.7805	-0.0675	34.2897	0.066	45.5878	0.1019	58.0338	-0.0412		9.74197	0.01768	21.2668	0.02926	33.7573	0.03726	45.1224	0.00131	57.1433	0.02269		10.0955	0.07913	22.8325	-0.06596	34.6991	-0.05843
10.0439	-0.0316	21.8206	-0.0618	34.3486	0.1093	45.6273	0.0399	58.0734	-0.00937		9.78042	0.000826129	21.3025	0.04022	33.7931	0.0597	45.158	9.36985e-05	57.179	-0.00498		10.1593	0.03446	22.8681	-0.06408	34.7533	-0.03732
10.0795	-0.0415	21.8784	0.00788	34.3843	0.1072	45.663	-0.0132	58.1091	0.0484		9.81609	-0.01225	21.3576	0.05162	33.8324	0.06591	45.1936	0.000485811	57.2148	-0.00275		10.195	0.02462	22.9038	-0.02759	34.7927	-0.00504
10.1194	-0.0454	21.9141	0.0154	34.423	0.0481	45.7028	-0.0876	58.1657	0.113		9.87158	-0.04079	21.3933	0.05303	33.8711	0.0492	45.2479	0.000716081	57.2523	0.00499		10.2355	0.00683	22.9592	0.00363	34.8344	0.03106
10.1771	-0.0467	21.9535	0.0395	34.4587	-0.00553	45.7603	-0.1376	58.2014	0.163		9.90725	-0.04352	21.4307	0.03272	33.9253	0.01916	45.2835	0.00236	57.3065	0.01425		10.2712	3.72721e-06	22.9949	0.0683	34.8734	0.05574
10.2128	-0.0467	21.9892	0.0512	34.498	-0.0721	45.7959	-0.1248	58.24	0.1138		9.94293	-0.01894	21.4664	0.00661	33.9636	0.000281537	45.3191	0.00393	57.3443	-0.00418
10.2528	-0.0464	22.0286	0.0642	34.557	-0.1022	45.8362	-0.0475	58.2756	0.0612		9.98074	-0.00419	21.5021	-0.01303	33.9993	-0.0176	45.3556	-0.01039	57.38	0.00137
10.2884	-0.0492	22.0868	0.0812	34.5977	-0.1032	45.8718	-0.00577	58.3152	0.00608		10.0164	0.02831	21.5563	-0.02798	34.0354	-0.02219	45.3912	-0.0697	57.4157	-0.000969731
10.3271	-0.0364	22.1224	0.0855	34.6334	-0.0934	45.9106	0.047	58.3741	-0.1188		10.0735	0.03866	21.592	-0.04515	34.0733	-0.03245	45.4455	-0.16202	57.4526	-0.00607
10.386	-0.0355	22.1623	0.07	34.6735	-0.0212	45.9689	0.0886	58.4147	-0.1643		10.1092	0.03751	21.6278	-0.05373	34.1292	-0.06426	45.4816	-0.04342	57.5068	-0.00261
10.4217	-0.029	22.2036	0.0133	34.7092	-0.0123	46.0046	0.1335	58.4505	-0.1225		10.1471	0.00723	21.6661	-0.04603	34.1649	-0.06528	45.5172	-0.000473106	57.5443	0.00578
10.4605	-0.0362	22.2392	-0.0406	34.7651	0.0538	46.0444	0.1209	58.4907	-0.0551		10.1887	-0.00893	21.7075	-0.03258	34.2006	-0.02478	45.5558	0.00119	57.58	0.01781
10.4961	-0.00854	22.295	-0.0679	34.8008	0.0692	46.0801	0.0643	58.5264	-0.00625		10.2244	-0.02524	21.7654	-0.013	34.2394	-0.01937	45.5914	0.02591	57.6189	-0.15627
10.536	0.0103	22.3307	-0.0745	34.8395	0.104	46.119	0.0147	58.5818	0.0413		10.282	-0.03779	21.8011	-0.00107	34.2751	-0.00483	45.6464	0.12101	57.6547	-0.1562
10.5939	0.0262	22.3708	-0.0786	34.8752	0.1188	46.177	-0.108	58.6175	0.0819		10.3218	-0.02367	21.84	0.00339	34.3306	0.01475	45.682	0.0925	57.7114	-0.01616
											10.3575	-0.00317	21.8759	0.01827	34.3663	0.02441	45.7176	0.0186	57.7471	0.00471
											10.3932	0.01828	21.9144	0.02824	34.4048	0.0373	45.7556	3.95648e-05	57.7865	0.01801
											10.4303	0.02821	21.9687	0.04725	34.4405	0.05966	45.7912	0.000909791	57.8222	0.07928
											10.4845	0.03656	22.0079	0.05181	34.4763	0.06826	45.8472	0.00035034	57.8598	0.14623
											10.5232	0.01509	22.0474	0.05264	34.5319	0.04503	45.8828	0.000728981	57.914	0.02059
											10.5592	0.00264	22.0831	0.03251	34.5676	0.02407	45.9184	0.000737153	57.9526	-0.0037
											10.5977	-0.02196	22.1188	0.00207	34.6054	0.000971089	45.9555	0.00215	57.9884	-0.00385
																	45.9911	0.00421	58.024	0.00593
																	46.0476	-0.04733	58.0607	0.00293
																	46.0832	-0.08119	58.115	5.75386e-05
																	46.1209	-0.14533	58.1527	-7.79683e-05
																	46.1565	-0.03098	58.1884	0.000385476
																	46.1921	-0.000636145	58.2278	-0.01432

## Sheet: Fig 2D
small strain							finger bending angle							activity
Time	Voltage						Time	Voltage						Time	Voltage
s	V						s	V						s	V
	speak		cough		swallow			30°		60°		90°			walk		run		jump
0	-0.00112	24.3	-8.102e-05	38.8	-0.00046307		0	-0.000571424	15.4	-0.04052	31.06	0.000177813		0	-0.01996	9.7	-0.47446	20	-1.31221
0.03575	-0.00041719	24.3358	0.00038994	38.8357	-0.00112		0.01684	-0.000649222	15.4168	-0.03829	31.0768	-6.6053e-05		0.01683	-0.02045	9.71683	-0.3135	20.0168	-1.21039
0.09046	-0.00044323	24.3905	0.0003265	38.8905	-0.00015568		0.05226	-0.000616516	15.4523	-0.01546	31.1123	8.33491e-05		0.05226	-0.02836	9.75226	-0.13871	20.0523	-0.2023
0.12608	8.615e-05	24.4261	0.0007261	38.9261	-0.00025617		0.06905	-0.00106	15.469	-0.00946	31.129	-0.000130999		0.06904	-0.04899	9.76904	-0.00587	20.069	0.02519
0.16168	-0.00029677	24.4617	0.00098031	38.9617	-0.00081777		0.08583	-0.00040122	15.4858	-0.00355	31.1458	-0.000209408		0.08582	-0.0938	9.78582	0.19822	20.0858	0.27319
0.19864	-0.00050829	24.4986	0.00069855	38.9986	-0.00053033		0.1026	-0.000915208	15.5026	-0.000357826	31.1626	0.000155966		0.1026	-0.11338	9.8026	0.48832	20.1026	0.14199
0.23427	-0.00012761	24.5343	0.00090601	39.0343	-0.00092451		0.11938	-0.000531767	15.5194	-0.00288	31.1794	-0.000433794		0.11938	-0.14505	9.81938	0.3927	20.1194	-0.10819
0.29041	-0.00019241	24.5904	0.00065583	39.0904	0.00039946		0.1548	-8.55694e-05	15.5548	-0.00574	31.2148	-0.00026338		0.15481	-0.22216	9.85481	0.11452	20.1548	-0.23477
0.32602	-0.00037932	24.626	0.00038193	39.126	4.573e-05		0.17158	-0.000267721	15.5716	-0.00477	31.2316	-0.00030635		0.17159	-0.13773	9.87159	0.1315	20.1716	-0.31857
0.36163	-0.00031059	24.6616	0.00053426	39.1616	-0.00038775		0.18836	-0.000521601	15.5884	-0.00248	31.2484	-0.000407458		0.18838	-0.15285	9.88838	-0.000103229	20.1884	-0.15382
0.39866	-0.00042784	24.6987	0.00077275	39.1987	0.00011125		0.20514	-0.000238639	15.6051	-0.00112	31.2651	3.7451e-05		0.20515	-0.22319	9.90515	-0.01876	20.2051	0.21834
0.43429	-0.00019502	24.7343	0.00092286	39.2343	0.00020731		0.22192	-0.000354329	15.6219	0.00241	31.2819	-0.00021943		0.22192	-0.24872	9.92192	-0.0152	20.2219	0.86697
0.49039	-0.00033501	24.7904	0.00070578	39.2904	0.00033849		0.25734	-0.000468705	15.6573	0.00128	31.3173	-0.000409652		0.25735	-0.13215	9.95735	-0.19439	20.2573	0.89772
0.526	-1.286e-05	24.826	0.00028569	39.326	0.00031538		0.27412	0.0001137	15.6741	0.000830137	31.3341	0.000489119		0.27413	-0.09337	9.97413	-0.26721	20.2741	0.77341
0.56161	-0.0002189	24.8616	0.00060603	39.3616	0.00030647		0.2909	-0.000125107	15.6909	0.00049186	31.3509	0.00055963		0.2909	-0.08286	9.9909	-0.25903	20.2909	0.70699
0.59868	-3.174e-05	24.8987	0.00088729	39.3987	0.00038998		0.30767	-0.000143228	15.7077	0.000948214	31.3677	0.00034993		0.30768	-0.04982	10.0077	-0.11658	20.3077	0.11353
0.6343	0.00019056	24.9343	0.00129	39.4343	0.00074299		0.32446	8.49465e-05	15.7245	0.000222577	31.3845	0.000218256		0.32447	-0.00473	10.0245	0.16211	20.3245	-0.11446
0.69045	-6.075e-05	24.9904	0.00166	39.4905	0.00083504		0.35989	-0.000175331	15.7599	0.00128	31.4199	-0.000197054		0.35989	0.01913	10.0599	0.20547	20.3599	-0.13872
0.72607	0.0001018	25.0261	0.00171	39.5261	0.00021156		0.37666	-0.000306483	15.7767	0.00218	31.4367	0.000320066		0.37668	0.02565	10.0767	0.16944	20.3767	-0.34844
0.76168	0.0001686	25.0617	0.0016	39.5617	-0.00354		0.39344	-0.00044776	15.7934	0.00295	31.4534	0.000472606		0.39346	0.03684	10.0935	0.1997	20.3935	-0.87059
0.79866	8.523e-05	25.0987	0.00129	39.5987	-0.00481		0.41022	-0.00143	15.8102	0.00218	31.4702	6.64106e-05		0.41023	0.10823	10.1102	-0.02705	20.4102	-0.87488
0.83427	-9.586e-05	25.1343	0.00158	39.6343	-0.00557		0.427	-0.00145	15.827	0.000943099	31.487	0.000161358		0.42701	0.07742	10.127	-0.02246	20.427	-0.56989
0.89045	-0.00042132	25.1904	0.00143	39.6904	-0.00586		0.46242	-0.00208	15.8624	0.00148	31.5224	0.00022426		0.46244	0.04428	10.1624	-0.05994	20.4624	-0.17241
0.92605	0.00034837	25.2261	0.00089873	39.7261	-0.00477		0.4792	-0.00167	15.8792	0.00186	31.5392	0.00213		0.47922	0.03941	10.1792	-0.1997	20.4792	0.15566
0.96167	0.0003123	25.2617	0.00102	39.7617	-0.0017		0.49598	-0.00225	15.896	0.00218	31.556	0.00157		0.496	0.04487	10.196	-0.09513	20.496	-0.20502
0.99863	0.00121	25.2986	0.00063504	39.7986	-0.00028956		0.51276	-0.00446	15.9128	0.00219	31.5728	-8.00865e-05		0.51278	0.05328	10.2128	0.22064	20.5128	0.21884
1.03426	0.00121	25.3343	-3.679e-05	39.8343	-0.00090786		0.52953	-0.0063	15.9295	0.00151	31.5895	-5.43885e-05		0.52956	0.0576	10.2296	0.32723	20.5296	0.40228
1.09047	0.00079744	25.3905	-2.781e-05	39.8905	-0.00109		0.56496	-0.00554	15.965	0.000614967	31.625	0.000677794		0.56498	0.01206	10.265	0.35373	20.565	0.5937
1.12607	0.0007598	25.4261	0.00045795	39.9261	-0.00102		0.58174	-0.00539	15.9817	0.00115	31.6417	0.00164		0.58177	0.06872	10.2818	0.33252	20.5818	0.67108
1.1618	-9.544e-05	25.4618	0.00046596	39.9618	-1.508e-05		0.59854	-0.00941	15.9985	0.000469122	31.6585	0.00079303		0.59854	0.14124	10.2985	-0.14323	20.5985	0.79554
1.19863	-0.00023234	25.4986	0.00047077	39.9986	-0.00013039		0.61531	-0.0123	16.0153	0.000934909	31.6753	0.00088585		0.61531	0.21019	10.3153	-0.14461	20.6153	0.95168
1.23429	-0.00052324	25.5343	0.0025	40.0343	-5.19e-06		0.6321	-0.01466	16.0321	0.00161	31.6921	0.00196		0.6321	0.2207	10.3321	-0.11757	20.6321	0.83769
1.29049	-0.00038019	25.5905	0.00434	40.0905	0.00080401		0.66752	-0.01804	16.0675	0.00132	31.7275	0.00218		0.66753	0.1681	10.3675	-0.08652	20.6675	0.46608
1.32613	0.0001909	25.6261	0.00156	40.1261	0.00162		0.68431	-0.01551	16.0843	0.00128	31.7443	-0.00233		0.6843	0.09581	10.3843	-0.10473	20.6843	0.13908
1.36176	-0.00031512	25.6618	0.00011534	40.1618	0.00158		0.70108	-0.002	16.1011	0.000678421	31.7611	-0.00506		0.70108	0.05983	10.4011	-0.12892	20.7011	-0.26142
1.39874	0.00026414	25.6987	-0.00011714	40.1987	0.00521		0.71786	0.00193	16.1179	0.00127	31.7779	-0.00645		0.71785	0.0426	10.4178	0.16164	20.7178	-0.92549
1.43438	0.00018662	25.7344	0.00039103	40.2344	0.0048		0.73464	0.00341	16.1346	0.000701189	31.7946	-0.0097		0.73463	0.02486	10.4346	0.32749	20.7346	-1.14414
1.49042	0.00011301	25.7904	-0.00096284	40.2904	0.00572		0.77007	0.00171	16.1701	0.00133	31.8301	-0.00929		0.77006	0.00721	10.4701	0.13402	20.7701	-0.58015
1.52605	4.117e-05	25.826	-0.00093693	40.3261	0.00358		0.78685	0.00276	16.1868	0.00185	31.8468	0.0711		0.78684	-0.06168	10.4868	0.13354	20.7868	-0.48205
1.56169	0.00020239	25.8617	-0.00072249	40.3617	0.00114		0.80363	0.00189	16.2036	0.00063141	31.8636	0.02195		0.80362	-0.12404	10.5036	0.2074	20.8036	-0.3534
1.59862	2.655e-05	25.8986	-6.099e-05	40.3986	0.00134		0.8204	3.99189e-05	16.2204	8.43538e-05	31.8804	0.00315		0.82039	-0.13244	10.5204	-0.1784	20.8204	0.14321
1.63427	-0.00016022	25.9343	0.00117	40.4343	0.00084867		0.83718	0.000697262	16.2372	0.00127	31.8972	0.00408		0.83717	-0.16192	10.5372	-0.24722	20.8372	0.10628
1.69052	0.00021389	25.9905	0.00074802	40.4905	0.00019393		0.8836	0.00119	16.2836	0.00371	31.9436	0.00641		0.8726	-0.21916	10.5726	-0.27729	20.8726	-0.00591
1.72617	0.00024048	26.0262	0.0011	40.5262	-5.301e-05		0.90039	0.00138	16.3004	0.00774	31.9604	0.000303429		0.88938	-0.05062	10.5894	-0.37701	20.8894	-0.02994
1.7618	-0.00055453	26.0618	0.00077932	40.5618	4.262e-05		0.91718	0.0014	16.3172	0.01463	31.9772	0.000221074		0.90615	-0.08474	10.6061	-0.36112	20.9062	-0.05676
1.79864	0.00011135	26.0986	0.00066336	40.5986	0.00031336		0.93396	0.00037257	16.334	0.04733	31.994	-0.000657012		0.92296	-0.11608	10.623	-0.12874	20.923	0.38742
1.83428	0.00024894	26.1343	0.00053573	40.6343	0.00063604		0.95073	0.000224958	16.3507	0.03217	32.0107	-0.0011		0.93975	-0.13724	10.6397	0.01265	20.9398	0.69769
1.89052	0.0001551	26.1905	0.0003455	40.6905	0.00053629		0.98616	0.000210941	16.3862	0.0229	32.0462	-2.61037e-05		0.97518	-0.14308	10.6752	0.04511	20.9752	0.82397
1.92616	0.00011703	26.2262	7.255e-05	40.7262	0.00086295		1.00295	0.000461835	16.403	0.02008	32.063	-0.000121163		0.99195	-0.03292	10.692	0.15777	20.9919	0.82306
1.9618	3.254e-05	26.2618	0.00054633	40.7618	0.00052846		1.01973	0.000284258	16.4197	-0.000620922	32.0797	-0.000428301		1.00873	-0.03708	10.7087	0.39093	21.0087	0.77997
1.99867	5.84e-05	26.2987	0.00028395	40.7987	0.00012268		1.03651	0.000133247	16.4365	-0.00378	32.0965	-0.000553089		1.02551	-0.05352	10.7255	0.30278	21.0255	0.58881
2.03432	3.15e-06	26.3343	0.00057011	40.8343	0.0005552		1.0533	-3.87149e-06	16.4533	0.00297	32.1133	-0.00192		1.04229	0.01767	10.7423	0.30821	21.0423	0.17438
2.09049	-2.401e-05	26.3905	0.00072619	40.8905	0.00027534		1.08873	1.98904e-05	16.4887	0.00385	32.1487	-0.00414		1.07771	0.01174	10.7777	0.21735	21.0777	-0.79274
2.1261	-0.00041097	26.4261	0.00063478	40.9261	0.00061496		1.1055	-0.000210489	16.5055	0.00347	32.1655	-0.05134		1.09449	0.02464	10.7945	-0.00546	21.0945	-0.70156
2.16171	-0.00016036	26.4617	0.00081186	40.9617	0.00052884		1.12228	0.00058519	16.5223	0.00283	32.1823	-0.05169		1.11127	0.02636	10.8113	-0.12866	21.1113	-1.03156
2.19867	0.00026361	26.4987	0.0015	40.9987	0.00128		1.13905	0.000642996	16.539	0.00272	32.199	0.01854		1.12806	0.00895	10.8281	-0.20263	21.1281	-0.2654
2.23429	-4.12e-06	26.5343	0.00149	41.0343	0.00092501		1.15583	0.000669858	16.5558	0.00203	32.2158	0.02015		1.14484	-0.00309	10.8448	-0.02359	21.1448	-0.18853
2.29051	-0.00029435	26.5905	0.00176	41.0905	0.0005898		1.19126	0.000455301	16.5913	0.00136	32.2513	0.00992		1.18027	0.01371	10.8803	-0.23391	21.1803	-0.20892
2.32612	-0.00020886	26.6261	0.00181	41.1261	-0.00010654		1.20804	-0.00023493	16.608	0.00114	32.268	0.00625		1.19704	0.07132	10.897	-0.18884	21.197	0.16533
2.36173	-0.00017271	26.6617	0.00174	41.1617	8.34e-06		1.22482	-0.000645484	16.6248	0.000128156	32.2848	0.00787		1.21382	0.11594	10.9138	-0.15823	21.2138	-0.01626
2.39865	-0.00013507	26.6987	0.00118	41.1987	0.00017412		1.2416	5.42249e-06	16.6416	0.00020161	32.3016	-0.00507		1.2306	0.12772	10.9306	0.0406	21.2306	-0.12281
2.43426	-0.00051522	26.7343	0.00125	41.2343	0.00053521		1.25838	-0.000121863	16.6584	-0.000401124	32.3184	-0.00865		1.24738	0.1327	10.9474	0.12847	21.2474	0.17719
2.49045	-0.00021866	26.7904	0.00070291	41.2904	-0.00011949		1.29381	-2.31715e-05	16.6938	-0.0012	32.3538	-0.00714		1.2828	0.13098	10.9828	0.25871	21.2828	0.37228
2.52607	-0.00078963	26.8261	0.00094321	41.3261	-0.00021381		1.31058	0.000208224	16.7106	-0.00237	32.3706	-0.000922133		1.29958	0.1113	10.9996	0.21226	21.2996	0.60053
2.56168	-0.00046337	26.8617	0.00067912	41.3617	-0.00069842		1.32736	0.000383535	16.7274	-0.00624	32.3874	-0.00148		1.31635	0.08948	11.0163	0.17181	21.3163	0.7103
2.59874	-0.0007131	26.8987	0.00094346	41.3987	-0.00103		1.34415	0.000300982	16.7442	-0.01268	32.4042	-0.00747		1.33313	0.09738	11.0331	0.14221	21.3331	0.63291
2.63437	-0.00075176	26.9344	0.00067702	41.4344	-0.0012		1.36093	8.33972e-05	16.7609	-0.04313	32.4209	-0.00479		1.34991	0.11952	11.0499	0.000704869	21.3499	0.80437
2.69062	-0.00059184	26.9906	0.00062235	41.4906	-0.00068534		1.39635	6.76978e-05	16.7964	-0.03131	32.4564	-0.00395		1.38534	0.19146	11.0853	0.000125216	21.3853	0.60163
2.72624	-0.00030269	27.0262	0.00069581	41.5262	4.47e-06		1.41313	-0.000260284	16.8131	-0.04965	32.4731	-1.42496e-05		1.40211	0.11488	11.1021	-0.02451	21.4021	0.36042
2.7699	-0.00026788	27.0699	0.0011	41.5699	-0.00057806		1.4299	-0.000365971	16.8299	-0.02487	32.4899	-0.00288		1.41889	0.04431	11.1189	-0.03327	21.4189	0.11348
2.80715	-0.00020842	27.1072	0.00072769	41.6071	0.00049578		1.44668	-0.000108229	16.8467	-0.00513	32.5067	-0.00503		1.43567	0.01006	11.1357	-0.52486	21.4357	-0.41322
2.8502	-0.00023851	27.1502	0.00090449	41.6502	0.00104		1.46346	0.000561485	16.8635	-0.00252	32.5235	-0.00473		1.45246	-0.02132	11.1525	-0.14188	21.4525	-0.90692
2.90712	-0.00026341	27.2071	0.00077195	41.7071	-9.523e-05		1.49889	0.000180556	16.8989	-0.00308	32.5589	-0.00232		1.48789	-0.04018	11.1879	0.02462	21.4879	-0.83744
2.94286	-0.00053911	27.2429	0.00309	41.7429	-0.00037757		1.51566	0.000509227	16.9157	-0.00443	32.5757	0.00164		1.50467	-0.06076	11.2047	0.10846	21.5047	-0.94544
2.9786	-0.00025596	27.2786	0.00259	41.7786	0.00060194		1.53243	0.000763649	16.9324	-0.00436	32.5924	0.000812397		1.52144	-0.11126	11.2214	0.20143	21.5214	-0.87262
3.01536	0.00010017	27.3154	0.00409	41.8154	-0.00185		1.54921	0.0032	16.9492	-0.00427	32.6092	-0.000744605		1.53823	-0.16806	11.2382	0.18065	21.5382	0.03247
3.05111	0.00037595	27.3511	3.24e-05	41.8511	-0.00434		1.566	0.00497	16.966	-0.00319	32.626	-0.00124		1.55501	-0.28909	11.255	0.2208	21.555	0.25849
3.10724	2.384e-05	27.4072	0.00048389	41.9072	-0.00581		1.60142	0.00765	17.0014	0.00372	32.6614	-0.00131		1.60029	-0.11966	11.3003	0.19007	21.6003	0.25874
3.14292	-0.00014703	27.4429	0.00162	41.9429	-0.00655		1.61819	0.00861	17.0182	0.00237	32.6782	0.000284269		1.63483	-0.09797	11.3348	-0.21058	21.6348	-0.00522
3.17859	-4.853e-05	27.4786	-0.00076188	41.9786	-0.00666		1.63497	0.00925	17.035	0.00224	32.695	0.000432864		1.6517	-0.09703	11.3517	-0.01009	21.6517	-0.13317
3.21533	-0.00018019	27.5153	-0.00184	42.0153	-0.00287		1.65175	0.00698	17.0517	0.00299	32.7118	-0.00199		1.6685	-0.089	11.3685	0.0122	21.6685	-0.20602
3.25107	-2.573e-05	27.5511	-0.00099124	42.0511	-0.00148		1.66853	0.00568	17.0685	0.0031	32.7285	0.000278887		1.68528	-0.07377	11.3853	-0.2083	21.6853	-0.16408
3.30723	0.00023836	27.6072	-0.00098077	42.1072	0.00051789		1.70396	0.0116	17.104	0.00209	32.764	0.0017		1.7207	-0.04124	11.4207	0.01342	21.7207	0.15539
3.34291	7.933e-05	27.6429	-0.00175	42.1429	-6.491e-05		1.72074	0.00951	17.1207	0.00181	32.7807	0.000936501		1.73748	-0.05726	11.4375	-0.000290769	21.7375	0.48799
3.37855	0.00115	27.6786	0.00026717	42.1786	-9.284e-05		1.73752	0.00429	17.1375	0.00264	32.7975	0.00102		1.75426	-0.04436	11.4543	-0.02536	21.7543	0.71874
3.41536	0.00146	27.7154	0.00101	42.2154	2.65e-05		1.7543	0.01275	17.1543	0.00384	32.8143	0.00142		1.77104	-0.01772	11.471	-0.04163	21.771	0.75751
3.45102	0.00097366	27.751	0.00108	42.251	-0.00071168		1.77108	0.0029	17.1711	0.00416	32.8311	0.00171		1.79267	-0.03513	11.4927	-0.07125	21.7927	0.89739
3.5072	-1.546e-05	27.8072	0.00132	42.3072	-0.00039173		1.8065	0.0034	17.2065	0.00451	32.8665	0.00164		1.84583	-0.03398	11.5458	0.14495	21.8458	0.53504
3.54286	-1.111e-05	27.8429	-0.00080903	42.3429	0.00095824		1.82328	0.00257	17.2233	0.00572	32.8833	0.000401843		1.86264	0.00117	11.5626	0.08058	21.8626	0.23262
3.57852	-0.00017474	27.8785	-0.00067984	42.3785	0.00166		1.84007	0.000462468	17.2401	0.00445	32.9001	0.000251913		1.87942	-0.00501	11.5794	0.25546	21.8794	-0.2261
3.61536	-0.00040234	27.9154	-0.00040528	42.4154	0.00297		1.85685	-0.00185	17.2569	0.00183	32.9168	0.000875834		1.8962	0.03103	11.5962	0.00901	21.8962	-0.41782
3.6513	-8.388e-05	27.9513	-0.00119	42.4513	0.00614		1.87363	-0.00064452	17.2736	-0.000248594	32.9336	0.00101		1.91297	0.10159	11.613	0.01702	21.913	-0.76076
3.7072	-0.0004154	28.0072	-0.00099765	42.5072	0.00571		1.90905	-0.000770148	17.309	0.000775257	32.9691	0.000861375		1.9484	0.14212	11.6484	0.03745	21.9484	-0.88906
3.74287	0.00015968	28.0429	-0.00040338	42.5429	0.00536		1.92583	-0.0012	17.3258	0.00131	32.9858	0.000650928		1.96518	0.19607	11.6652	0.05198	21.9652	-0.86437
3.77854	0.00032851	28.0785	-0.00129	42.5785	0.00169		1.94261	-0.00222	17.3426	0.00219	33.0026	0.000709628		1.98196	0.12497	11.682	-0.5459	21.982	-0.70746
3.81538	0.00020952	28.1154	0.00091474	42.6154	0.00092256		1.95944	-0.00070581	17.3594	0.00105	33.0194	0.000730425		1.99873	0.12253	11.6987	-0.28864	21.9987	-0.11543
3.85104	0.00027852	28.151	0.00195	42.651	0.00079912		1.97621	-0.000725958	17.3762	2.36822e-05	33.0362	0.000201837		2.01551	0.09896	11.7155	-0.11732	22.0155	0.16371
3.90725	0.00029389	28.2072	0.00143	42.7073	0.00080535		2.01164	-0.000751671	17.4116	0.00074445	33.0716	-0.00036395		2.05093	0.13574	11.7509	0.00306	22.0509	0.18699
3.9429	0.00033487	28.2429	0.00203	42.7429	0.00076306		2.02841	-0.00058562	17.4284	0.000580971	33.0884	0.000417764		2.06771	0.14867	11.7677	0.39521	22.0677	0.12102
3.97864	0.00016185	28.2786	0.00209	42.7786	0.00020894		2.04519	-0.000965516	17.4452	0.000166928	33.1052	0.00101		2.09177	0.2271	11.7918	0.17598	22.0918	0.12262
4.01536	-0.00025352	28.3154	0.00118	42.8154	0.00017027		2.06197	-0.000537034	17.462	0.00074937	33.122	0.00112		2.12632	0.164	11.8263	0.26964	22.1263	-0.22842
4.05104	8.789e-05	28.351	0.00081092	42.851	0.00053891		2.07874	-0.000485095	17.4787	0.000820119	33.1387	0.000370368		2.14313	0.04544	11.8431	0.36738	22.1431	-0.17409
4.10727	-0.00029976	28.4073	0.00124	42.9073	0.00133		2.11417	-0.000514718	17.5142	0.000793659	33.1742	-0.000717613		2.17856	0.02507	11.8786	0.32393	22.1786	0.19253
4.14294	0.0002328	28.4429	0.00043044	42.9429	0.00123		2.13095	-0.00024633	17.531	0.000538726	33.191	0.000245594		2.19534	-0.12196	11.8953	0.15075	22.1953	0.53477
4.17862	0.00031928	28.4786	0.00103	42.9786	0.00125		2.14774	-0.00052235	17.5477	0.001	33.2077	0.000166918		2.21211	-0.2005	11.9121	-0.27956	22.2121	0.73801
4.21543	0.00026106	28.5154	0.00019559	43.0154	0.00161		2.16452	-0.000551758	17.5645	0.0014	33.2245	-5.06857e-05		2.2289	-0.22978	11.9289	0.01501	22.2289	0.97145
4.25109	0.0002614	28.5511	0.00066102	43.0511	0.00107		2.1813	-0.000565973	17.5813	0.000367837	33.2413	-0.000576011		2.24567	-0.11743	11.9457	0.10084	22.2457	0.73884
4.30725	0.00011155	28.6073	0.00243	43.1073	0.00037674		2.21673	-0.000780517	17.6167	0.00186	33.2767	-0.00131		2.2811	-0.06809	11.9811	-0.15284	22.2811	0.27657
4.34291	-0.00017341	28.6429	0.00133	43.1429	0.00015758		2.23357	-0.000528	17.6336	0.0035	33.2936	0.000430091		2.29788	-0.05917	11.9979	-0.34368	22.2979	-0.33193
4.37858	-0.00019481	28.6786	0.0021	43.1786	0.00058644		2.25929	-0.000278993	17.6593	0.00515	33.3193	0.000903405		2.31465	-0.0714	12.0146	-0.29994	22.3147	-0.81549
4.41545	-0.0003507	28.7155	0.00122	43.2154	0.00151		2.27614	-0.000511124	17.6761	0.00559	33.3361	0.00124		2.33143	-0.09727	12.0314	-0.19005	22.3314	-0.92238
4.45113	-7.062e-05	28.7511	0.00010838	43.2511	0.00273		2.29449	-0.000604997	17.6945	0.00612	33.3545	0.000883442		2.34821	-0.04809	12.0482	0.05069	22.3482	-0.50527
4.50729	-0.00075225	28.8073	0.00013688	43.3073	0.00299		2.32991	2.75946e-05	17.7299	0.00698	33.3899	0.000564067		2.38364	-0.04356	12.0836	0.20939	22.3836	-0.19814
4.54295	7.081e-05	28.8429	-0.00020657	43.343	0.00154		2.34683	-0.000783822	17.7468	0.0056	33.4068	0.000885445		2.40041	0.00945	12.1004	0.05544	22.4004	0.13204
4.5786	0.00012496	28.8786	0.00477	43.3786	-7.548e-05		2.3694	-0.00564	17.7694	0.00928	33.4294	0.00065454		2.41719	0.03582	12.1172	0.2116	22.4172	0.15719
4.61549	-2.29e-05	28.9155	0.00462	43.4155	0.00029729		2.38625	-0.02732	17.7862	0.016	33.4462	0.000296712		2.43397	0.05761	12.134	0.28844	22.434	0.1253
4.65117	-0.00021524	28.9512	-0.00202	43.4512	-0.00031082		2.40347	-0.02766	17.8035	0.01319	33.4635	0.000478559		2.45075	0.04623	12.1508	0.20001	22.4507	-0.0294
4.7073	-0.00028557	29.0073	0.00121	43.5073	-0.00073327		2.43889	-0.01209	17.8389	0.01666	33.4989	0.00183		2.48617	0.02094	12.1862	-0.06073	22.4862	-0.06945
4.74297	-0.00045867	29.043	-0.002	43.543	-0.00151		2.45576	-0.0029	17.8558	0.01086	33.5158	0.00316		2.50295	0.01854	12.2029	-0.11773	22.5029	-0.10246
4.77865	-0.00077748	29.0786	-0.00079475	43.5787	-0.00248		2.47349	0.000277728	17.8735	0.01091	33.5335	-0.01998		2.51973	0.02446	12.2197	-0.47177	22.5197	-0.14562
4.8155	-0.00101	29.1155	0.00065551	43.6155	-0.00134		2.49034	0.00197	17.8903	0.00902	33.5503	-0.00979		2.53781	0.01944	12.2378	-0.32288	22.5378	0.24221
4.85117	-0.00072611	29.1512	-0.00021617	43.6512	4.743e-05		2.50725	0.00177	17.9073	0.03162	33.5673	0.05388		2.5546	0.02133	12.2546	-0.22709	22.5546	0.85451
4.90729	-0.00095474	29.2073	-0.00047673	43.7073	-0.00129		2.54267	0.00099462	17.9427	0.03492	33.6027	0.02212		2.59002	0.02482	12.29	0.18916	22.59	0.63182
4.94294	-0.00019154	29.2429	-0.00038136	43.7429	-0.00112		2.55953	0.000657293	17.9595	0.02281	33.6195	0.00495		2.6068	0.03283	12.3068	0.39244	22.6068	0.65535
4.97867	0.00010044	29.2787	-0.00026095	43.7787	-3.364e-05		2.58361	0.000769781	17.9836	0.02729	33.6436	0.0066		2.62359	0.05979	12.3236	0.81788	22.6236	0.78887
5.01547	-0.00032026	29.3155	0.0005974	43.8155	-0.00012336		2.61825	0.000657853	18.0182	0.01191	33.6782	0.0051		2.66135	0.08351	12.3613	0.4024	22.6613	0.12141
5.05115	-0.0002318	29.3512	0.00114	43.8511	-0.00020715		2.63514	0.000814371	18.0351	0.00732	33.6951	0.00266		2.67821	0.11362	12.3782	-0.13432	22.6782	-0.21839
5.10729	-0.00035671	29.4073	0.00051941	43.9073	-2.909e-05		2.67057	0.000874052	18.0706	0.00682	33.7306	0.0033		2.71365	0.1205	12.4137	-0.11651	22.7137	-0.8465
5.14295	-0.00038092	29.4429	0.00135	43.943	0.00052825		2.68747	0.000838863	18.0875	0.0066	33.7475	0.00022435		2.73049	0.10094	12.4305	-0.02342	22.7305	-0.92349
5.17861	-0.00048108	29.4786	0.00037604	43.9786	-0.00045309		2.72205	0.000846681	18.1221	0.00455	33.782	-0.00025885		2.74737	0.09375	12.4474	-0.03075	22.7474	-1.2234
5.21553	-0.00013374	29.5155	-0.00060843	44.0155	7.422e-05		2.76779	0.00015506	18.1678	0.00284	33.8278	0.000202087		2.77118	0.0457	12.4712	0.04302	22.7712	-0.12785
5.25119	-0.00032596	29.5512	-0.00054532	44.0512	0.00123		2.81709	0.00026867	18.2171	-5.99495e-05	33.8771	-0.00172		2.78803	0.16144	12.488	-0.26291	22.788	0.05265
5.30729	-1.824e-05	29.6073	-0.00071405	44.1073	0.00016605		2.88458	1.17679e-05	18.2846	-2.98971e-05	33.9446	-0.00183		2.82346	0.17965	12.5235	-0.28664	22.8235	-0.14332
5.34295	0.00048995	29.6429	0.00053277	44.1429	-0.0004977		2.91917	-0.000214783	18.3192	-0.000471382	33.9792	-0.00262		2.84037	-0.00431	12.5404	-0.25348	22.8404	-0.11992
5.37862	0.00018696	29.6786	0.00098962	44.1786	-0.0016		2.9361	0.000125808	18.3361	0.000493236	33.9961	-0.00331		2.85722	-0.02687	12.5572	-0.11164	22.8572	-0.15003
5.41546	0.00022111	29.7155	0.00053935	44.2155	-0.00107		2.95296	0.000428549	18.353	0.000995874	34.013	-0.00613		2.87492	-0.0575	12.5749	0.09889	22.8749	0.00343
5.45114	0.00069221	29.7511	0.00098018	44.2511	-0.00071373		2.97213	-2.64947e-05	18.3721	-0.000679527	34.0321	-0.00964		2.89176	-0.09399	12.5918	-0.08358	22.8918	0.02818
5.50728	0.00105	29.8073	0.00171	44.3073	-0.00137		3.00756	0.000564844	18.4076	-0.000743004	34.0676	-0.01894		2.92718	-0.11505	12.6272	0.12047	22.9272	0.16567
5.54293	0.00099941	29.8429	0.00135	44.3429	-0.00119		3.02442	6.36386e-05	18.4244	-0.00157	34.0844	-0.04654		2.94744	-0.21966	12.6474	0.24897	22.9474	0.33959
5.57858	0.00088023	29.8786	0.00128	44.3786	-0.00028425		3.04132	0.000657199	18.4413	-0.00318	34.1013	-0.02535		2.96428	-0.09773	12.6643	0.1706	22.9643	0.65124
5.61549	0.00154	29.9155	0.00102	44.4155	0.00015052		3.05818	6.51628e-05	18.4582	-0.0071	34.1182	0.01013		2.98173	-0.12531	12.6817	0.18217	22.9817	1.16285
5.65116	-0.00075882	29.9512	0.00109	44.4512	0.00047372		3.07509	0.000195262	18.4751	-0.0322	34.1351	0.01781		2.99858	-0.12569	12.6986	-0.11202	22.9986	0.87168
5.7073	-0.0003679	30.0073	0.00107	44.5073	-0.00025803		3.11052	0.000305276	18.5105	-0.04785	34.1705	0.01091		3.03401	-0.11997	12.734	-0.17773	23.034	0.98318
5.74297	-0.00027342	30.043	0.00059834	44.543	-0.00044921		3.12737	0.000159361	18.5274	-0.04273	34.1874	0.00338		3.05091	-0.08483	12.7509	-0.52847	23.0509	0.32185
5.77864	-0.00055566	30.0786	0.00062696	44.5786	-0.00022241		3.14441	0.000353062	18.5444	-0.02097	34.2044	0.00325		3.06775	-0.08861	12.7677	-0.19987	23.0678	-0.75816
5.81552	-0.00031482	30.1155	0.00034464	44.6155	-0.00016082		3.16127	0.000512484	18.5613	-0.00948	34.2213	-0.000435345		3.08865	-0.0352	12.7887	0.25376	23.0887	-0.37823
5.85119	0.00026792	30.1512	0.00089205	44.6512	0.00012645		3.18335	0.00103	18.5833	-0.00279	34.2433	-0.00989		3.1055	-0.03962	12.8055	0.53565	23.1055	-0.42246
5.90732	-0.0004093	30.2073	0.00049393	44.7073	-0.00030875		3.21877	5.74392e-05	18.6188	-0.00319	34.2788	-0.01237		3.14093	-0.06091	12.8409	0.51758	23.1409	-0.19447
5.94297	-0.00020859	30.243	0.00172	44.743	-0.00075146		3.23562	0.000564547	18.6356	-0.00185	34.2956	-0.00211		3.16246	-0.03074	12.8625	0.40693	23.1625	-0.00055485
5.98219	-0.00047704	30.2822	0.00138	44.7822	-0.00028529		3.25253	0.000105599	18.6525	0.000137995	34.3125	-0.00342		3.17931	-0.03492	12.8793	0.30696	23.1793	-0.02874
6.01786	-2.374e-05	30.3179	0.00077338	44.8179	-0.00078879		3.26938	-0.000214539	18.6694	0.00254	34.3294	-0.00377		3.19669	-0.04275	12.8967	-0.10651	23.1967	-0.07432
6.05354	-0.00063089	30.3535	0.00077896	44.8535	-0.00084205		3.28629	-0.000139721	18.6863	0.00212	34.3463	-0.00431		3.21353	-0.04574	12.9135	-0.15697	23.2135	-0.02842
6.10777	0.00012618	30.4078	0.00064094	44.9078	-0.00046805		3.32171	0.000444807	18.7217	0.00156	34.3817	-0.00337		3.24896	-0.03704	12.949	-0.12553	23.249	0.12073
6.14342	0.00025412	30.4434	0.00348	44.9434	-0.00052181		3.33857	0.00070827	18.7386	0.00401	34.3986	-0.000622968		3.26587	-0.01828	12.9659	0.047	23.2659	0.21969
6.18218	-0.00014621	30.4822	0.00719	44.9822	-0.00021361		3.35548	0.00090758	18.7555	0.0042	34.4155	0.000618236		3.28271	-0.00815	12.9827	-0.29392	23.2827	0.38849
6.21784	-0.00017693	30.5178	-0.00263	45.0178	-0.00040209		3.37232	0.00182	18.7723	0.00362	34.4323	-0.000205387		3.29962	0.00818	12.9996	-0.34136	23.2996	0.61436
6.25349	-0.00012833	30.5535	0.00103	45.0535	-6.537e-05		3.38922	0.00296	18.7892	0.00257	34.4492	-0.000644534		3.31646	0.02426	13.0165	-0.28331	23.3165	0.57838
6.30772	-0.00015734	30.6077	0.00030903	45.1077	-0.00055377		3.42465	0.00521	18.8246	0.00276	34.4847	-0.000746016		3.35189	0.02911	13.0519	-0.18693	23.3519	0.69549
6.34346	-0.00018888	30.6435	-0.00228	45.1435	-0.00065746		3.44151	0.00792	18.8415	0.00286	34.5015	-0.00094356		3.36879	0.04245	13.0688	-0.22444	23.3688	0.62456
6.38219	0.00014764	30.6822	-0.00253	45.1822	-0.0019		3.4584	0.00833	18.8584	0.00581	34.5184	-0.00114		3.38563	0.07108	13.0856	0.07959	23.3856	0.31318
6.41797	0.00015165	30.718	-0.0002212	45.218	-0.00846		3.47526	0.01031	18.8753	0.00807	34.5353	-0.0016		3.40258	0.09324	13.1026	0.15161	23.4026	-0.30846
6.45372	-4.974e-05	30.7537	0.00158	45.2537	-0.01064		3.49218	0.00958	18.8922	0.00164	34.5522	-0.000729666		3.41943	0.12257	13.1194	0.16453	23.4194	-1.07168
6.51105	0.00042425	30.8111	0.00166	45.3111	-0.00996		3.52761	0.00822	18.9276	0.000702576	34.5876	-0.00131		3.45486	0.12131	13.1549	0.13085	23.4549	-0.64217
6.54888	0.00030579	30.8489	0.00163	45.3489	-0.00625		3.54445	0.01304	18.9444	0.00103	34.6044	-0.00184		3.47514	0.14462	13.1751	0.10103	23.4751	0.01166
6.58456	-8.862e-05	30.8846	0.00128	45.3846	-0.00338		3.56136	0.0052	18.9614	0.00146	34.6214	-0.00248		3.49198	0.03631	13.192	-0.11783	23.492	-0.1229
6.62024	-0.0002248	30.9202	0.00035605	45.4202	-0.00266		3.57822	0.01162	18.9782	0.00235	34.6382	0.000208079		3.5126	0.02613	13.2126	-0.15316	23.5126	-0.1918
6.65737	-0.00050345	30.9574	0.00011441	45.4574	-0.00177		3.59513	0.0047	18.9951	-0.000157541	34.6551	0.00127		3.52945	0.02312	13.2294	-0.20149	23.5295	0.01245
6.71552	-0.00105	31.0155	0.00095469	45.5155	-0.00212		3.63055	0.00405	19.0306	0.000237098	34.6906	0.000862054		3.56488	0.066	13.2649	-0.38617	23.5649	-0.04994
6.75119	-0.00118	31.0512	0.00092354	45.5512	-0.00233		3.64739	0.00468	19.0474	-1.07284e-05	34.7074	-0.000214341		3.58293	0.12703	13.2829	-0.51138	23.5829	-0.05557
6.78698	-0.00099286	31.087	0.00066713	45.587	-0.00147		3.6643	0.00105	19.0643	0.000733182	34.7243	-0.000251032		3.59978	0.13686	13.2998	-0.18108	23.5998	0.33382
6.82404	-0.00053163	31.124	0.00143	45.624	-0.00094123		3.68115	-0.00246	19.0812	0.0003789	34.7411	-4.21766e-06		3.61737	0.16605	13.3174	0.30524	23.6174	0.94674
6.85969	-0.00012801	31.1597	0.0012	45.6597	-0.00129		3.69806	-0.00214	19.0981	-9.97024e-05	34.7581	-2.00902e-05		3.63421	0.12752	13.3342	0.5861	23.6342	0.99984
6.91556	0.00021916	31.2156	0.00531	45.7156	-0.00275		3.73348	0.000337111	19.1335	-0.000303077	34.7935	0.00104		3.66963	0.0313	13.3696	0.63057	23.6696	0.90685
6.95122	-3.86e-05	31.2512	0.00838	45.7512	-0.00078713		3.75034	0.000431236	19.1503	0.00069912	34.8103	-0.000679539		3.68654	-0.06919	13.3865	0.57457	23.6865	0.66459
6.98695	7.573e-05	31.287	-0.00205	45.7869	0.00060659		3.76725	0.000595668	19.1672	0.000392215	34.8272	0.000268152		3.70338	-0.11927	13.4034	0.23161	23.7034	0.25291
7.02404	-0.00021534	31.324	0.0021	45.824	0.00659		3.78409	0.000714394	19.1841	0.000209181	34.8441	0.0006596		3.72069	-0.18515	13.4207	-0.09693	23.7207	-0.54147
7.05972	-0.00022707	31.3597	0.00119	45.8597	0.01061		3.80102	0.000966184	19.201	0.00049388	34.861	0.00118		3.73753	-0.15253	13.4375	0.00416	23.7375	-0.8538
7.11559	-0.00010235	31.4156	-0.00184	45.9156	0.01134		3.83644	9.27863e-05	19.2364	0.00113	34.8964	0.000464108		3.77296	-0.10783	13.473	0.14605	23.773	-1.23865
7.15127	-0.00021232	31.4513	-0.0012	45.9513	0.00599		3.8533	-0.000627831	19.2533	0.00198	34.9133	0.000775924		3.79056	-0.05807	13.4906	-0.06881	23.7906	-0.20702
7.18695	-5.238e-05	31.487	-0.00048356	45.987	0.00272		3.8702	-0.000268988	19.2702	0.0015	34.9302	0.000208152		3.80741	-0.02898	13.5074	-0.38313	23.8074	0.04737
7.22409	-2.988e-05	31.5241	-0.00252	46.0241	0.00155		3.88704	-0.000765452	19.287	0.00134	34.947	0.000763082		3.82554	-0.03949	13.5255	-0.45046	23.8255	-0.06959
7.25973	-3.236e-05	31.5597	-0.0014	46.0597	0.00167		3.90395	-0.000630927	19.304	-2.19591e-05	34.9639	6.44108e-05		3.8424	-0.07981	13.5424	-0.17633	23.8424	-0.02676
7.31561	0.00016099	31.6156	-0.00054004	46.1156	0.00168		3.93937	-0.000692133	19.3394	6.53888e-05	34.9994	-0.000162249		3.87782	-0.09665	13.5778	0.00496	23.8778	-0.11825
7.35128	-7.926e-05	31.6513	-0.00106	46.1513	0.00088126		3.96198	-0.000103422	19.362	-0.000120192	35.022	0.00155		3.89473	-0.08433	13.5947	0.14383	23.8947	0.11866
7.38699	-8.474e-05	31.687	-0.0002335	46.187	0.00012355		3.97883	-0.000173773	19.3788	-0.000351523	35.0388	0.00202		3.91159	-0.05876	13.6116	0.12459	23.9116	0.29559
7.42408	-9.027e-05	31.7241	-0.00037671	46.2241	0.00010565		3.99575	0.000605325	19.3957	0.000106297	35.0558	0.00246		3.9285	-0.05309	13.6285	0.11101	23.9285	0.75257
7.45982	-1.211e-05	31.7598	-0.00014228	46.2598	0.00054458		4.01259	0.00050741	19.4126	0.00113	35.0726	0.00151		3.94535	-0.0219	13.6454	0.15002	23.9454	0.92951
7.5156	-0.00014171	31.8156	0.00078462	46.3156	0.0001222		4.04801	0.000315797	19.448	0.0011	35.108	0.00131		3.98077	-0.01919	13.6808	0.01017	23.9808	0.64021
7.55126	-0.00018044	31.8513	2.652e-05	46.3513	0.000988		4.06493	0.000489064	19.4649	0.00039196	35.1249	1.30268e-05		3.99767	-0.02734	13.6977	0.14942	23.9977	0.37039
7.58693	8.789e-05	31.8869	0.00031849	46.3869	0.00112		4.08178	0.000136132	19.4818	-0.00046708	35.1418	-0.000520589		4.01452	-0.03239	13.7145	-0.20994	24.0145	0.14555
7.62415	-0.00040963	31.9242	0.00124	46.4241	0.000657		4.10093	-0.000245747	19.5009	-5.41342e-05	35.1609	0.000147458		4.03157	0.00221	13.7316	-0.49823	24.0316	-0.46521
7.6598	0.00064811	31.9598	0.00112	46.4598	0.00010676		4.11778	-8.25856e-05	19.5178	0.000948611	35.1778	0.000345639		4.04842	-0.01305	13.7484	-0.47525	24.0484	-1.28207
7.71564	0.00072514	32.0156	0.00077099	46.5156	-0.00070011		4.1532	1.62745e-05	19.5532	0.00243	35.2132	0.000363174		4.08385	0.01145	13.7838	-0.26327	24.0839	-0.80448
7.75137	0.00067443	32.0514	0.0008125	46.5514	0.00025182		4.17012	-0.000558629	19.5701	0.00311	35.2301	-0.00113		4.1007	0.06458	13.8007	0.17797	24.1007	-0.37532
7.78705	0.00167	32.087	0.00040445	46.587	0.00070761		4.18696	-0.000251927	19.587	0.00325	35.247	-0.00146		4.11756	0.08836	13.8176	0.54168	24.1176	0.02045
7.82411	0.00035399	32.1241	0.00107	46.6241	0.00112		4.20386	-0.000860783	19.6039	0.00302	35.2639	-0.000875559		4.13662	0.08422	13.8366	0.50224	24.1366	0.05984
7.85975	6.965e-05	32.1598	0.00061489	46.6598	0.00056127		4.22072	-0.00138	19.6207	0.00313	35.2807	-0.000632624		4.15347	0.08076	13.8535	0.30931	24.1535	-0.19844
7.91565	-2.47e-05	32.2156	0.00051407	46.7156	0.00081349		4.25614	-0.00183	19.6561	0.00185	35.3161	-0.000739539		4.1889	0.09046	13.8889	0.37246	24.1889	-0.16513
7.95131	-0.0004496	32.2513	0.00092023	46.7513	0.00082218		4.27306	-0.00382	19.6731	0.00186	35.3331	-0.00125		4.20579	0.0801	13.9058	0.13485	24.2058	-0.06577
7.98704	-0.00048796	32.287	0.0011	46.787	0.00039298		4.28992	-0.00637	19.6899	0.00203	35.3499	-3.34781e-05		4.22263	0.06616	13.9226	-0.31834	24.2226	0.09798
8.02414	-0.00069045	32.3241	0.00083762	46.8241	0.00173		4.30682	-0.0187	19.7068	0.00251	35.3668	-0.000251828		4.23954	0.04745	13.9395	-0.33223	24.2395	0.4352
8.05989	-4.985e-05	32.3599	0.00156	46.8599	0.00217		4.32366	-0.03227	19.7237	0.000703285	35.3837	0.000111559		4.25638	0.05847	13.9564	-0.17361	24.2564	0.68527
8.11563	-0.00035082	32.4156	0.00168	46.9156	0.00241		4.35909	-0.0174	19.7591	0.000870592	35.4191	-0.000205064		4.2918	0.11309	13.9918	-0.31525	24.2918	0.93257
8.15131	-0.00022208	32.4513	0.00040762	46.9513	0.00282		4.37599	0.00132	19.776	0.000485748	35.436	-0.00095384		4.3087	0.01826	14.0087	-0.38177	24.3087	0.79934
8.18698	-0.00023026	32.487	0.00029804	46.987	0.00127		4.39284	0.00287	19.7928	-0.000611237	35.4528	-0.00072795		4.32555	0.00106	14.0256	-0.03677	24.3255	0.43486
8.2241	-5.711e-05	32.5241	0.00058407	47.0241	0.00054624		4.40976	0.00373	19.8098	0.000107176	35.4698	-0.000471402		4.34647	-0.01477	14.0465	-0.07083	24.3465	-0.40879
8.25974	-3.995e-05	32.5597	0.00077691	47.0597	0.00020317		4.4266	0.00458	19.8266	0.02532	35.4866	-8.67879e-06		4.36333	-0.03192	14.0633	0.12147	24.3633	-1.14118
8.31564	-8.078e-05	32.6156	0.00088821	47.1156	9.156e-05		4.46203	0.00262	19.862	0.05739	35.522	0.000346597		4.39876	-0.04458	14.0988	0.33039	24.3988	-0.89777
8.35131	-3.823e-05	32.6513	0.00165	47.1513	-0.00022798		4.47894	0.000234169	19.8789	0.03984	35.5389	0.000463561		4.41566	-0.08535	14.1157	0.17806	24.4157	-0.1396
8.38707	0.00019365	32.6871	0.00919	47.1871	-0.00079726		4.49578	-0.000155418	19.8958	0.01391	35.5558	0.000648544		4.43252	-0.11803	14.1325	0.23594	24.4325	-0.1954
8.42416	-0.00014774	32.7242	0.0009251	47.2242	-0.00080567		4.51268	0.00148	19.9127	0.02504	35.5727	0.00146		4.44942	-0.16793	14.1494	0.17818	24.4494	0.20715
8.45989	0.00056954	32.7599	-0.00508	47.2599	-0.00052784		4.55027	0.000388793	19.9503	0.01044	35.6103	0.0031		4.46628	-0.07278	14.1663	-0.04661	24.4663	-0.2139
8.51709	0.00033149	32.8171	0.00076493	47.3171	-0.00036204		4.60342	-0.000254402	20.0034	0.00255	35.6634	0.00596		4.5017	-0.07477	14.2017	-0.11868	24.5017	-0.02317
8.55278	0.00037594	32.8528	-0.00012765	47.3528	-0.0004894		4.62036	0.000509629	20.0204	0.00344	35.6804	-0.02021		4.5186	-0.07087	14.2186	-0.27746	24.5186	-0.04161
8.5905	0.00012073	32.8905	0.00099569	47.3905	-0.00096538		4.63726	0.000963528	20.0373	0.0034	35.6973	-0.00575		4.53545	-0.07782	14.2355	-0.30298	24.5355	0.01743
8.6262	0.0001811	32.9262	0.00068333	47.4262	-0.00116		4.65412	0.000216079	20.0541	0.00187	35.7141	0.04232		4.55235	-0.09099	14.2523	-0.30761	24.5524	0.06147
8.66194	-1.64e-06	32.9619	-0.00137	47.4619	-0.00145		4.67102	0.000846883	20.071	-4.04157e-05	35.731	0.06333		4.5692	-0.0651	14.2692	-0.2673	24.5692	0.32207
8.7185	-0.00013288	33.0185	-0.00030132	47.5185	-0.001		4.70645	0.00104	20.1064	-0.00281	35.7664	0.02602		4.60463	-0.07207	14.3046	0.22535	24.6046	1.27924
8.75837	0.00039763	33.0584	0.00087628	47.5584	-0.00018277		4.72333	0.000536305	20.1233	-0.00148	35.7833	0.00283		4.62154	-0.03702	14.3215	0.47672	24.6215	1.25675
8.79408	-0.00017681	33.0941	0.00015543	47.5941	-0.00085078		4.74024	0.000541712	20.1402	-0.00415	35.8002	0.00164		4.63838	-0.03802	14.3384	0.55766	24.6384	0.43615
8.83242	0.00019439	33.1324	0.00028255	47.6324	-0.0011		4.75711	0.00113	20.1571	-9.70588e-05	35.8171	-0.00143		4.65536	-0.03808	14.3554	0.61527	24.6554	-1.34046
8.86814	0.00066246	33.1681	-0.00091419	47.6681	-0.00214		4.77403	0.00018407	20.174	-0.00049375	35.834	-0.00117		4.67222	-0.03443	14.3722	0.22133	24.6722	-1.15293
8.92419	0.00041445	33.2242	-0.00148	47.7242	-0.00061627		4.80945	0.000348439	20.2095	-0.000384945	35.8695	-0.000494289		4.70765	-0.03276	14.4077	-0.10819	24.7077	0.02805
8.95987	6.93154e-07	33.2599	-0.00020556	47.7599	0.00102		4.82631	0.000130744	20.2263	-0.00119	35.8863	-0.00183		4.72606	-0.03456	14.4261	-0.11604	24.7261	0.40855
8.99555	2.926e-05	33.2955	-0.0004746	47.7955	0.00073279		4.84317	0.000181443	20.2432	-0.00171	35.9032	-0.00143		4.74295	-0.02981	14.4429	0.03909	24.743	0.46804
9.0324	-0.00042944	33.3324	-8.5e-05	47.8324	-0.00021997		4.86002	0.000438969	20.26	-0.00222	35.92	-0.00156		4.76334	-0.01838	14.4633	-0.12734	24.7633	-0.25669
9.06808	-0.00037194	33.3681	0.00087409	47.8681	-0.00116		4.87692	0.000348043	20.2769	-0.00973	35.9369	-0.00137		4.78018	-0.00721	14.4802	-0.28796	24.7802	-0.20922
9.12419	-0.00061789	33.4242	0.00082653	47.9242	-0.00116		4.91234	0.000430105	20.3123	-0.02062	35.9723	-0.000387677		4.81561	0.000290313	14.5156	-0.11175	24.8156	-0.1452
9.15985	-0.00073795	33.4599	0.00107	47.9599	-0.00116		4.92925	0.000385783	20.3292	-0.0165	35.9892	-0.000305126		4.83318	0.02573	14.5332	-0.09482	24.8332	0.04758
9.19551	-0.00165	33.4955	0.00102	47.9955	-5.081e-05		4.94611	-0.000228477	20.3461	-0.04512	36.0061	-0.000829207		4.85004	0.03169	14.55	0.14784	24.85	0.03602
9.23244	-0.00107	33.5324	0.00093793	48.0324	-5.219e-05		4.96303	9.22617e-05	20.363	-0.03134	36.023	-0.00202		4.86743	0.02188	14.5674	0.14385	24.8674	0.1901
9.26809	-0.0005116	33.5681	0.00168	48.0681	5.324e-05		4.97989	0.000395521	20.3799	-0.03328	36.0399	-0.00411		4.88428	0.02686	14.5843	0.19993	24.8843	0.35732
9.32421	-0.00073662	33.6242	0.00183	48.1242	0.00027007		5.01531	0.00053382	20.4153	-0.01227	36.0753	-0.00707		4.91971	0.03202	14.6197	-0.16307	24.9197	0.81545
9.35985	-0.00047178	33.6598	0.00171	48.1598	-0.00127		5.03221	0.00020848	20.4322	-0.01264	36.0922	-0.0375		4.9366	0.07423	14.6366	-0.20993	24.9366	1.31666
9.39558	-0.00034625	33.6956	0.00172	48.1956	-0.0004414		5.04906	0.000311467	20.4491	-0.00708	36.1091	-0.05721		4.95345	0.13041	14.6534	-0.27228	24.9535	1.45146
9.4324	-7.865e-05	33.7324	0.00127	48.2324	0.00083736		5.06597	0.00030303	20.466	-0.00288	36.126	-0.00103		4.97036	0.17191	14.6704	-0.52509	24.9704	-0.39705
9.46808	-0.00049874	33.7681	0.00105	48.2681	0.00144		5.08282	0.000403695	20.4828	0.000836413	36.1428	0.0123		4.98727	0.20509	14.6873	-0.26916	24.9873	-1.77918
9.52423	-0.00030828	33.8242	0.00095671	48.3242	0.00208		5.11824	-0.000119193	20.5182	-0.0011	36.1782	0.00319		5.0227	0.2231	14.7227	-0.20155	25.0227	-1.29637
9.55989	-7.52e-05	33.8599	0.00107	48.3599	0.0008833		5.13517	0.000233962	20.5352	0.00083653	36.1952	0.00365		5.03964	0.12845	14.7396	-0.21057	25.0396	-0.37227
9.59554	-0.00051347	33.8955	0.00049295	48.3955	-0.00070837		5.15202	-0.000455902	20.552	0.000424849	36.212	0.00472		5.05648	0.11337	14.7565	0.2821	25.0565	0.04195
9.63238	0.00022048	33.9324	-3.1e-05	48.4324	-0.00048265		5.16894	-1.34349e-06	20.5689	0.000995349	36.2289	0.00291		5.07333	0.11388	14.7733	0.56176	25.0733	-0.24362
9.66806	5.947e-05	33.9681	0.00023936	48.4681	-0.00082516		5.18579	0.000337612	20.5858	0.00014514	36.2458	0.00398		5.09018	0.12327	14.7902	0.63097	25.0902	-0.19141
9.7242	0.00010947	34.0242	0.00682	48.5242	-0.00118		5.22122	5.82598e-05	20.6212	0.00121	36.2812	0.00234		5.1256	0.22225	14.8256	0.53258	25.1256	-0.15045
9.75993	9.989e-05	34.0599	0.00118	48.5599	-0.00061976		5.23813	0.000504757	20.6381	0.00217	36.2981	-0.000291298		5.14251	0.11098	14.8425	0.43925	25.1425	-0.095
9.79563	0.00028607	34.0956	-0.00662	48.5956	0.00075546		5.25499	0.00124	20.655	0.00135	36.315	-0.00201		5.15937	0.00115	14.8594	0.38228	25.1594	-0.12396
9.8372	0.0006056	34.1372	0.00245	48.6372	-0.00267		5.2719	0.00228	20.6719	0.00087435	36.3319	-0.005		5.17627	-0.0247	14.8763	-0.13711	25.1763	0.18876
9.87419	0.00075949	34.1742	-4.225e-05	48.6742	-0.00358		5.28875	0.00466	20.6887	-0.000196104	36.3488	-0.00336		5.19312	-0.04643	14.8931	-0.23477	25.1931	0.27395
9.92842	0.00115	34.2284	0.00085162	48.7284	-0.0018		5.32417	0.00529	20.7242	-0.000862495	36.3842	-0.00252		5.22855	-0.05944	14.9285	-0.18679	25.2285	0.35844
9.96571	0.0018	34.2657	0.00084873	48.7657	-0.00339		5.3411	0.00709	20.7411	-0.000280504	36.4011	-0.00269		5.24545	-0.13475	14.9454	0.2262	25.2455	0.66502
10.0014	-0.00027329	34.3014	-0.00264	48.8014	-0.00257		5.35796	0.00977	20.758	-0.000615035	36.418	-0.00541		5.26231	-0.07701	14.9623	-0.23639	25.2623	1.10957
10.0371	0.00029314	34.337	-0.00164	48.837	-0.00165		5.37919	0.01224	20.7792	-0.00105	36.4392	-0.00086661		5.27921	-0.11333	14.9792	-0.53968	25.2792	1.12884
10.0742	5.438e-05	34.3742	-0.00055893	48.8742	-0.00071817		5.39604	0.0138	20.796	-0.000232569	36.456	0.000358084		5.29605	-0.07659	14.9961	-0.49778	25.2961	1.12053
10.1284	-0.00017389	34.4284	0.00010166	48.9284	-0.00112		5.43146	0.01485	20.8315	-0.000245406	36.4915	0.00186		5.33148	-0.07849	15.0315	-0.362	25.3315	0.6388
10.1658	-0.00063702	34.4658	0.00108	48.9658	-0.00078835		5.4483	0.01017	20.8483	8.32102e-05	36.5083	0.000447079		5.34834	-0.09859	15.0483	-0.25579	25.3483	-0.40232
10.2015	-0.00035534	34.5015	0.00088254	49.0015	-0.00341		5.46515	0.01094	20.8651	0.000120659	36.5251	-0.00040604		5.36518	-0.07329	15.0652	0.20585	25.3652	-1.89897
10.2373	-0.00022671	34.5373	-8.634e-05	49.0373	-0.00278		5.48205	0.00151	20.882	0.000226304	36.5421	1.30297e-06		5.38209	-0.06622	15.0821	0.37276	25.3821	-0.28794
10.2756	-0.00058175	34.5756	0.00028339	49.0756	-0.00096816		5.49889	0.00363	20.8989	0.00109	36.5589	0.000696911		5.39893	-0.07533	15.0989	0.13196	25.3989	-0.16911
10.3325	-0.00032746	34.6325	-0.0002145	49.1325	0.00175		5.53432	0.00163	20.9343	0.000855167	36.5943	9.45321e-05		5.43626	-0.0616	15.1363	0.09965	25.4363	-0.1988
10.3682	-0.0001494	34.6682	-5.065e-05	49.1682	0.0043		5.55122	0.00129	20.9512	0.00144	36.6112	-0.000317622		5.45311	-0.0318	15.1531	0.26619	25.4531	-0.16025
10.4039	-0.00024881	34.7039	0.00073741	49.2039	0.00471		5.56807	-0.00194	20.9681	0.000320332	36.6281	-0.000130207		5.46995	0.00777	15.17	0.14493	25.47	-0.15318
10.4409	0.00029465	34.7409	0.00207	49.2409	0.00577		5.58497	-0.00105	20.985	-0.000143105	36.645	-0.000598848		5.4868	0.01269	15.1868	0.17984	25.4868	-0.177
10.4824	0.00051468	34.7824	0.0028	49.2824	0.00589		5.60183	-0.000353673	21.0018	0.000586421	36.6618	-0.000371572		5.50371	0.02019	15.2037	0.15872	25.5037	-0.02081
10.5366	-0.00060545	34.8366	0.00273	49.3366	0.00381		5.63726	-0.000797883	21.0373	0.000447232	36.6973	-0.000746892		5.53914	0.02296	15.2391	-0.09032	25.5391	-0.02821
10.5767	0.00032999	34.8767	0.00124	49.3767	0.00107		5.65418	-0.000330096	21.0542	0.000778478	36.7142	-0.00071465		5.556	0.03842	15.256	-0.12529	25.556	0.11271
10.6157	0.00043058	34.9157	0.00041425	49.4157	0.0009352		5.67103	-0.000702476	21.071	0.000641716	36.731	-0.000428643		5.57294	0.03359	15.2729	-0.38425	25.5729	0.26527
10.6514	0.00015837	34.9514	0.00052526	49.4514	0.00107		5.68791	-0.000221833	21.0879	-0.00025389	36.7479	0.000264904		5.5898	0.02517	15.2898	-0.58081	25.5898	0.72864
10.6871	0.0001137	34.9871	0.00107	49.4871	0.00137		5.70476	-0.000269658	21.1048	0.000105624	36.7648	0.000620929		5.60672	0.02934	15.3067	-0.33482	25.6067	0.99028
10.7413	2.368e-05	35.0413	0.0013	49.5413	0.00108		5.74018	-0.000534295	21.1402	0.000763247	36.8002	0.000355462		5.64214	0.04908	15.3421	-0.19103	25.6421	0.94155
10.777	-0.00059043	35.077	0.00068952	49.577	0.00067513		5.75708	-0.000179523	21.1571	0.000936103	36.8171	0.000272986		5.65899	0.10393	15.359	0.1522	25.659	0.79893
10.8169	1.434e-05	35.1168	0.00056307	49.6168	0.00143		5.77393	-0.000177519	21.1739	0.001	36.8339	0.000822909		5.6759	0.11211	15.3759	0.56867	25.6759	0.77459
10.8525	0.00013802	35.1525	-0.00032129	49.6525	0.00051948		5.79084	-0.000557643	21.1908	0.000989024	36.8508	0.00112		5.69682	0.1337	15.3968	0.71577	25.6968	0.23955
10.8909	-0.00039118	35.1909	-0.00067361	49.6909	0.00080629		5.80768	-0.000164434	21.2077	0.00129	36.8677	0.000877262		5.71367	0.12912	15.4137	0.57613	25.7137	-0.31963
10.9451	-0.00063001	35.2451	0.00933	49.7451	0.00042215		5.84311	-0.000537019	21.2431	0.00154	36.9031	0.000779223		5.7491	0.12658	15.4491	0.48568	25.7491	-0.91691
10.9824	-0.00093532	35.2824	0.00040664	49.7824	0.00038768		5.86002	-0.000348694	21.26	0.0021	36.92	8.33686e-05		5.766	0.09329	15.466	-0.09825	25.766	-1.37747
11.0181	-0.00093051	35.3181	-0.00418	49.8181	0.00046846		5.87687	-0.000391935	21.2769	0.00258	36.9369	-5.57392e-05		5.78284	0.13641	15.4828	0.00658	25.7828	-0.6232
11.0537	-0.00037943	35.3537	0.00325	49.8537	-0.00012893		5.89378	-0.000558053	21.2938	0.000602577	36.9538	-7.75097e-05		5.79974	0.04032	15.4997	-0.26043	25.7997	-0.15196
11.0909	-0.00039439	35.3909	-0.00060765	49.8909	2.965e-05		5.91063	-0.000423195	21.3106	0.000390409	36.9706	-0.000325721		5.81659	-0.00949	15.5166	-0.35162	25.8166	-0.13932
11.1451	5.927e-05	35.4451	-0.00108	49.9451	-0.00045004		5.94606	-0.000389091	21.3461	0.000945924	37.0061	-0.000925575		5.85201	-0.03186	15.552	-0.52254	25.852	-0.43255
11.1824	-0.00030705	35.4824	0.00025684	49.9824	-0.0003168		5.9655	-0.000302463	21.3655	0.00111	37.0255	-0.00092623		5.86892	-0.07738	15.5689	-0.13825	25.8689	-0.36947
11.2181	0.00023628	35.5181	-0.00131	50.0181	0.00059412		5.98236	-0.00031758	21.3824	0.00125	37.0424	-0.000100533		5.89014	-0.14329	15.5901	0.14125	25.8901	0.0491
11.2538	0.00022775	35.5538	-0.00072174	50.0538	0.00101		5.99927	-0.000624144	21.3993	0.000404449	37.0593	0.000346337		5.90701	-0.15306	15.607	-0.04592	25.907	0.04674
11.2909	0.00023575	35.5909	0.00018689	50.0909	0.00077912		6.01611	-0.000355693	21.4161	0.000509009	37.0761	0.000324543		5.92393	-0.10216	15.6239	0.02858	25.9239	0.05945
11.3451	-3.956e-05	35.6451	0.00077832	50.1451	0.00041731		6.05154	-0.000199611	21.4515	0.000721484	37.1115	0.000546838		5.95936	-0.08031	15.6594	0.25004	25.9594	0.21321
11.3824	-9.533e-05	35.6824	0.00045849	50.1824	0.00037102		6.06845	9.62168e-05	21.4685	0.00182	37.1285	0.00145		5.97621	-0.09456	15.6762	0.12434	25.9762	0.31125
11.4181	-0.00022932	35.7181	0.00018958	50.2181	-0.00025519		6.0853	0.000239514	21.4853	0.00364	37.1453	0.00109		5.99307	-0.06786	15.6931	0.14565	25.9931	0.45752
11.4538	-0.00043499	35.7538	-0.00059587	50.2538	0.00012249		6.10221	0.00029767	21.5022	0.00566	37.1622	-0.000148194		6.00991	-0.0465	15.7099	-0.15266	26.0099	1.02534
11.4911	-0.00025641	35.7911	0.00037508	50.2911	0.00016976		6.11905	0.00014313	21.5191	0.00952	37.179	-0.000625525		6.02681	-0.02892	15.7268	-0.21086	26.0268	0.95033
11.5453	-0.00028777	35.8453	8.497e-05	50.3453	0.00030043		6.15448	-0.000850082	21.5545	0.01277	37.2145	-0.000334619		6.06224	-0.02616	15.7622	-0.30734	26.0622	0.99938
11.5824	-0.00050448	35.8824	-0.00018672	50.3824	-6.356e-05		6.17132	-0.004	21.5713	0.02016	37.2313	0.000844288		6.0791	-0.02914	15.7791	-0.53025	26.0791	1.16081
11.6181	-0.00012111	35.9181	0.00095295	50.4181	-0.00016613		6.1882	-0.00462	21.5882	0.02971	37.2482	0.00062383		6.096	-0.0279	15.796	-0.20287	26.096	0.86757
11.6537	5.48e-06	35.9537	0.00097052	50.4537	0.000179		6.20512	-0.0177	21.6051	0.03279	37.2651	0.000339956		6.11286	-0.02447	15.8129	0.18758	26.1129	-0.6057
11.6908	0.00011531	35.9908	0.00132	50.4908	-7.838e-05		6.22196	-0.02156	21.622	0.03454	37.282	0.000225843		6.12977	-0.02387	15.8298	0.50244	26.1298	-1.79194
11.7451	0.00038685	36.0451	0.00141	50.5451	-8.154e-05		6.25739	-0.02732	21.6574	0.00712	37.3174	-0.000195828		6.1652	-0.01245	15.8652	0.53562	26.1652	-1.4017
11.7823	0.00037093	36.0823	0.00104	50.5823	0.0001226		6.2743	-0.02865	21.6743	0.0048	37.3343	5.6669e-05		6.18209	-0.00953	15.8821	0.45538	26.1821	-0.46708
11.818	0.00044323	36.118	0.00162	50.618	-0.00023914		6.29116	-0.0278	21.6912	0.00276	37.3512	9.97995e-05		6.19894	-0.00567	15.8989	0.15898	26.1989	-0.1684
11.8537	0.00078441	36.1537	0.00247	50.6537	-0.00043485		6.30806	0.00148	21.7081	0.0067	37.3681	0.00012459		6.21585	-0.00407	15.9159	-0.21351	26.2158	-0.00512
11.8908	0.00134	36.1908	0.00191	50.6908	-0.00119		6.32492	0.00372	21.7249	0.00504	37.3849	6.2961e-05		6.23269	0.00389	15.9327	-0.11966	26.2327	-0.28459
11.9491	0.00103	36.2491	0.00108	50.7491	-0.00132		6.36034	0.00326	21.7603	0.00351	37.4203	-1.12951e-05		6.26812	0.00964	15.9681	0.0754	26.2681	-0.20742
11.9847	-0.00020572	36.2847	0.00070428	50.7847	-0.00191		6.37721	0.00183	21.7772	0.00199	37.4372	0.000750944		6.29085	0.02767	15.9909	-0.08912	26.2908	-0.10062
12.0204	2.222e-05	36.3204	0.00085759	50.8204	-0.00185		6.39407	0.002	21.7941	0.000161484	37.4541	0.00345		6.3077	0.02684	16.0077	-0.12659	26.3077	0.00943
12.0576	-0.00038456	36.3576	-8.508e-05	50.8576	-0.00123		6.41096	0.0016	21.811	-0.0013	37.471	0.00156		6.32636	0.01611	16.0264	-0.25298	26.3264	0.17105
12.0933	-0.00073979	36.3933	0.00078528	50.8933	-0.00082544		6.42781	0.00202	21.8278	6.75786e-05	37.4878	-0.0114		6.34322	0.01506	16.0432	0.2047	26.3432	0.24391
12.1491	-0.00052194	36.4491	-7.722e-05	50.9491	-0.00025023		6.46324	0.00113	21.8632	-0.000271187	37.5232	-0.01772		6.37865	0.03688	16.0786	0.12098	26.3787	0.46797
12.1848	-0.00032812	36.4848	-0.00054201	50.9848	0.00015388		6.48015	0.000432715	21.8802	-0.000788028	37.5401	0.04183		6.39556	0.08633	16.0956	0.14724	26.3956	0.79661
12.2205	-0.00045123	36.5205	-0.0005397	51.0205	-0.00036491		6.497	0.000533823	21.897	-0.00122	37.557	0.04079		6.4124	0.09144	16.1124	0.11007	26.4124	0.96394
12.2576	-0.00017933	36.5576	0.00688	51.0576	0.00027555		6.5139	0.00106	21.9139	-0.00235	37.5739	-0.00222		6.42931	0.20463	16.1293	-0.10919	26.4293	0.95167
12.2933	-3.554e-05	36.5933	0.00066263	51.0933	0.00101		6.53076	0.000424429	21.9308	-0.00387	37.5908	0.00636		6.44615	0.12316	16.1461	-0.16185	26.4461	1.12826
12.3491	-0.00050192	36.6491	-0.00393	51.1491	0.00158		6.56618	-0.000245626	21.9662	-0.00698	37.6262	0.000782438		6.48158	0.06804	16.1816	-0.39819	26.4816	0.59231
12.3847	-8.07e-06	36.6847	0.0037	51.1847	0.00113		6.58313	-0.000331443	21.9831	-0.02156	37.6431	-0.000191555		6.49849	0.07855	16.1985	-0.52914	26.4985	-0.14962
12.4204	0.00069152	36.7204	0.00116	51.2204	0.00015598		6.6	0.000275443	22	-0.06083	37.66	0.000314988		6.51533	0.26498	16.2153	-0.14229	26.5153	-0.90613
12.4576	0.00030475	36.7576	0.00169	51.2576	0.00037417		6.61687	0.000711873	22.0169	-0.06016	37.6769	-0.000894296		6.53224	0.25202	16.2322	0.15034	26.5322	-0.94458
12.4933	0.00012957	36.7933	-0.00077717	51.2933	0.0003372		6.63371	0.000472908	22.0337	-0.01486	37.6937	-0.00138		6.54908	0.02238	16.2491	0.39739	26.5491	-0.6912
12.5491	-2.079e-05			51.3491	-0.00056346		6.66913	0.00047761	22.0691	-0.01496	37.7291	-0.00138		6.58451	-0.00332	16.2845	0.65761	26.5845	-0.34203
12.5909	0.00021472			51.3909	-0.002		6.68603	-0.000486814	22.086	-0.00162	37.746	-0.00279		6.60139	-0.03556	16.3014	0.54901	26.6014	-0.15051
12.6266	0.00013848			51.4266	-0.00172		6.70288	-3.88224e-06	22.1029	0.00276	37.7629	-0.00179		6.61823	-0.0783	16.3182	0.33323	26.6182	0.04117
12.6622	0.00010578			51.4622	-0.00078378		6.71978	-0.000229857	22.1198	0.00046976	37.7798	-0.000569861		6.63514	-0.12064	16.3351	0.1628	26.6351	-0.24116
12.6991	0.00012675			51.4991	-0.00083468		6.73665	-0.000103464	22.1366	-0.00217	37.7966	-4.93176e-05		6.65199	-0.21573	16.352	-0.2587	26.652	-0.11767
12.7534	-0.00026601			51.5534	-0.00162		6.77207	-0.000152326	22.1721	-0.00153	37.8321	-0.000405512		6.68742	-0.14655	16.3874	-0.17148	26.6874	0.17664
12.7909	0.00020172			51.5909	-0.00103		6.78898	0.000226069	22.189	0.000309921	37.849	-0.00427		6.70432	-0.10292	16.4043	0.16634	26.7043	-0.19211
12.8266	0.0005176			51.6266	0.00036288		6.80583	0.000589409	22.2058	0.000566538	37.8658	-0.00756		6.72116	-0.04334	16.4212	-0.34094	26.7212	0.29236
12.8656	1.062e-05			51.6656	0.00037097		6.82275	0.000341207	22.2228	-0.000521398	37.8828	-0.01328		6.73804	-0.02418	16.438	-0.36429	26.738	0.61745
12.9013	-0.00053269			51.7013	-0.00036031		6.83959	-5.8041e-05	22.2396	0.00218	37.8996	-0.03574		6.75488	-0.02978	16.4549	-0.16032	26.7549	1.56447
12.9573	-0.00103			51.7573	-0.00034969		6.87502	-3.20579e-05	22.275	0.00625	37.935	-0.05243		6.79032	-0.18768	16.4903	-0.15596	26.7903	1.60049
12.993	-0.00128			51.7929	-0.00014347		6.89492	0.000139357	22.2949	0.01162	37.9549	0.02058		6.80723	-0.0374	16.5072	-0.01377	26.8072	1.46829
13.0286	-0.00128			51.8286	0.00056137		6.91177	0.00016402	22.3118	0.01825	37.9718	0.01004		6.82408	-0.01614	16.5241	0.16093	26.8241	-0.5121
13.0658	-0.0011			51.8658	-1.826e-05		6.92879	-0.000113208	22.3288	0.01161	37.9888	0.00247		6.841	-0.01804	16.541	0.09186	26.841	-1.32809
13.1015	-0.00016829			51.9015	0.0002668		6.94564	-0.000105975	22.3456	-0.00187	38.0056	0.00519		6.85784	-0.0159	16.5578	0.0253	26.8578	-1.4577
13.1576	-0.00078497			51.9576	0.00047643		6.98106	0.000107835	22.3811	-0.002	38.0411	0.0036		6.89327	0.00415	16.5933	0.03431	26.8933	-0.3188
13.1934	-0.00018562			51.9934	0.00055318		6.99834	0.000832282	22.3983	-0.000988767	38.0583	-0.0018		6.91243	0.01188	16.6124	0.16666	26.9124	0.156
13.229	-0.00029768			52.029	-0.00076709		7.01519	0.000715161	22.4152	0.000820176	38.0752	-0.00784		6.92928	0.00779	16.6293	-0.19948	26.9293	-0.49479
13.2658	-0.00029625			52.0658	-0.00094245		7.0321	0.000903445	22.4321	0.00271	38.0921	-0.00458		6.94614	0.000587855	16.6461	-0.47819	26.9461	-0.57412
13.3015	-0.00015379			52.1015	-0.00158		7.04895	0.00119	22.4489	0.00162	38.109	-0.00397		6.96299	-0.00298	16.663	-0.56006	26.963	-0.23929
13.3576	8.587e-05			52.1576	-0.00105		7.08438	0.00167	22.4844	0.00314	38.1444	-0.000101878		6.99841	-0.01036	16.6984	-0.47193	26.9984	0.00478
13.3933	-0.00027269			52.1933	-0.00075076		7.10129	0.00278	22.5013	0.00165	38.1613	-0.00273		7.01532	0.00838	16.7153	-0.15215	27.0153	0.06392
13.429	-0.00013032			52.229	0.00010918		7.11813	0.00578	22.5181	0.00137	38.1781	-0.0035		7.03218	0.07709	16.7322	0.39979	27.0322	0.17299
13.4658	-6.6e-05			52.2658	-1.79e-05		7.13503	0.01358	22.535	0.00243	38.195	-0.00222		7.04909	0.12286	16.7491	0.59089	27.0491	0.6586
13.5015	0.00040752			52.3015	0.00029068		7.15187	0.01243	22.5519	0.000968825	38.2119	-0.000646243		7.06595	0.13136	16.766	0.518	27.066	0.96398
13.5576	-0.00054262			52.3576	-0.00011583		7.1873	0.01025	22.5873	-0.000740055	38.2473	-0.000666546		7.10138	0.13972	16.8014	0.45804	27.1014	1.17767
13.5933	0.0002733			52.3933	-0.00039214		7.20568	0.01262	22.6057	-0.000962257	38.2657	0.00168		7.11828	0.12215	16.8183	0.43392	27.1183	1.01394
13.629	0.00015251			52.429	0.00044552		7.22254	0.01467	22.6225	-0.00189	38.2825	0.00118		7.13512	0.11196	16.8351	-0.12883	27.1351	0.95171
13.6658	0.00023754			52.4658	0.00083776		7.2415	0.00673	22.6415	-8.34315e-06	38.3015	4.82689e-05		7.15204	0.10322	16.852	-0.1279	27.152	0.35962
13.7015	0.0003314			52.5015	0.00085553		7.25835	0.00131	22.6583	0.000999786	38.3184	-0.000622217		7.16889	0.11189	16.8689	0.00587	27.1689	-0.73879
13.7577	0.00012345			52.5577	-0.00234		7.29378	0.00178	22.6938	1.74011e-05	38.3538	-0.00081021		7.20431	0.13228	16.9043	0.00403	27.2043	-1.57722
13.7933	0.00031432			52.5933	-0.00366		7.31069	0.000145473	22.7107	-0.00086009	38.3707	0.000272479		7.22121	-0.00561	16.9212	-0.04568	27.2212	-1.29252
13.8291	0.0007715			52.6291	-0.00469		7.32754	-0.00129	22.7275	-0.000944402	38.3875	0.00101		7.23804	-0.02774	16.938	-0.46488	27.238	-0.34055
13.8659	0.00098067			52.6659	-0.00656		7.34445	-0.00172	22.7445	3.51098e-05	38.4044	0.00137		7.25496	-0.08147	16.955	-0.31613	27.255	-0.35566
13.9016	0.00167			52.7016	-0.009		7.36131	-0.000177231	22.7613	0.000841073	38.4213	0.0016		7.2718	-0.13442	16.9718	-0.27382	27.2718	-0.30333
13.9577	0.00028572			52.7577	-0.01358		7.39674	-0.00010395	22.7967	0.00153	38.4567	0.00186		7.30723	-0.23942	17.0072	-0.30944	27.3072	-0.19536
13.9934	0.00031463			52.7934	-0.01033		7.41358	-0.00229	22.8136	0.00149	38.4736	0.00112		7.32414	-0.11383	17.0241	-0.26643	27.3241	-0.17609
14.029	1.635e-05			52.8291	-0.00467		7.43042	-0.00121	22.8304	0.000767131	38.4904	0.000656526		7.34098	-0.13769	17.041	0.06673	27.341	-0.27906
14.0659	-0.00037556			52.8659	-0.00356		7.44733	0.000110524	22.8473	0.000666321	38.5073	0.00092518		7.3579	-0.12232	17.0579	0.02249	27.3579	0.02
14.1016	-0.00053637			52.9016	-0.00194		7.46418	0.000387979	22.8642	0.00294	38.5242	0.00103		7.37473	-0.12384	17.0747	0.18315	27.3747	0.15284
14.1577	-0.00054475			52.9577	0.00178		7.4996	0.00145	22.8996	0.00383	38.5596	0.00148		7.41016	-0.11843	17.1102	0.17316	27.4102	0.26425
14.1934	-0.00038653			52.9934	0.00051532		7.5165	0.000501119	22.9165	0.00353	38.5765	0.000825122		7.42858	-0.07404	17.1286	0.12694	27.4286	0.27051
14.229	-0.00042055			53.029	0.00369		7.53341	0.000785294	22.9334	0.00226	38.5934	0.00101		7.44545	-0.07324	17.1455	0.0085	27.4455	0.41588
14.2659	-0.00018519			53.0659	0.00482		7.55032	-0.000478584	22.9503	0.00118	38.6103	0.00105		7.46235	-0.04548	17.1623	-0.12946	27.4624	1.04998
14.3016	-0.00023102			53.1016	0.00608		7.56717	-0.00113	22.9672	0.000332269	38.6272	0.000835298		7.4792	-0.03836	17.1792	-0.19751	27.4792	1.17785
14.3577	0.00040391			53.1577	0.02226		7.6026	-0.000888302	23.0026	0.000560128	38.6626	0.000186758		7.51463	-0.0252	17.2146	-0.533	27.5146	1.08073
14.3934	0.00064785			53.1934	0.01253		7.61947	-0.000469477	23.0195	0.00142	38.6795	-0.000311033		7.53155	-0.01602	17.2315	-0.35921	27.5315	0.99542
14.4325	0.00015527			53.2325	0.00278		7.63639	-0.000373437	23.0364	0.00146	38.6964	0.00010663		7.5484	-0.01663	17.2484	0.32037	27.5484	0.88125
14.4682	0.00037147			53.2683	0.0034		7.6533	-0.000404525	23.0533	0.00123	38.7133	0.000841604		7.56781	-0.00734	17.2678	0.53169	27.5678	0.13277
14.504	0.0004274			53.304	0.00303		7.67014	-0.000343683	23.0701	-0.000737383	38.7301	0.00152		7.58466	0.00171	17.2847	0.3215	27.5847	-0.55191
14.5582	0.00037374			53.3582	0.00305		7.70557	-0.000237556	23.1056	-0.000295213	38.7656	0.000640589		7.62009	0.00802	17.3201	0.21921	27.6201	-1.01353
14.5939	0.00037562			53.3939	0.00281		7.72247	-0.000148534	23.1225	0.00047765	38.7825	-0.000117135		7.63846	0.00863	17.3385	0.36377	27.6385	-0.72934
14.6324	7.079e-05			53.4324	0.00241		7.73933	-0.000251907	23.1393	0.00131	38.7993	7.92605e-05		7.65533	-5.90988e-05	17.3553	-0.00997	27.6553	-0.26208
14.668	-0.00020101			53.468	0.00164		7.75625	0.0001632	23.1562	0.00246	38.8162	-0.000210007		7.67219	-0.00154	17.3722	0.004	27.6722	-0.22827
14.7037	-0.00023649			53.5037	0.00116		7.77311	0.00017482	23.1731	0.00397	38.8331	0.000214636		7.68903	1.23242e-05	17.389	-0.00187	27.689	-0.32804
14.7579	0.00011511			53.5579	0.0011		7.80853	-4.27778e-05	23.2085	0.00673	38.8685	0.000609367				17.4245	-0.00368	27.7245	-0.1183
14.7936	0.0001214			53.5936	0.00154		7.82545	-0.000159872	23.2254	0.01023	38.8854	0.000257674				17.4414	-0.18831	27.7414	0.19198
14.8326	-0.00064593			53.6326	0.00229		7.84231	-0.000309343	23.2423	0.01585	38.9023	0.000243184				17.4582	-0.49862	27.7582	0.28572
14.8682	-0.00042989			53.6682	0.00337		7.85918	-0.00017607	23.2592	0.01647	38.9192	-9.49629e-06				17.4751	-0.39131	27.7751	-0.10561
14.9039	-0.00111			53.7039	0.00315		7.87604	-0.000427066	23.276	0.01188	38.936	-0.000543826				17.492	-0.20161	27.792	0.27621
14.9581	-0.0014			53.7581	0.00308		7.91146	-2.17252e-05	23.3115	0.01902	38.9715	-0.000997872				17.5274	-0.12523	27.8274	0.46719
14.9938	-0.00085347			53.7938	0.00263		7.92838	-0.000810798	23.3284	0.0364	38.9884	0.000156322				17.5443	0.17243	27.8443	0.63941
15.0325	-0.00070303			53.8325	-0.00039069		7.94524	-0.000480602	23.3452	0.02641	39.0052	-0.000241248				17.5612	0.03495	27.8611	0.86125
15.0682	-0.00028596			53.8682	-0.00088313		7.96213	-0.000905339	23.3621	0.01737	39.0221	-8.08997e-05				17.5781	0.19217	27.8781	1.12343
15.1039	-0.00070451			53.9039	-0.00052044		7.97898	-0.000424768	23.379	0.01255	39.039	-0.000572324				17.5949	0.11746	27.8949	0.16733
15.1582	-8.91e-06			53.9582	-0.00044238		8.0144	-0.00208	23.4144	0.01224	39.0744	-1.50359e-05				17.6303	0.14209	27.9303	-0.35229
15.1938	4.798e-05			53.9938	-5.15e-05		8.0313	-0.00248	23.4313	0.00502	39.0913	-0.000130379				17.6472	0.17976	27.9472	-1.36274
15.2325	-0.00027927			54.0325	-0.00065724		8.04816	-0.00587	23.4482	0.00109	39.1082	-0.000439425				17.664	-0.13012	27.9641	-1.12396
15.2682	-0.00013022			54.0682	-0.00051965		8.06507	-0.01693	23.4651	0.00213	39.1251	-8.21745e-05				17.6809	-0.24294	27.9809	0.03051
15.3038	-7.326e-05			54.1038	-0.00072122		8.08193	-0.01682	23.4819	0.00691	39.1419	0.000124091
15.3581	-0.00013414			54.1581	-0.00040577		8.11736	-0.02173	23.5174	-0.000264396	39.1774	0.000293044
15.3937	2.53e-06			54.1937	0.00013806		8.13492	-0.02525	23.5349	0.00040516	39.1949	0.000788039
15.4325	-0.0002603			54.2325	-0.00050869		8.15178	-0.02959	23.5518	-0.000214664	39.2118	0.000282517
15.4682	0.00030779			54.2682	-0.00036888		8.16868	0.000198315	23.5687	0.000979357	39.2287	-0.000294152
15.5038	-0.00051649			54.3038	-0.00064169		8.18553	-0.00146	23.5855	-0.00032701	39.2455	-0.000279912
15.5581	5.307e-05			54.3581	-0.00084298		8.22095	0.000632306	23.621	-0.00255	39.2809	-0.000337603
15.5937	2.363e-05			54.3937	-0.00090827		8.23784	0.00258	23.6378	-0.00355	39.2978	-0.000131252
15.6325	6.797e-05			54.4325	-0.00049466		8.25469	0.00301	23.6547	-0.00596	39.3147	8.06488e-05
15.6682	2.252e-05			54.4682	0.00029395		8.27161	0.00268	23.6716	-0.00892	39.3316	-0.000184057
15.7038	0.00010458			54.5038	0.00056695		8.28846	0.00129	23.6885	-0.02037	39.3485	-0.000126635
15.7581	0.00062933			54.5581	0.00073897		8.32389	0.00108	23.7239	-0.04563	39.3839	-0.000413155
15.7938	0.00105			54.5938	0.0003361		8.3408	0.00232	23.7408	-0.0491	39.4008	-0.000539116
15.8325	0.00254			54.6326	0.00012145		8.35766	0.00187	23.7577	-0.04081	39.4177	-0.000353882
15.8682	0.00172			54.6682	-0.00054185		8.37456	-0.000425869	23.7746	-0.0154	39.4346	-3.10387e-05
15.9039	-0.00012064			54.7039	-0.00069836		8.39142	0.000785307	23.7914	-0.00462	39.4514	0.000356152
15.9581	0.00031238			54.7581	-0.00151		8.42685	0.000865599	23.8269	-0.00143	39.4868	0.000768594
15.9938	-0.00015451			54.7938	-0.00139		8.44375	0.000935542	23.8438	-0.00194	39.5037	0.00498
16.0325	-0.00024151			54.8325	-0.00082272		8.4606	0.000216181	23.8606	-0.00162	39.5206	-0.000120943
16.0682	-0.00040465			54.8682	-0.00048348		8.47752	0.000458853	23.8775	0.00080231	39.5375	-0.00772
16.1077	-8.715e-05			54.9077	-0.00106		8.49438	0.000501985	23.8944	0.00248	39.5544	-0.01221
16.162	-0.00013889			54.962	-0.00187		8.5298	-0.000157502	23.9298	-0.000484078	39.5898	0.01123
16.1993	-0.00016992			54.9993	-0.00218		8.54665	6.51877e-05	23.9467	-0.000998072	39.6067	0.05727
16.2349	-0.00013846			55.0349	-0.00056881		8.5635	0.00038194	23.9635	-0.000846132	39.6235	0.02079
16.2706	0.00033139			55.0706	0.00038772		8.58041	-0.000193875	23.9804	0.000192253	39.6404	-0.00215
16.3077	0.00033429			55.1077	0.00060389		8.59727	5.1087e-05	23.9973	-0.00154	39.6573	0.00264
16.3619	0.00038214			55.1619	0.00028001		8.6327	0.000645721	24.0327	-0.00642	39.6927	0.00272
16.3992	-0.00019238			55.1992	-0.00035439		8.64958	3.99615e-06	24.0496	-0.00847	39.7096	0.000490229
16.4349	0.00019757			55.2349	-0.00056595		8.66642	-0.00015975	24.0664	-0.00476	39.7264	-0.000363606
16.4706	0.00028893			55.2706	-0.00094103		8.68336	0.000452778	24.0834	-0.00223	39.7434	0.000441194
16.5076	-0.00016286			55.3076	-0.00166		8.70021	0.000328135	24.1002	-0.00226	39.7602	-0.00104
16.5619	5.632e-05			55.3619	-0.00159		8.74121	0.000558821	24.1412	-0.00107	39.8012	-0.00147
16.5992	-0.00018923			55.3992	-0.0009785		8.75808	0.000932243	24.1581	0.000421406	39.8181	-0.00154
16.6349	0.00027385			55.4349	-0.0006405		8.77495	0.0013	24.1749	-7.9786e-05	39.8349	-0.00169
16.6705	-0.00046938			55.4705	-0.00036268		8.7918	0.000948091	24.1918	-0.0002649	39.8518	-0.00162
16.7076	6.424e-05			55.5076	-0.00041827		8.81123	0.000817952	24.2112	-0.00131	39.8712	-0.00243
16.7618	0.00036433			55.5618	-0.0015		8.84665	0.00103	24.2466	0.000108622	39.9066	-0.00324
16.7992	0.00037213			55.5992	-0.00049917		8.8635	0.00131	24.2635	0.0014	39.9235	-0.01238
16.8348	0.00042633			55.6348	0.00111		8.88035	0.00152	24.2803	0.00249	39.9404	-0.03762
16.8705	0.00026171			55.6705	0.00029694		8.8972	0.0021	24.2972	0.00321	39.9572	-0.05608
16.9076	0.00029268			55.7076	0.00023971		8.91411	0.00317	24.3141	0.000791171	39.9741	-0.01679
16.9618	0.00023073			55.7618	0.00082136		8.94953	0.0032	24.3495	0.00036011	40.0095	0.01803
16.9991	0.00034604			55.7991	0.0004195		8.96799	0.00746	24.368	0.00133	40.028	0.0031
17.0348	0.00050901			55.8348	-0.00042579		8.98484	0.00881	24.3848	0.00307	40.0448	0.00398
17.0705	-0.00023332			55.8704	-0.00109		9.00174	0.00942	24.4017	0.00235	40.0617	0.00522
17.1076	0.0001774			55.9076	-0.00117		9.0186	0.0097	24.4186	0.00187	40.0786	0.00212
17.1619	-0.00034111			55.9618	-0.0008962		9.05403	0.00949	24.454	0.0017	40.114	0.000529126
17.1991	-0.00117			55.9991	-0.00059447		9.07095	0.01341	24.4709	0.00163	40.1309	-0.000403201
17.2348	-0.00114			56.0348	-0.00036583		9.0878	0.01576	24.4878	0.00295	40.1478	-0.00278
17.2704	-0.00091588			56.0704	0.00070062		9.10466	0.00659	24.5047	0.00316	40.1647	0.000737911
17.3076	-0.00050311			56.1076	0.0003912		9.12151	0.00473	24.5215	0.000755654	40.1815	-0.00094273
17.3619	-0.00036535			56.1619	0.00042584		9.15693	0.0018	24.5569	0.00106	40.2169	-0.00447
17.3991	-0.0003165			56.1991	0.00080781		9.17383	0.000953809	24.5738	0.000451698	40.2338	-0.00168
17.4348	-0.00028038			56.2348	0.00059484		9.19069	-0.000342282	24.5907	0.000969878	40.2507	-0.000502462
17.4705	-0.00076068			56.2705	-0.00265		9.20761	0.000103762	24.6076	0.00251	40.2676	-0.000101544
17.5076	0.00012863			56.3076	-0.00228		9.22445	-0.00154	24.6244	0.00355	40.2844	-0.000676431
17.5618	-6.559e-05			56.3618	-0.00564		9.26368	4.36318e-05	24.6637	0.00126	40.3237	-0.000347647
17.5991	-0.00015938			56.3991	-0.00821		9.28053	-0.000270463	24.6805	0.000640196	40.3405	-3.33095e-05
17.6348	-0.00018423			56.4348	-0.01093		9.30104	-0.000621918	24.701	-3.70092e-05	40.361	-0.000651514
17.6705	0.00067089			56.4705	-0.00756		9.31789	-0.000651858	24.7179	0.000669633	40.3779	-0.000395917
17.7076	0.00227			56.5076	-0.0021		9.33476	-0.00124	24.7348	0.000852078	40.3948	0.00136
17.7618	0.00105			56.5618	-0.00047412		9.37019	-0.00108	24.7702	-2.69226e-05	40.4302	0.00266
17.799	-6.516e-05			56.599	-0.00278		9.38703	-0.00102	24.787	-0.000278866	40.447	0.00131
17.8361	0.00019706			56.6361	-0.00287		9.40393	-0.00108	24.8039	0.00040753	40.4639	0.00142
17.8744	-0.00068279			56.6744	-0.00109		9.42455	-0.000818027	24.8245	0.000666347	40.4845	0.000419618
17.9102	-6.414e-05			56.7102	0.00113		9.44141	-0.000485752	24.8414	0.00128	40.5014	0.000959948
17.9658	1.818e-05			56.7658	0.00291		9.47684	-5.19532e-05	24.8768	0.000582118	40.5368	0.00168
18.0016	-5.945e-05			56.8015	0.00389		9.49376	9.93509e-05	24.8938	0.000409308	40.5538	0.00123
18.0409	-0.00014604			56.8409	0.00263		9.5106	-0.000104623	24.9106	0.000644528	40.5706	-7.01144e-06
18.0766	0.0001808			56.8766	0.00545		9.52751	-0.000262543	24.9275	0.000871997	40.5875	-0.000237127
18.1123	-0.00014105			56.9124	0.00852		9.54436	0.000469556	24.9444	0.000136289	40.6044	0.000308104
18.1688	-0.00053327			56.9689	0.01188		9.57978	0.000177648	24.9798	0.000570983	40.6398	0.000389825
18.2076	3.489e-05			57.0076	0.00757		9.5967	0.000353595	24.9967	0.000959964	40.6567	0.000166552
18.2432	-4.519e-05			57.0432	0.00227		9.61355	-1.72896e-05	25.0135	0.000976543	40.6735	-0.000894707
18.2789	4.508e-05			57.0789	0.00141		9.63046	-0.000622525	25.0305	0.000343015	40.6905	-0.000754802
18.3158	0.00036489			57.1158	2.466e-05		9.64731	-0.000604757	25.0473	0.00108	40.7073	-0.000767605
18.3701	0.00027768			57.1701	0.00062991		9.68273	-0.000451859	25.0827	0.00324	40.7427	0.000199592
18.4076	0.00019461			57.2076	0.00063177		9.69963	-0.000438339	25.0996	0.00535	40.7596	0.000789855
18.4433	0.00020003			57.2433	7.651e-05		9.71648	-0.000506685	25.1165	0.01084	40.7765	0.000551898
18.479	3.988e-05			57.279	-0.00011116		9.73348	0.000219617	25.1335	0.01631	40.7935	-5.02905e-06
18.5158	9.371e-05			57.3158	0.00012879		9.75034	-2.29442e-05	25.1503	0.03953	40.8103	-0.000379973
18.57	-0.00015661			57.37	0.00072374		9.78577	6.4678e-06	25.1858	0.02298	40.8458	-0.000360919
18.6076	0.00010523			57.4076	0.00026056		9.80268	-0.000481208	25.2027	0.02607	40.8627	-0.000218909
18.6432	-0.00085348			57.4432	-0.00027576		9.81952	-0.000720015	25.2195	0.01502	40.8795	-0.000129209
18.6789	-0.00070455			57.4789	-0.00155		9.83644	-0.00202	25.2364	0.01663	40.8964	0.00023301
18.7158	-0.00099878			57.5158	-0.00254		9.85333	-0.00431	25.2533	0.01089	40.9133	0.000653218
18.77	-0.00115			57.57	-0.00223		9.88875	-0.00813	25.2888	0.01162	40.9487	0.000981827
18.8075	-0.00068672			57.6075	-0.00293		9.90565	-0.01243	25.3056	0.00357	40.9656	6.02988e-05
18.8432	-0.00028339			57.6432	4.985e-05		9.9225	-0.01388	25.3225	0.00232	40.9825	0.000381978
18.8788	-0.00021944			57.6788	-0.00028249		9.9394	-0.02445	25.3394	0.00312	40.9994	0.000452079
18.9157	-0.00016091			57.7157	0.00060764		9.95626	-0.01065	25.3563	0.00141	41.0163	0.000984332
18.9699	-0.00014305			57.7699	0.00081855		9.99169	0.000901328	25.3917	0.000484714	41.0517	-9.14691e-05
19.0082	-2.658e-05			57.8082	0.0004692		10.0086	0.00245	25.4086	0.000612076	41.0686	0.00045109
19.0439	-0.00109			57.8439	0.00148		10.0255	0.00294	25.4255	0.00113	41.0855	0.000773845
19.0824	-0.00052824			57.8824	0.00097404		10.0423	0.0034	25.4423	0.000975323	41.1023	0.000727933
19.1181	-7.53e-06			57.9181	0.00084652		10.0592	0.00164	25.4592	-0.00289	41.1192	0.000263803
19.1742	-0.00036297			57.9742	0.00111		10.0946	0.00115	25.4946	-0.00444	41.1546	0.000489416
19.2099	-0.00021296			58.0099	0.00127		10.1132	0.00219	25.5132	-0.00861	41.1732	0.00129
19.2456	5.09371e-07			58.0456	0.00058588		10.1301	0.00203	25.5301	-0.01867	41.1901	0.000923026
19.2824	0.00031402			58.0824	9.641e-05		10.1476	0.000212879	25.5476	-0.02576	41.2076	0.000365866
19.318	2.571e-05			58.118	0.00023237		10.1644	0.000515372	25.5644	-0.04492	41.2244	-2.86583e-05
19.3742	0.00015695			58.1742	-0.00055617		10.1998	-0.00032572	25.5998	-0.04783	41.2599	5.63815e-05
19.4099	0.00024107			58.2099	-0.00211		10.2168	0.000344227	25.6168	-0.02085	41.2768	-0.000503815
19.4456	-6.841e-05			58.2456	-0.00178		10.2336	0.000678269	25.6336	-0.01413	41.2936	-3.41219e-05
19.4824	0.00114			58.2824	-0.00061626		10.2528	0.00082159	25.6528	-0.01052	41.3128	0.00207
19.518	0.00334			58.318	0.00073161		10.2696	0.000609263	25.6696	-0.00276	41.3296	-0.00084912
19.5742	0.00067981			58.3742	0.00145		10.3051	0.000510983	25.7051	-0.000754809	41.3651	-0.01597
19.6099	6.446e-05			58.4099	0.00089504		10.3279	0.000233028	25.7279	-0.000871649	41.3879	0.05994
19.6455	-0.00011855			58.4455	3.361e-05		10.3447	0.000573296	25.7447	-0.00102	41.4047	0.02137
19.6824	-0.00022282			58.4824	-0.00070016		10.364	0.000461964	25.764	-0.00221	41.424	0.00519
19.7181	-0.0003308			58.5181	0.00027962		10.3809	0.00019264	25.7809	2.37914e-05	41.4409	-0.00184
19.7738	-1.91e-06			58.5739	-4.44e-06		10.4163	0.000653554	25.8163	-0.000954763	41.4763	0.00233
19.8095	-0.00046011			58.6095	-0.00022119		10.4332	0.000836232	25.8332	-0.00103	41.4932	-6.80464e-05
19.8452	8.102e-05			58.6452	-0.00095376		10.4501	0.0007751	25.8501	-0.000847939	41.5101	-0.0033
19.8822	0.00032163			58.6822	-0.00103		10.467	0.000806248	25.867	6.92044e-05	41.527	-0.000418533
19.918	0.00037573			58.718	0.0003792		10.4838	0.0007477	25.8838	0.000106343	41.5438	2.13583e-05
19.9742	0.00032028			58.7742	0.00064808		10.5192	0.00060174	25.9193	-0.000280606	41.5793	0.000679184
20.0098	0.00021214			58.8098	0.00042983		10.5361	0.00142	25.9361	-0.000210951	41.5961	0.000863754
20.0455	-0.00020606			58.8455	-8.444e-05		10.5529	0.00157	25.953	-0.000544262	41.6129	0.000191628
20.0824	8.039e-05			58.8824	-0.0003248		10.5699	0.000994812	25.9699	-0.000599018	41.6299	-0.000117008
20.118	-5.07e-05			58.918	0.00033331		10.5867	0.0016	25.9867	0.000386494	41.6467	-0.000491257
20.1742	6.654e-05			58.9742	0.00122		10.6221	0.00234	26.0221	0.00204	41.6821	-0.00042899
20.2098	-0.00066721			59.0098	0.00036178		10.639	0.00224	26.039	0.00342	41.699	-0.00219
20.2455	-5.826e-05			59.0455	-0.00049157		10.6559	0.000113553	26.0559	0.00581	41.7159	-0.00349
20.2832	0.00029004			59.0832	-0.00072723		10.6728	0.00273	26.0728	0.00493	41.7328	-0.00531
20.3188	-0.00026056			59.1188	-0.00064304		10.6897	0.00409	26.0896	0.00323	41.7497	-0.00902
20.3742	-0.00013466			59.1742	-0.00073677		10.7251	0.00567	26.1251	0.00321	41.7851	-0.01954
20.4099	-9.863e-05			59.2099	-0.00106		10.742	0.00606	26.142	0.00255	41.802	-0.05836
20.4456	-0.00055719			59.2456	3.164e-05		10.7589	0.00744	26.1589	0.0031	41.8189	-0.0189
20.4824	-0.00092329			59.2824	0.00050135		10.7757	0.00784	26.1757	0.00309	41.8357	0.02162
20.518	-0.00199			59.318	0.00051972		10.7926	0.00907	26.1926	0.00305	41.8526	0.00451
20.5742	-0.00089702			59.3742	0.00034296		10.828	0.01298	26.228	0.00253	41.888	0.00249
20.6099	-1.179e-05			59.4099	-0.00029804		10.8449	0.01246	26.2449	0.00118	41.9049	0.00113
20.6455	0.00012294			59.4455	-0.00023674		10.8618	0.01361	26.2617	0.00188	41.9218	0.000196416
20.6824	0.00038572			59.4824	-0.00025136		10.8787	0.003	26.2787	0.00289	41.9387	-0.0044
20.7181	-0.00026215			59.5181	-0.00027765		10.8955	0.00268	26.2955	0.00098326	41.9555	-0.00736
20.7742	0.00040265			59.5742	-0.00049252		10.9309	0.000465523	26.331	-4.25562e-05	41.9909	-0.00434
20.8098	-7.891e-05			59.6098	-0.00030164		10.9479	-0.000501522	26.3479	0.000321843	42.0079	-0.000499914
20.8455	0.00010291			59.6455	-0.00087788		10.9647	-0.00109	26.3647	-5.48954e-05	42.0247	-0.00286
20.8824	0.0004032			59.6824	-0.00069518		10.9816	-0.00139	26.3816	-0.000671649	42.0416	-0.00172
20.9181	-0.00016026			59.7181	-0.00093864		10.9985	-0.000832904	26.3985	4.64038e-05	42.0585	0.000818073
20.9742	1.975e-05			59.7741	-0.00058522		11.0339	-0.000244456	26.4339	-0.000355318	42.0939	0.00316
21.0098	-0.00020214			59.8098	-0.00065694		11.0508	0.000260982	26.4507	0.000317446	42.1108	0.000517788
21.0454	0.00024723			59.8454	-0.00154		11.0676	-3.14422e-06	26.4676	0.000905692	42.1276	0.000611456
21.0824	0.00028136			59.8824	-0.00034192		11.0845	0.00112	26.4845	0.00050481	42.1445	0.000256896
21.118	0.00017933			59.918	-5.857e-05		11.1013	-0.0014	26.5013	0.000615487	42.1613	0.00115
21.1742	0.00030603			59.9742	-0.00066469		11.1368	-0.000522888	26.5368	0.00123	42.1968	0.000777788
21.2099	7.495e-05			60.0099	5.167e-05		11.1537	-0.000585157	26.5537	0.00126	42.2137	-0.000753207
21.2456	0.00014594			60.0456	-0.00043885		11.1705	0.000710986	26.5705	0.00221	42.2305	-0.000146152
21.2823	0.00034401			60.0823	1.821e-05		11.1874	-0.000382434	26.5874	0.00192	42.2474	0.000485504
21.318	0.0008569			60.118	0.00027026		11.2043	-0.000622628	26.6043	0.00164	42.2643	0.00176
21.3741	0.00183			60.1741	0.00024924		11.2397	-0.00112	26.6397	0.00158	42.2997	0.00214
21.4098	0.00186			60.2098	2.059e-05		11.2566	-0.000835329	26.6566	0.000226825	42.3166	0.00126
21.4455	0.00035867			60.2455	-0.00036629		11.2734	6.99e-05	26.6734	0.00115	42.3334	0.00123
21.4823	0.00012762			60.2823	0.00022031		11.2903	-0.000218888	26.6903	0.00015842	42.3503	0.00155
21.5181	-0.00016177			60.3181	-1.881e-05		11.3072	-0.000624876	26.7072	0.00147	42.3672	0.00132
21.5741	-0.0004309			60.3741	-0.00036803		11.3426	-0.000555097	26.7426	0.000500875	42.4026	0.000618454
21.6098	-0.00050065			60.4098	-0.0003985		11.3595	-1.4122e-05	26.7595	0.00143	42.4195	0.000620962
21.6455	-0.00053925			60.4455	-0.00015553		11.3764	7.26556e-05	26.7764	0.000566258	42.4364	0.000831763
21.6823	-0.00077217			60.4823	-0.00025528		11.3933	-0.000153015	26.7933	0.000204768	42.4533	0.000440421
21.7179	-0.00033352			60.5179	-0.00045365		11.4101	-0.000306979	26.8101	0.00172	42.4701	-0.00141
21.774	-0.00050182			60.574	-0.00059247		11.4456	0.00010432	26.8455	0.000925304	42.5055	-0.00296
21.81	-0.00012322			60.61	4.255e-05		11.4624	-9.89516e-05	26.8624	-0.000122193	42.5224	-0.00167
21.8488	0.00043576			60.6488	2.537e-05		11.4793	-0.000138947	26.8793	-0.000663425	42.5393	-0.000628629
21.8846	0.00048917			60.6846	-9.587e-05		11.4962	-0.000297977	26.8962	0.000356336	42.5562	3.99611e-05
21.9203	3.042e-05			60.7203	0.00065466		11.5131	-0.000188804	26.9131	0.00148	42.5731	0.000489966
21.9745	7.415e-05			60.7745	-0.0053		11.5485	-0.000671751	26.9485	0.00261	42.6085	0.000496776
22.0101	0.00013401			60.8102	-0.00543		11.5654	-0.000688639	26.9654	0.00266	42.6254	0.00108
22.049	-0.00012101			60.849	-0.01184		11.5823	-0.00147	26.9823	0.0103	42.6422	0.00098742
22.0846	-0.00029972			60.8846	-0.01536		11.5992	-0.00314	26.9992	0.04246	42.6592	0.000329641
22.1203	-9.11e-06			60.9203	-0.00812		11.616	-0.00665	27.016	0.04047	42.676	-0.000139843
22.1746	-0.0005452			60.9746	-0.00742		11.6514	-0.01454	27.0514	0.00707	42.7114	0.000169605
22.2103	-0.00021354			61.0103	-0.00286		11.6683	-0.02237	27.0683	0.01975	42.7283	-0.000206735
22.249	0.00031246			61.049	0.00164		11.6852	-0.03463	27.0852	0.00909	42.7452	-0.000373585
22.2847	8.65e-05			61.0847	-0.00286		11.7021	-0.00325	27.1021	0.00312	42.7621	0.000123793
				61.1203	-0.00194		11.7189	0.000255737	27.1189	0.00215	42.7789	-0.000184584
				61.1746	-0.00258		11.7544	0.000678425	27.1544	0.00254	42.8143	-6.46866e-05
				61.2102	-0.00084479		11.7713	0.00494	27.1713	0.000633362	42.8313	-8.12086e-05
				61.2489	0.00293		11.7881	0.00512	27.1881	0.000239533	42.8481	-0.000722208
				61.2847	0.00339		11.8078	0.000717961	27.2078	-0.000544548	42.8678	-0.000752994
				61.3204	0.00317		11.8247	0.00162	27.2247	-0.00055625	42.8847	-0.001
				61.3746	0.00385		11.8601	0.00279	27.2601	-0.00159	42.9201	-9.13385e-05
				61.4156	0.00972		11.8805	0.00179	27.2806	-0.00192	42.9406	0.000515723
				61.4513	0.01384		11.8974	0.000121013	27.2974	-0.00262	42.9574	0.000188209
				61.487	0.00844		11.9169	0.00196	27.3169	-0.00362	42.9769	-0.000222932
				61.5241	0.00295		11.9338	0.00206	27.3338	-0.01293	42.9938	-0.000388941
				61.5783	0.00238		11.9692	0.00157	27.3692	-0.01825	43.0292	-0.000573826
				61.6155	0.00105		11.9861	0.00119	27.3861	-0.04178	43.0461	-0.000565237
				61.6512	0.0003678		12.0029	0.00126	27.4029	-0.02575	43.0629	0.000139112
				61.6869	0.00088202		12.0199	0.00118	27.4199	-0.03701	43.0799	0.000971448
				61.724	-5.144e-05		12.0367	0.000627496	27.4367	-0.02493	43.0967	0.00435
				61.7782	0.00105		12.0721	0.000735162	27.4721	-0.00864	43.1321	-0.00597
				61.8156	-0.0004042		12.0906	0.000830569	27.4906	-0.00489	43.1506	0.09968
				61.8512	-0.00010322		12.1075	0.000800573	27.5075	-0.00381	43.1675	0.02173
				61.8869	0.00084825		12.1254	0.00108	27.5254	-0.00417	43.1854	0.00234
				61.924	0.00204		12.1423	0.000649122	27.5423	-0.000786586	43.2023	-0.000921651
				61.9783	0.00258		12.1777	0.000554735	27.5777	-0.00191	43.2377	0.00186
				62.0155	0.00217		12.1963	0.000469685	27.5963	0.00113	43.2563	-0.00257
				62.0511	0.00202		12.2132	0.000424018	27.6132	0.00263	43.2732	-0.00321
				62.0868	0.00206		12.2305	0.000520981	27.6305	0.00352	43.2905	-0.00452
				62.124	0.00133		12.2474	0.000335359	27.6473	0.00299	43.3073	-0.00357
				62.1783	0.0005411		12.2828	0.000409044	27.6828	0.00237	43.3428	-0.00143
				62.2155	0.00073202		12.2996	0.000334171	27.6996	0.00343	43.3597	-0.000344246
				62.2512	0.00112		12.3165	0.000605685	27.7165	0.00394	43.3765	-0.000749701
				62.2869	0.00111		12.3346	0.00173	27.7346	0.00521	43.3946	-0.00059933
				62.324	0.00196		12.3514	0.00272	27.7514	0.00678	43.4115	-0.00186
				62.3782	0.00147		12.3869	0.00143	27.7869	0.00301	43.4469	-0.00462
				62.4156	0.00096813		12.4038	0.00357	27.8038	0.00289	43.4638	-0.03932
				62.4512	0.00123		12.4206	0.0055	27.8206	0.00391	43.4806	-0.0459
				62.4869	0.00132		12.4387	0.0081	27.8387	0.00609	43.4987	-0.01058
				62.5239	0.00078886		12.4556	0.01123	27.8556	0.01763	43.5156	0.00217
				62.5782	0.00034273		12.491	0.00605	27.891	0.01569	43.551	0.01909
				62.6155	0.00039309		12.5078	0.00733	27.9078	0.00433	43.5678	0.00295
				62.6512	-5.706e-05		12.5247	0.00559	27.9247	0.000344274	43.5847	0.00541
				62.687	0.00069302		12.5443	0.00483	27.9443	-0.000501275	43.6043	-0.00263
				62.724	8.071e-05		12.5611	0.01024	27.9611	-0.00129	43.6212	-0.0052
				62.7782	1.366e-05		12.5966	0.00972	27.9966	-0.00203	43.6566	-0.00775
				62.8155	0.00037764		12.6135	0.00658	28.0135	-0.00307	43.6735	-0.00206
				62.8512	0.00169		12.6303	0.00609	28.0303	-0.00253	43.6903	-0.00147
				62.887	9.999e-05		12.6477	0.00181	28.0477	-0.0022	43.7077	-0.00049426
				62.9239	0.00083868		12.6646	0.000256334	28.0646	-0.000505748	43.7246	0.000259062
							12.7	-0.000345178	28.1	-7.81449e-05	43.76	0.000161542
							12.7187	-0.000654977	28.1187	0.000457322	43.7787	0.000303515
							12.7355	-2.20207e-05	28.1355	0.000188686	43.7955	0.000696703
							12.7558	-0.000683075	28.1558	0.000103292	43.8158	0.00163
							12.7727	4.23864e-05	28.1727	-9.09574e-05	43.8327	0.0012
							12.8081	-0.000904964	28.2081	-0.000677572	43.8681	0.000846113
							12.825	-0.000556824	28.225	0.000352871	43.885	0.000813396
							12.8419	-0.000797841	28.2419	0.00125	43.9019	0.00011641
							12.8592	-0.000801671	28.2592	-0.000698038	43.9192	-0.000595732
							12.876	-0.00139	28.2761	-0.00156	43.9361	-0.000649063
							12.9115	-0.000770484	28.3115	-0.00042745	43.9715	-0.000104675
							12.9284	-0.000184638	28.3284	-0.000220761	43.9884	0.000715121
							12.9452	-0.000435985	28.3452	-0.00241	44.0052	0.000305455
							12.9634	-0.000312651	28.3634	-0.00336	44.0234	0.000612743
							12.9803	-0.000392194	28.3803	-0.00474	44.0403	0.000121917
							13.0157	-0.000445855	28.4157	-0.00124	44.0757	-3.15083e-05
							13.0326	0.000109594	28.4326	0.000778122	44.0926	-2.14052e-05
							13.0495	-0.000163117	28.4495	-0.000627166	44.1095	-0.000287855
							13.0664	-0.000312233	28.4664	-0.00122	44.1264	-0.000448323
							13.0832	-0.00023686	28.4832	-0.00269	44.1432	-2.06767e-05
							13.1187	-0.000145395	28.5187	-0.00325	44.1787	0.000661025
							13.1355	-0.000272304	28.5355	-0.00133	44.1955	0.00060331
							13.1524	-0.000121772	28.5524	-0.000402718	44.2124	3.60961e-05
							13.1693	-0.000160742	28.5693	0.000502609	44.2293	-0.000497316
							13.1861	-0.000593829	28.5861	7.81478e-05	44.2462	-0.000462003
							13.2216	-0.000436097	28.6216	0.000703721
							13.2387	-0.00108	28.6387	0.00189
							13.2556	-0.0011	28.6556	0.01256
							13.2725	-0.00586	28.6725	0.04644
							13.2894	-0.00914	28.6894	0.03024
							13.3248	-0.01846	28.7248	0.0423
									28.7417	0.01189
									28.7585	0.01069
									28.776	0.0047
									28.7929	0.000532451
									28.8283	0.00179
									28.8452	0.0017
									28.862	-2.40352e-05
									28.879	-0.000904161
									28.8958	0.000251682
									28.9312	5.28276e-06
									28.9481	-0.000998171
									28.965	-0.00201
									28.9819	-0.0031
									28.9988	-0.0129
									29.0342	-0.01871
									29.0511	-0.04199

## Sheet: Fig 3C
Time (s)	VTRI-TENG (mV)		Time（s）	ECG(mV)
0	2.64631		0.001	0.08
0.0200293	2.3582		0.002	0.07
0.0400605	2.26469		0.003	0.07
0.0600929	2.86633		0.004	0.06
0.0801253	2.32703		0.005	0.06
0.100157	1.71025		0.006	0.05
0.120186	0.572171		0.007	0.05
0.140215	-1.02748		0.008	0.05
0.160244	-1.112		0.009	0.05
0.180276	-2.00645		0.01	0.06
0.200308	-2.51445		0.011	0.06
0.22034	-2.73969		0.012	0.06
0.240373	-2.97054		0.013	0.07
0.260401	-3.07606		0.014	0.07
0.280434	-3.10462		0.015	0.07
0.300462	-2.97681		0.016	0.06
0.320494	-2.34764		0.017	0.06
0.340526	-1.95858		0.018	0.06
0.360556	-1.50001		0.019	0.05
0.380584	-1.10104		0.02	0.05
0.400612	-2.26795		0.021	0.04
0.420641	0.278586		0.022	0.04
0.44067	2.42524		0.023	0.03
0.460702	2.97681		0.024	0.03
0.480731	2.89412		0.025	0.03
0.500762	2.70304		0.026	0.03
0.52079	2.62975		0.027	0.03
0.540822	2.59323		0.028	0.04
0.560854	2.44298		0.029	0.04
0.580882	1.88489		0.03	0.04
0.600913	0.56552		0.031	0.05
0.62094	0.062212		0.032	0.06
0.640973	-0.947272		0.033	0.06
0.661004	-1.79281		0.034	0.07
0.681034	-1.94306		0.035	0.07
0.701066	-1.93367		0.036	0.07
0.721094	-1.83611		0.037	0.07
0.741122	-1.55609		0.038	0.07
0.761153	-1.27425		0.039	0.07
0.781185	-1.08657		0.04	0.07
0.801216	-0.882191		0.041	0.07
0.821247	-0.588605		0.042	0.06
0.841277	-0.317975		0.043	0.06
0.861307	-0.767678		0.044	0.06
0.88134	-0.351103		0.045	0.07
0.901371	2.80451		0.046	0.07
0.921399	3.42846		0.047	0.07
0.94143	3.51898		0.048	0.08
0.961461	3.54676		0.049	0.09
0.98149	3.59397		0.05	0.09
1.00152	3.57571		0.051	0.1
1.02155	3.61928		0.052	0.11
1.04158	3.30913		0.053	0.12
1.06161	2.32338		0.054	0.12
1.08164	1.74325		0.055	0.13
1.10167	1.15752		0.056	0.13
1.1217	0.118947		0.057	0.13
1.14173	-0.23959		0.058	0.13
1.16176	-0.502134		0.059	0.12
1.1818	-0.698162		0.06	0.12
1.20182	-0.710943		0.061	0.12
1.22186	-0.669338		0.062	0.11
1.24189	-0.456094		0.063	0.11
1.26192	0.134858		0.064	0.1
1.28195	0.285498		0.065	0.1
1.30198	0.58091		0.066	0.11
1.32201	0.848671		0.067	0.1
1.34204	-0.228634		0.068	0.11
1.36207	3.37473		0.069	0.12
1.3821	4.70088		0.07	0.12
1.40213	5.00908		0.071	0.13
1.42216	4.81083		0.072	0.14
1.44218	4.72919		0.073	0.15
1.46222	4.6375		0.074	0.15
1.48225	4.58389		0.075	0.15
1.50228	4.38056		0.076	0.16
1.52231	3.62723		0.077	0.15
1.54234	2.52123		0.078	0.15
1.56237	2.3046		0.079	0.14
1.5824	1.25246		0.08	0.14
1.60243	0.847888		0.081	0.13
1.62246	0.746157		0.082	0.13
1.64249	0.566432		0.083	0.12
1.66252	0.4334		0.084	0.12
1.68254	0.364666		0.085	0.11
1.70257	0.354493		0.086	0.11
1.7226	0.808891		0.087	0.11
1.74263	1.04105		0.088	0.12
1.76266	1.20016		0.089	0.12
1.78269	1.52036		0.09	0.13
1.80272	1.12165		0.091	0.13
1.82275	2.04023		0.092	0.14
1.84278	4.96551		0.093	0.14
1.86281	5.7328		0.094	0.15
1.88284	5.89727		0.095	0.15
1.90287	5.82266		0.096	0.15
1.9229	5.80245		0.097	0.15
1.94294	5.89101		0.098	0.14
1.96297	5.78184		0.099	0.14
1.98299	5.45513		0.1	0.13
2.00302	4.55963		0.101	0.13
2.02305	4.16653		0.102	0.12
2.04309	3.78074		0.103	0.11
2.06312	3.0758		0.104	0.11
2.08315	2.8023		0.105	0.11
2.10318	2.72261		0.106	0.11
2.12321	2.63666		0.107	0.11
2.14324	2.50154		0.108	0.11
2.16327	2.49606		0.109	0.12
2.1833	2.58931		0.11	0.12
2.20333	2.99233		0.111	0.13
2.22336	3.06458		0.112	0.13
2.2434	3.28291		0.113	0.14
2.26343	3.43564		0.114	0.14
2.28346	2.28256		0.115	0.14
2.30349	5.63498		0.116	0.14
2.32352	6.83071		0.117	0.14
2.34355	7.23333		0.118	0.13
2.36358	7.14034		0.119	0.13
2.38362	6.99309		0.12	0.12
2.40365	7.09404		0.121	0.12
2.42368	7.13108		0.122	0.11
2.44371	7.17438		0.123	0.11
2.46374	6.54769		0.124	0.1
2.48377	5.34935		0.125	0.1
2.5038	5.31479		0.126	0.1
2.52383	4.36178		0.127	0.1
2.54386	3.88117		0.128	0.1
2.56389	3.73457		0.129	0.11
2.58392	3.63636		0.13	0.11
2.60395	3.50815		0.131	0.11
2.62398	3.40747		0.132	0.12
2.64401	3.19814		0.133	0.12
2.66404	3.63988		0.134	0.13
2.68407	3.46055		0.135	0.13
2.7041	3.34969		0.136	0.13
2.72413	3.52133		0.137	0.12
2.74416	2.43933		0.138	0.12
2.76419	3.37603		0.139	0.11
2.78422	5.56612		0.14	0.11
2.80425	5.80871		0.141	0.1
2.82428	5.8301		0.142	0.09
2.84431	6.1139		0.143	0.09
2.86434	5.06842		0.144	0.09
2.88437	4.91048		0.145	0.08
2.9044	5.4696		0.146	0.08
2.92443	3.93999		0.147	0.08
2.94446	2.60588		0.148	0.09
2.96449	1.97749		0.149	0.09
2.98452	1.68704		0.15	0.1
3.00455	1.01509		0.151	0.1
3.02458	0.908666		0.152	0.11
3.04461	0.94975		0.153	0.11
3.06464	1.12348		0.154	0.11
3.08467	1.26277		0.155	0.12
3.1047	1.28624		0.156	0.12
3.12473	1.36998		0.157	0.11
3.14476	1.26355		0.158	0.11
3.16479	1.24699		0.159	0.1
3.18482	1.46388		0.16	0.1
3.20485	1.32707		0.161	0.09
3.22488	-0.063778		0.162	0.09
3.24491	3.2863		0.163	0.08
3.26494	3.82		0.164	0.08
3.28497	4.74092		0.165	0.08
3.305	5.06086		0.166	0.08
3.32503	4.1741		0.167	0.08
3.34506	4.46351		0.168	0.08
3.36509	2.46345		0.169	0.08
3.38512	2.69809		0.17	0.09
3.40516	1.75486		0.171	0.09
3.42519	0.427661		0.172	0.1
3.44522	0.461571		0.173	0.1
3.46525	-0.390621		0.174	0.11
3.48528	-0.548826		0.175	0.11
3.50531	-0.461442		0.176	0.11
3.52534	-0.277413		0.177	0.11
3.54537	-0.008869		0.178	0.11
3.5654	0.137858		0.179	0.1
3.58543	0.074211		0.18	0.1
3.60546	-0.091428		0.181	0.09
3.62549	-0.364536		0.182	0.09
3.64552	-0.269196		0.183	0.08
3.66555	-0.019955		0.184	0.08
3.68558	-2.00358		0.185	0.07
3.70561	1.26759		0.186	0.07
3.72563	2.47963		0.187	0.08
3.74566	2.7633		0.188	0.08
3.76569	3.79783		0.189	0.08
3.78573	1.50444		0.19	0.09
3.80576	0.555216		0.191	0.09
3.82579	0.659686		0.192	0.09
3.84582	0.546478		0.193	0.1
3.86585	-0.109687		0.194	0.1
3.88588	-1.51084		0.195	0.1
3.90591	-2.14665		0.196	0.1
3.92594	-3.79652		0.197	0.1
3.94597	-4.30061		0.198	0.1
3.966	-4.3117		0.199	0.09
3.98603	-4.24466		0.2	0.08
4.00607	-4.28431		0.201	0.08
4.0261	-4.1561		0.202	0.08
4.04613	-4.10002		0.203	0.08
4.06616	-3.48663		0.204	0.08
4.08619	-3.18979		0.205	0.08
4.10622	-2.79147		0.206	0.08
4.12625	-2.29325		0.207	0.09
4.14628	-3.36716		0.208	0.1
4.16631	-0.919362		0.209	0.11
4.18634	1.10509		0.21	0.12
4.20637	1.55792		0.211	0.13
4.2264	1.51579		0.212	0.14
4.24643	1.48632		0.213	0.15
4.26646	1.61543		0.214	0.16
4.28649	1.79985		0.215	0.16
4.30652	1.80573		0.216	0.17
4.32655	1.42149		0.217	0.17
4.34658	0.385012		0.218	0.17
4.36661	0.195114		0.219	0.16
4.38664	-0.389708		0.22	0.16
4.40667	-0.936186		0.221	0.15
4.4267	-1.03661		0.222	0.15
4.44674	-1.10626		0.223	0.14
4.46677	-1.15543		0.224	0.14
4.4868	-1.10678		0.225	0.13
4.50683	-1.13861		0.226	0.13
4.52686	-0.92823		0.227	0.13
4.54689	-1.04379		0.228	0.13
4.56692	-0.871887		0.229	0.13
4.58696	-0.571911		0.23	0.13
4.60699	-1.12439		0.231	0.14
4.62702	-0.463268		0.232	0.14
4.64705	2.61383		0.233	0.14
4.66708	3.13984		0.234	0.14
4.68711	3.04945		0.235	0.14
4.70714	2.92868		0.236	0.14
4.72717	2.94785		0.237	0.13
4.7472	3.08349		0.238	0.13
4.76723	3.14075		0.239	0.12
4.78726	3.06615		0.24	0.11
4.80729	2.2133		0.241	0.1
4.82732	1.77547		0.242	0.1
4.84735	1.51397		0.243	0.09
4.86738	0.70103		0.244	0.08
4.8874	0.504872		0.245	0.08
4.90743	0.429487		0.246	0.07
4.92746	0.320713		0.247	0.07
4.94749	0.394924		0.248	0.07
4.96752	0.459224		0.249	0.08
4.98756	0.628645		0.25	0.08
5.00759	0.78698		0.251	0.08
5.02762	0.754244		0.252	0.09
5.04765	0.85767		0.253	0.09
5.06768	0.889494		0.254	0.09
5.08771	-0.345103		0.255	0.09
5.10774	3.19631		0.256	0.09
5.12778	4.19184		0.257	0.09
5.14781	4.21297		0.258	0.09
5.16784	3.90021		0.259	0.08
5.18787	3.7827		0.26	0.08
5.2079	3.86447		0.261	0.07
5.22793	3.84113		0.262	0.07
5.24796	3.70275		0.263	0.06
5.26799	2.89842		0.264	0.06
5.28802	1.7203		0.265	0.06
5.30805	1.51488		0.266	0.06
5.32808	0.36884		0.267	0.06
5.34811	-0.259414		0.268	0.06
5.36814	-0.448269		0.269	0.07
5.38817	-0.641819		0.27	0.07
5.4082	-0.744723		0.271	0.08
5.42824	-0.772373		0.272	0.08
5.44827	-0.640906		0.273	0.09
5.4683	-0.176595		0.274	0.09
5.48833	-0.134859		0.275	0.09
5.50836	-0.234242		0.276	0.09
5.52839	-0.077603		0.277	0.09
5.54842	-0.743419		0.278	0.09
5.56845	0.151422		0.279	0.08
5.58848	2.86164		0.28	0.08
5.60851	3.50463		0.281	0.07
5.62854	3.50985		0.282	0.07
5.64857	3.31121		0.283	0.06
5.6686	3.20231		0.284	0.06
5.68863	3.22252		0.285	0.06
5.70866	3.00145		0.286	0.06
5.7287	2.51354		0.287	0.06
5.74873	1.36306		0.288	0.06
5.76876	0.743679		0.289	0.07
5.78879	0.156248		0.29	0.07
5.80882	-0.699336		0.291	0.08
5.82885	-1.00649		0.292	0.08
5.84888	-1.15869		0.293	0.09
5.86891	-1.25573		0.294	0.09
5.88894	-1.30946		0.295	0.09
5.90897	-1.25377		0.296	0.09
5.929	-1.10313		0.297	0.09
5.94904	-0.78685		0.298	0.08
5.96907	-0.83276		0.299	0.08
5.98909	-0.754505		0.3	0.07
6.00912	-0.768461		0.301	0.07
6.02916	-2.10505		0.302	0.07
6.04919	1.05031		0.303	0.07
6.06922	2.17365		0.304	0.08
6.08925	2.36916		0.305	0.09
6.10928	2.23756		0.306	0.11
6.1293	2.13061		0.307	0.13
6.14934	2.19908		0.308	0.15
6.16937	2.18343		0.309	0.17
6.1894	1.98467		0.31	0.19
6.20943	1.27359		0.311	0.21
6.22946	-0.008478		0.312	0.22
6.24949	-0.033259		0.313	0.23
6.26952	-0.856758		0.314	0.24
6.28955	-1.25964		0.315	0.24
6.30958	-1.18399		0.316	0.24
6.32961	-1.19169		0.317	0.22
6.34964	-1.14539		0.318	0.21
6.36967	-0.925231		0.319	0.19
6.3897	-0.52861		0.32	0.17
6.40973	0.082819		0.321	0.15
6.42976	0.290585		0.322	0.13
6.44979	0.470049		0.323	0.11
6.46982	0.887798		0.324	0.09
6.48985	0.518958		0.325	0.08
6.50988	0.35971		0.326	0.07
6.52991	3.23009		0.327	0.06
6.54994	3.75674		0.328	0.06
6.56998	3.75544		0.329	0.06
6.59001	3.57884		0.33	0.06
6.61004	3.63284		0.331	0.07
6.63007	3.70875		0.332	0.07
6.6501	3.73822		0.333	0.08
6.67013	3.36977		0.334	0.09
6.69016	2.14939		0.335	0.08
6.71019	1.40989		0.336	0.09
6.73022	1.18491		0.337	0.09
6.75025	0.412793		0.338	0.09
6.77028	0.198636		0.339	0.09
6.79031	0.189506		0.34	0.08
6.81034	0.322409		0.341	0.08
6.83037	0.406793		0.342	0.07
6.8504	0.326582		0.343	0.07
6.87043	0.112295		0.344	0.06
6.89046	0.03704		0.345	0.06
6.91049	-0.20268		0.346	0.06
6.93052	-0.114122		0.347	0.06
6.95055	-0.183899		0.348	0.06
6.97058	-1.82594		0.349	0.06
6.99061	1.38706		0.35	0.07
7.01064	1.9741		0.351	0.08
7.03067	1.75564		0.352	0.09
7.0507	1.42136		0.353	0.09
7.07073	1.15673		0.354	0.09
7.09076	1.21673		0.355	0.09
7.11079	1.11735		0.356	0.1
7.13082	0.817499		0.357	0.09
7.15085	-0.194072		0.358	0.09
7.17088	-1.67765		0.359	0.09
7.19091	-1.76451		0.36	0.08
7.21094	-2.61514		0.361	0.07
7.23098	-2.9888		0.362	0.07
7.25101	-2.98072		0.363	0.06
7.27104	-2.87651		0.364	0.06
7.29107	-2.77713		0.365	0.06
7.3111	-2.5078		0.366	0.06
7.33114	-2.39407		0.367	0.06
7.35117	-2.20639		0.368	0.06
7.3712	-2.22647		0.369	0.07
7.39123	-1.98871		0.37	0.07
7.41126	-1.72864		0.371	0.08
7.43129	-3.15588		0.372	0.08
7.45132	-0.601126		0.373	0.09
7.47135	0.960053		0.374	0.09
7.49138	1.094		0.375	0.09
7.51142	0.782024		0.376	0.1
7.53145	0.523784		0.377	0.09
7.55148	1.95102		0.378	0.09
7.57151	1.26525		0.379	0.09
7.59153	0.681075		0.38	0.08
7.61156	0.395055		0.381	0.08
7.6316	-0.904232		0.382	0.07
7.65163	-0.89732		0.383	0.07
7.67166	-1.06635		0.384	0.07
7.69169	-1.62861		0.385	0.06
7.71172	-1.52675		0.386	0.07
7.73175	-1.39567		0.387	0.07
7.75177	-1.39619		0.388	0.07
7.7718	-1.35015		0.389	0.08
7.79183	-1.73164		0.39	0.08
7.81186	-1.88881		0.391	0.09
7.83189	-1.88007		0.392	0.09
7.85193	-1.73086		0.393	0.09
7.87195	-1.54527		0.394	0.1
7.89199	-2.41024		0.395	0.1
7.91202	-1.54566		0.396	0.1
7.93205	1.35954		0.397	0.1
7.95208	1.63969		0.398	0.1
7.97211	1.08604		0.399	0.09
7.99214	0.311975		0.4	0.09
8.01217	-0.135381		0.401	0.08
8.0322	-0.284456		0.402	0.08
8.05223	-0.476049		0.403	0.07
8.07226	-0.850889		0.404	0.07
8.09229	-1.96745		0.405	0.07
8.11232	-2.55332		0.406	0.07
8.13235	-2.71296		0.407	0.07
8.15238	-3.54141		0.408	0.07
8.17241	-3.80774		0.409	0.07
8.19244	-4.07302		0.41	0.08
8.21247	-4.31079		0.411	0.08
8.2325	-4.31587		0.412	0.09
8.25253	-4.37248		0.413	0.09
8.27256	-4.26996		0.414	0.1
8.29259	-3.74618		0.415	0.1
8.31262	-3.31539		0.416	0.1
8.33265	-2.57119		0.417	0.1
8.35268	-2.40959		0.418	0.1
8.37271	-2.90429		0.419	0.09
8.39274	1.01966		0.42	0.09
8.41277	2.08601		0.421	0.09
8.4328	2.24278		0.422	0.08
8.45283	1.84642		0.423	0.07
8.47286	1.54605		0.424	0.07
8.49289	1.54018		0.425	0.07
8.51292	1.50079		0.426	0.07
8.53295	1.36515		0.427	0.07
8.55298	0.7069		0.428	0.07
8.57301	-0.19342		0.429	0.07
8.59304	-0.241546		0.43	0.08
8.61307	-1.13756		0.431	0.09
8.6331	-1.52101		0.432	0.09
8.65313	-1.60996		0.433	0.1
8.67316	-1.68534		0.434	0.1
8.69319	-1.67921		0.435	0.1
8.71323	-1.66969		0.436	0.1
8.73326	-1.57396		0.437	0.1
8.75329	-1.34976		0.438	0.1
8.77332	-1.33868		0.439	0.09
8.79336	-1.04626		0.44	0.09
8.81339	-0.653557		0.441	0.09
8.83342	-2.07518		0.442	0.08
8.85345	1.3598		0.443	0.07
8.87348	2.64174		0.444	0.07
8.89351	2.77739		0.445	0.07
8.91354	2.55058		0.446	0.07
8.93357	2.39902		0.447	0.07
8.9536	2.33251		0.448	0.07
8.97363	2.22921		0.449	0.07
8.99367	2.12031		0.45	0.08
9.0137	1.56574		0.451	0.09
9.03372	0.463136		0.452	0.09
9.05376	0.420357		0.453	0.09
9.07379	-0.633863		0.454	0.1
9.09382	-1.22338		0.455	0.1
9.11385	-1.35446		0.456	0.1
9.13388	-1.45032		0.457	0.1
9.15391	-1.3688		0.458	0.09
9.17394	-1.14565		0.459	0.09
9.19397	-0.95588		0.46	0.08
9.214	-0.295672		0.461	0.08
9.23403	-0.034432		0.462	0.07
9.25405	0.235546		0.463	0.07
9.27408	0.708986		0.464	0.06
9.29411	0.273108		0.465	0.06
9.31414	1.47732		0.466	0.06
9.33417	4.37365		0.467	0.06
9.3542	4.96382		0.468	0.06
9.37423	4.95234		0.469	0.07
9.39426	4.75201		0.47	0.07
9.41429	4.6465		0.471	0.08
9.43432	4.61063		0.472	0.09
9.45435	4.53251		0.473	0.09
9.47438	4.0412		0.474	0.09
9.49441	2.88838		0.475	0.09
9.51444	2.29182		0.476	0.1
9.53447	1.70647		0.477	0.09
9.5545	0.898493		0.478	0.09
9.57453	0.685119		0.479	0.08
9.59456	0.634775		0.48	0.08
9.61459	0.665164		0.481	0.07
9.63462	0.7592		0.482	0.07
9.65465	0.864583		0.483	0.06
9.67467	1.07391		0.484	0.06
9.6947	1.41876		0.485	0.06
9.71473	1.38706		0.486	0.05
9.73476	1.6363		0.487	0.06
9.75479	1.665		0.488	0.06
9.77483	0.563041		0.489	0.06
9.79486	3.91156		0.49	0.07
9.81489	5.13089		0.491	0.07
9.83492	5.25336		0.492	0.08
9.85495	4.94204		0.493	0.08
9.87498	4.71654		0.494	0.08
9.89501	4.65602		0.495	0.08
9.91504	4.65406		0.496	0.08
9.93507	4.51946		0.497	0.08
9.9551	3.89095		0.498	0.08
9.97513	2.63992		0.499	0.07
9.99515	2.52032		0.5	0.07
10.0152	1.54253		0.501	0.06
10.0352	0.961749		0.502	0.06
10.0552	0.794806		0.503	0.05
10.0753	0.725681		0.504	0.05
10.0953	0.599169		0.505	0.05
10.1153	0.596691		0.506	0.04
10.1354	0.644948		0.507	0.04
10.1554	0.805892		0.508	0.04
10.1754	0.752809		0.509	0.05
10.1955	0.566041		0.51	0.06
10.2155	0.796501		0.511	0.06
10.2355	0.684467		0.512	0.06
10.2556	0.208287		0.513	0.07
10.2756	3.59293		0.514	0.07
10.2956	4.11619		0.515	0.07
10.3156	3.98877		0.516	0.07
10.3357	3.67327		0.517	0.07
10.3557	3.55002		0.518	0.06
10.3757	3.6541		0.519	0.06
10.3958	3.63688		0.52	0.05
10.4158	3.30521		0.521	0.04
10.4358	2.19843		0.522	0.04
10.4559	1.27881		0.523	0.03
10.4759	0.911274		0.524	0.02
10.4959	-0.196419		0.525	0.02
10.5159	-0.552347		0.526	0.02
10.536	-0.638428		0.527	0.02
10.556	-0.701292		0.528	0.02
10.576	-0.69151		0.529	0.03
10.5961	-0.54713		0.53	0.03
10.6161	-0.51935		0.531	0.04
10.6361	-0.343538		0.532	0.04
10.6562	-0.515568		0.533	0.05
10.6762	-0.380187		0.534	0.06
10.6962	-0.307541		0.535	0.06
10.7163	-1.92441		0.536	0.06
10.7363	0.976487		0.537	0.06
10.7563	1.97071		0.538	0.06
10.7763	1.96302		0.539	0.06
10.7964	1.51918		0.54	0.06
10.8164	1.27503		0.541	0.06
10.8364	1.30633		0.542	0.06
10.8565	1.27907		0.543	0.06
10.8765	1.18738		0.544	0.06
10.8965	0.54413		0.545	0.06
10.9166	-0.888712		0.546	0.06
10.9366	-0.969575		0.547	0.06
10.9566	-1.61583		0.548	0.07
10.9766	-2.18226		0.549	0.07
10.9967	-2.29873		0.55	0.08
11.0167	-2.15826		0.551	0.09
11.0367	-1.92911		0.552	0.1
11.0568	-1.58713		0.553	0.1
11.0768	-1.53366		0.554	0.11
11.0968	-1.55453		0.555	0.11
11.1169	-1.65926		0.556	0.11
11.1369	-1.63552		0.557	0.11
11.1569	-1.5261		0.558	0.11
11.1769	-2.56636		0.559	0.11
11.197	-1.9115		0.56	0.11
11.217	0.390751		0.561	0.1
11.237	0.551303		0.562	0.1
11.2571	0.053474		0.563	0.09
11.2771	-0.323714		0.564	0.09
11.2971	-0.392317		0.565	0.09
11.3172	-0.391795		0.566	0.09
11.3372	-0.39649		0.567	0.09
11.3572	-0.856758		0.568	0.1
11.3772	-2.28947		0.569	0.1
11.3973	-2.90964		0.57	0.11
11.4173	-2.92164		0.571	0.11
11.4373	-3.60676		0.572	0.12
11.4574	-3.8243		0.573	0.12
11.4774	-3.89108		0.574	0.13
11.4974	-3.84113		0.575	0.13
11.5175	-3.83669		0.576	0.13
11.5375	-3.96347		0.577	0.13
11.5575	-3.98616		0.578	0.13
11.5775	-4.02985		0.579	0.12
11.5976	-4.07524		0.58	0.12
11.6176	-3.81869		0.581	0.11
11.6376	-3.82443		0.582	0.11
11.6577	-4.96382		0.583	0.1
11.6777	-1.46141		0.584	0.1
11.6977	-0.851671		0.585	0.09
11.7177	-1.05761		0.586	0.09
11.7378	-1.31168		0.587	0.09
11.7578	-1.29524		0.588	0.09
11.7778	-1.21412		0.589	0.1
11.7979	-1.2522		0.59	0.1
11.8179	-1.53496		0.591	0.11
11.8379	-2.4182		0.592	0.11
11.858	-3.49055		0.593	0.12
11.878	-4.16432		0.594	0.12
11.898	-5.66915		0.595	0.13
11.918	-6.1842		0.596	0.13
11.9381	-6.33536		0.597	0.13
11.9581	-6.4084		0.598	0.13
11.9781	-6.24576		0.599	0.12
11.9982	-5.94409		0.6	0.12
12.0182	-5.72485		0.601	0.11
12.0382	-5.17289		0.602	0.11
12.0583	-4.92248		0.603	0.1
12.0783	-4.45243		0.604	0.1
12.0983	-3.97377		0.605	0.09
12.1183	-5.11159		0.606	0.09
12.1384	-1.51892		0.607	0.1
12.1584	-0.355146		0.608	0.1
12.1784	-0.244155		0.609	0.1
12.1985	-0.595127		0.61	0.11
12.2185	-0.785807		0.611	0.11
12.2385	-0.732203		0.612	0.12
12.2586	-0.636732		0.613	0.12
12.2786	-0.666338		0.614	0.13
12.2986	-1.20317		0.615	0.13
12.3186	-2.38168		0.616	0.13
12.3387	-2.31399		0.617	0.13
12.3587	-2.91877		0.618	0.12
12.3787	-3.18979		0.619	0.12
12.3988	-3.05206		0.62	0.11
12.4188	-2.92229		0.621	0.11
12.4388	-2.88486		0.622	0.1
12.4589	-2.8143		0.623	0.1
12.4789	-2.86699		0.624	0.09
12.4989	-2.78808		0.625	0.09
12.519	-2.84951		0.626	0.09
12.539	-2.62427		0.627	0.09
12.559	-2.32103		0.628	0.09
12.579	-3.46616		0.629	0.1
12.5991	-0.944794		0.63	0.1
12.6191	1.09426		0.631	0.11
12.6391	1.63604		0.632	0.11
12.6592	1.41523		0.633	0.12
12.6792	1.2985		0.634	0.12
12.6992	1.35263		0.635	0.12
12.7193	1.33711		0.636	0.12
12.7393	1.32263		0.637	0.12
12.7593	0.970357		0.638	0.12
12.7793	-0.156379		0.639	0.11
12.7994	-0.338843		0.64	0.11
12.8194	-0.892364		0.641	0.1
12.8394	-1.45762		0.642	0.09
12.8595	-1.61909		0.643	0.09
12.8795	-1.65522		0.644	0.08
12.8995	-1.55231		0.645	0.08
12.9196	-1.39111		0.646	0.08
12.9396	-1.24347		0.647	0.07
12.9596	-1.14878		0.648	0.08
12.9797	-1.13626		0.649	0.09
12.9997	-1.08122		0.65	0.09
13.0197	-0.711856		0.651	0.1
13.0397	-0.867192		0.652	0.1
13.0598	-1.40663		0.653	0.11
13.0798	2.01062		0.654	0.11
13.0998	2.4808		0.655	0.12
13.1199	2.55123		0.656	0.12
13.1399	2.36159		0.657	0.12
13.1599	2.33016		0.658	0.11
13.18	2.32429		0.659	0.11
13.2	2.30029		0.66	0.1
13.22	1.95089		0.661	0.09
13.2401	0.902145		0.662	0.09
13.2601	0.06456		0.663	0.09
13.2801	-0.352407		0.664	0.08
13.3001	-1.2209		0.665	0.08
13.3202	-1.56157		0.666	0.08
13.3402	-1.61505		0.667	0.08
13.3602	-1.647		0.668	0.08
13.3803	-1.64922		0.669	0.07
13.4003	-1.52466		0.67	0.09
13.4203	-1.20643		0.671	0.09
13.4404	-0.983269		0.672	0.1
13.4604	-1.23199		0.673	0.1
13.4804	-1.26499		0.674	0.11
13.5004	-1.30985		0.675	0.11
13.5205	-2.59897		0.676	0.11
13.5405	0.144119		0.677	0.11
13.5605	1.632		0.678	0.11
13.5806	2.00097		0.679	0.1
13.6006	1.90915		0.68	0.1
13.6206	1.76738		0.681	0.09
13.6407	1.82229		0.682	0.08
13.6607	1.89702		0.683	0.08
13.6807	1.84003		0.684	0.07
13.7007	1.38915		0.685	0.07
13.7208	0.225242		0.686	0.07
13.7408	0.04004		0.687	0.07
13.7608	-0.693075		0.688	0.08
13.7809	-1.25273		0.689	0.08
13.8009	-1.37415		0.69	0.08
13.8209	-1.36789		0.691	0.09
13.841	-1.27959		0.692	0.1
13.861	-1.01848		0.693	0.1
13.881	-0.822978		0.694	0.1
13.9011	-0.523132		0.695	0.11
13.9211	-0.351233		0.696	0.11
13.9411	-0.532262		0.697	0.11
13.9611	-0.392838		0.698	0.1
13.9812	-0.62682		0.699	0.1
14.0012	-1.27594		0.7	0.09
14.0212	2.17796		0.701	0.09
14.0413	2.94746		0.702	0.09
14.0613	2.88029		0.703	0.08
14.0813	2.55671		0.704	0.08
14.1013	2.46332		0.705	0.08
14.1214	2.40607		0.706	0.09
14.1414	2.33616		0.707	0.09
14.1614	2.05875		0.708	0.1
14.1815	1.04887		0.709	0.1
14.2015	-0.097949		0.71	0.11
14.2215	-0.279108		0.711	0.13
14.2416	-1.33542		0.712	0.14
14.2616	-1.7156		0.713	0.15
14.2816	-1.85346		0.714	0.16
14.3017	-1.92767		0.715	0.16
14.3217	-1.83572		0.716	0.17
14.3417	-1.59705		0.717	0.17
14.3617	-1.20173		0.718	0.17
14.3818	-0.66686		0.719	0.17
14.4018	-0.714074		0.72	0.17
14.4218	-0.443965		0.721	0.16
14.4419	-0.099514		0.722	0.16
14.4619	-1.23081		0.723	0.15
14.4819	0.483743		0.724	0.15
14.502	2.35768		0.725	0.14
14.522	2.68752		0.726	0.14
14.542	2.45693		0.727	0.13
14.562	2.25869		0.728	0.14
14.5821	2.37542		0.729	0.14
14.6021	2.44428		0.73	0.14
14.6221	2.34007		0.731	0.14
14.6422	1.85868		0.732	0.15
14.6622	0.481396		0.733	0.15
14.6822	0.060517		0.734	0.15
14.7023	-0.290455		0.735	0.15
14.7223	-1.02709		0.736	0.15
14.7423	-1.24947		0.737	0.14
14.7623	-1.2046		0.738	0.14
14.7824	-1.19691		0.739	0.13
14.8024	-0.788415		0.74	0.12
14.8224	-0.844628		0.741	0.11
14.8425	-0.874365		0.742	0.11
14.8625	-0.802762		0.743	0.1
14.8825	-0.88806		0.744	0.09
14.9026	-0.667903		0.745	0.09
14.9226	-0.760505		0.746	0.08
14.9426	-2.02184		0.747	0.08
14.9627	1.31246		0.748	0.08
14.9827	1.83442		0.749	0.09
15.0027	1.51892		0.75	0.09
15.0227	1.04639		0.751	0.09
15.0428	0.82376		0.752	0.1
15.0628	0.770547		0.753	0.1
15.0828	0.683162		0.754	0.1
15.1029	0.43979		0.755	0.11
15.1229	-0.756722		0.756	0.11
15.1429	-2.11744		0.757	0.1
15.163	-2.0804		0.758	0.1
15.183	-2.94277		0.759	0.09
15.203	-3.35621		0.76	0.09
15.223	-3.3073		0.761	0.08
15.2431	-3.05989		0.762	0.08
15.2631	-2.8679		0.763	0.07
15.2831	-2.68479		0.764	0.07
15.3032	-2.9755		0.765	0.06
15.3232	-2.99911		0.766	0.06
15.3432	-3.24235		0.767	0.06
15.3633	-3.13044		0.768	0.06
15.3833	-3.09849		0.769	0.07
15.4033	-4.90552		0.77	0.07
15.4234	-1.75316		0.771	0.08
15.4434	-0.678989		0.772	0.09
15.4634	-0.70677		0.773	0.09
15.4834	-1.03035		0.774	0.09
15.5035	-1.34637		0.775	0.1
15.5235	-1.43545		0.776	0.1
15.5435	-1.35237		0.777	0.09
15.5636	-1.50953		0.778	0.1
15.5836	-2.30564		0.779	0.09
15.6036	-3.90595		0.78	0.09
15.6237	-3.94547		0.781	0.08
15.6437	-4.28601		0.782	0.08
15.6637	-4.5702		0.783	0.07
15.6838	-4.55011		0.784	0.07
15.7038	-4.57098		0.785	0.07
15.7238	-4.54829		0.786	0.06
15.7438	-4.71171		0.787	0.06
15.7639	-5.04716		0.788	0.06
15.7839	-5.16807		0.789	0.07
15.8039	-5.30032		0.79	0.08
15.824	-5.11237		0.791	0.08
15.844	-4.74601		0.792	0.09
15.864	-5.94135		0.793	0.09
15.8841	-3.35125		0.794	0.09
15.9041	-1.17643		0.795	0.1
15.9241	-0.985487		0.796	0.1
15.9441	-1.5664		0.797	0.09
15.9642	-2.13453		0.798	0.09
15.9842	-2.22739		0.799	0.08
16.0042	-2.218		0.8	0.08
16.0243	-2.26234		0.801	0.07
16.0443	-2.66274		0.802	0.07
16.0643	-3.91677		0.803	0.07
16.0844	-4.03507		0.804	0.07
16.1044	-4.2984		0.805	0.07
16.1244	-5.15463		0.806	0.08
16.1444	-5.40335		0.807	0.09
16.1645	-5.50286		0.808	0.11
16.1845	-5.77062		0.809	0.13
16.2045	-5.88618		0.81	0.14
16.2246	-6.14442		0.811	0.17
16.2446	-6.05638		0.812	0.19
16.2646	-5.73502		0.813	0.21
16.2847	-5.45487		0.814	0.22
16.3047	-4.92704		0.815	0.23
16.3247	-4.95756		0.816	0.23
16.3447	-4.87017		0.817	0.23
16.3648	-1.23225		0.818	0.22
16.3848	-0.384752		0.819	0.21
16.4048	-0.472136		0.82	0.2
16.4249	-0.794285		0.821	0.18
16.4449	-0.908145		0.822	0.16
16.4649	-0.965532		0.823	0.14
16.485	-0.985487		0.824	0.12
16.505	-1.15452		0.825	0.1
16.525	-2.03592		0.826	0.09
16.545	-2.61788		0.827	0.08
16.5651	-2.66326		0.828	0.07
16.5851	-3.38216		0.829	0.06
16.6051	-3.50294		0.83	0.06
16.6252	-3.5418		0.831	0.06
16.6452	-3.58536		0.832	0.07
16.6652	-3.57024		0.833	0.07
16.6853	-3.58876		0.834	0.07
16.7053	-3.71488		0.835	0.07
16.7253	-3.81856		0.836	0.08
16.7453	-3.95486		0.837	0.08
16.7654	-3.79404		0.838	0.08
16.7854	-4.11332		0.839	0.08
16.8054	-5.11746		0.84	0.07
16.8255	-1.7186		0.841	0.07
16.8455	-1.15334		0.842	0.07
16.8655	-1.45514		0.843	0.07
16.8856	-2.06514		0.844	0.06
16.9056	-2.34347		0.845	0.06
16.9256	-2.35938		0.846	0.06
16.9457	-2.31738		0.847	0.06
16.9657	-2.50141		0.848	0.06
16.9857	-3.2057		0.849	0.07
17.0057	-4.07811		0.85	0.07
17.0258	-4.11593		0.851	0.08
17.0458	-4.9466		0.852	0.09
17.0658	-5.17967		0.853	0.09
17.0859	-5.2055		0.854	0.1
17.1059	-5.16272		0.855	0.1
17.1259	-5.05212		0.856	0.1
17.146	-4.84657		0.857	0.1
17.166	-4.41708		0.858	0.1
17.186	-3.90256		0.859	0.1
17.206	-3.82639		0.86	0.09
17.2261	-3.40277		0.861	0.09
17.2461	-3.03445		0.862	0.08
17.2661	-4.2011		0.863	0.08
17.2862	-1.32929		0.864	0.07
17.3062	0.316539		0.865	0.07
17.3262	0.635297		0.866	0.07
17.3462	0.451529		0.867	0.07
17.3663	0.199679		0.868	0.07
17.3863	0.250284		0.869	0.07
17.4063	0.308975		0.87	0.08
17.4264	0.374448		0.871	0.08
17.4464	-0.001044		0.872	0.09
17.4664	-1.09752		0.873	0.09
17.4865	-1.32146		0.874	0.1
17.5065	-2.06814		0.875	0.1
17.5265	-2.68479		0.876	0.1
17.5465	-2.64748		0.877	0.1
17.5666	-2.52541		0.878	0.1
17.5866	-2.32886		0.879	0.1
17.6066	-2.04258		0.88	0.09
17.6267	-1.84172		0.881	0.09
17.6467	-1.41497		0.882	0.08
17.6667	-1.00088		0.883	0.07
17.6868	-0.707552		0.884	0.07
17.7068	-0.453877		0.885	0.07
17.7268	-0.579345		0.886	0.07
17.7469	-1.30476		0.887	0.07
17.7669	2.08314		0.888	0.07
17.7869	2.9455		0.889	0.07
17.8069	3.00354		0.89	0.08
17.827	2.58775		0.891	0.08
17.847	2.22217		0.892	0.09
17.867	2.07231		0.893	0.09
17.8871	1.91711		0.894	0.1
17.9071	1.61857		0.895	0.1
17.9271	0.55639		0.896	0.1
17.9472	-0.485179		0.897	0.1
17.9672	-0.552869		0.898	0.1
17.9872	-1.46845		0.899	0.09
18.0072	-1.92898		0.9	0.09
18.0273	-2.15265		0.901	0.09
18.0473	-2.4345		0.902	0.08
18.0673	-2.61214		0.903	0.07
18.0874	-2.58162		0.904	0.07
18.1074	-2.51354		0.905	0.07
18.1274	-2.38598		0.906	0.07
18.1475	-2.53193		0.907	0.07
18.1675	-2.38898		0.908	0.07
18.1875	-2.17939		0.909	0.08
18.2075	-3.29048		0.91	0.08
18.2276	-0.884538		0.911	0.09
18.2476	1.22325		0.912	0.1
18.2676	1.54135		0.913	0.1
18.2877	1.28298		0.914	0.1
18.3077	1.09556		0.915	0.11
18.3277	1.10274		0.916	0.11
18.3478	1.22547		0.917	0.11
18.3678	1.16965		0.918	0.1
18.3878	0.7039		0.919	0.1
18.4078	-0.568129		0.92	0.09
18.4279	-0.957054		0.921	0.09
18.4479	-1.23577		0.922	0.08
18.4679	-1.65417		0.923	0.08
18.488	-1.80599		0.924	0.07
18.508	-1.6976		0.925	0.07
18.528	-1.50471		0.926	0.07
18.5481	-1.23134		0.927	0.07
18.5681	-1.11839		0.928	0.07
18.5881	-1.16586		0.929	0.07
18.6082	-1.04874		0.93	0.08
18.6282	-1.03805		0.931	0.08
18.6482	-0.717986		0.932	0.09
18.6682	-0.641036		0.933	0.09
18.6883	-1.85633		0.934	0.1
18.7083	1.34402		0.935	0.1
18.7283	1.77195		0.936	0.1
18.7484	1.56066		0.937	0.1
18.7684	1.19925		0.938	0.1
18.7884	1.09765		0.939	0.09
18.8085	1.10991		0.94	0.09
18.8285	1.15725		0.941	0.08
18.8485	0.966183		0.942	0.08
18.8685	0.052691		0.943	0.07
18.8886	-1.13795		0.944	0.07
18.9086	-0.9834		0.945	0.06
18.9286	-1.59535		0.946	0.06
18.9487	-1.83638		0.947	0.06
18.9687	-1.77508		0.948	0.07
18.9887	-1.69799		0.949	0.07
19.0088	-1.64752		0.95	0.07
19.0288	-1.71351		0.951	0.08
19.0488	-2.19322		0.952	0.08
19.0689	-2.05131		0.953	0.09
19.0889	-2.03123		0.954	0.09
19.1089	-1.65339		0.955	0.09
19.1289	-1.35354		0.956	0.09
19.149	-2.74543		0.957	0.09
19.169	-0.15677		0.958	0.09
19.189	1.35889		0.959	0.09
19.2091	1.48332		0.96	0.08
19.2291	1.11643		0.961	0.07
19.2491	0.721116		0.962	0.07
19.2692	0.622385		0.963	0.06
19.2892	0.691509		0.964	0.06
19.3092	0.561998		0.965	0.05
19.3293	0.014216		0.966	0.05
19.3493	-1.39997		0.967	0.05
19.3693	-1.56953		0.968	0.06
19.3893	-1.64335		0.969	0.06
19.4094	-1.97384		0.97	0.07
19.4294	-1.91919		0.971	0.07
19.4494	-1.75212		0.972	0.08
19.4695	-1.7846		0.973	0.08
19.4895	-1.85816		0.974	0.09
19.5095	-2.19752		0.975	0.09
19.5296	-2.33929		0.976	0.09
19.5496	-2.56245		0.977	0.09
19.5696	-2.51902		0.978	0.08
19.5897	-2.10427		0.979	0.08
19.6097	-2.48576		0.98	0.08
19.6297	-2.32508		0.981	0.07
19.6497	0.621602		0.982	0.07
19.6698	1.10261		0.983	0.06
19.6898	1.07065		0.984	0.06
19.7098	0.764025		0.985	0.05
19.7299	0.835237		0.986	0.05
19.7499	0.956401		0.987	0.05
19.7699	0.891711		0.988	0.05
19.79	0.393229		0.989	0.06
19.81	-1.10952		0.99	0.06
19.83	-2.12331		0.991	0.07
19.85	-2.99493		0.992	0.07
19.8701	-4.59772		0.993	0.07
19.8901	-5.52621		0.994	0.08
19.9101	-6.04921		0.995	0.08
19.9302	-6.15616		0.996	0.08
19.9502	-5.98243		0.997	0.08
19.9702	-5.77297		0.998	0.08
19.9903	-5.55386		0.999	0.07
20.0103	-5.24345		1	0.07
			1.001	0.06
			1.002	0.05
			1.003	0.05
			1.004	0.04
			1.005	0.04
			1.006	0.03
			1.007	0.03
			1.008	0.03
			1.009	0.04
			1.01	0.04
			1.011	0.05
			1.012	0.05
			1.013	0.05
			1.014	0.06
			1.015	0.06
			1.016	0.06
			1.017	0.06
			1.018	0.05
			1.019	0.05
			1.02	0.04
			1.021	0.04
			1.022	0.03
			1.023	0.03
			1.024	0.02
			1.025	0.02
			1.026	0.01
			1.027	0.01
			1.028	0.02
			1.029	0.02
			1.03	0.02
			1.031	0.02
			1.032	0.03
			1.033	0.03
			1.034	0.04
			1.035	0.04
			1.036	0.05
			1.037	0.05
			1.038	0.05
			1.039	0.05
			1.04	0.04
			1.041	0.04
			1.042	0.04
			1.043	0.04
			1.044	0.04
			1.045	0.04
			1.046	0.04
			1.047	0.04
			1.048	0.05
			1.049	0.06
			1.05	0.07
			1.051	0.07
			1.052	0.08
			1.053	0.09
			1.054	0.1
			1.055	0.1
			1.056	0.11
			1.057	0.11
			1.058	0.11
			1.059	0.11
			1.06	0.1
			1.061	0.1
			1.062	0.1
			1.063	0.09
			1.064	0.09
			1.065	0.09
			1.066	0.08
			1.067	0.08
			1.068	0.09
			1.069	0.09
			1.07	0.1
			1.071	0.1
			1.072	0.1
			1.073	0.11
			1.074	0.12
			1.075	0.12
			1.076	0.12
			1.077	0.12
			1.078	0.12
			1.079	0.11
			1.08	0.11
			1.081	0.1
			1.082	0.1
			1.083	0.09
			1.084	0.09
			1.085	0.08
			1.086	0.08
			1.087	0.08
			1.088	0.08
			1.089	0.09
			1.09	0.09
			1.091	0.1
			1.092	0.1
			1.093	0.11
			1.094	0.11
			1.095	0.11
			1.096	0.11
			1.097	0.11
			1.098	0.11
			1.099	0.11
			1.1	0.1
			1.101	0.1
			1.102	0.09
			1.103	0.09
			1.104	0.08
			1.105	0.08
			1.106	0.08
			1.107	0.08
			1.108	0.08
			1.109	0.08
			1.11	0.09
			1.111	0.09
			1.112	0.1
			1.113	0.1
			1.114	0.11
			1.115	0.11
			1.116	0.11
			1.117	0.11
			1.118	0.11
			1.119	0.1
			1.12	0.1
			1.121	0.09
			1.122	0.09
			1.123	0.08
			1.124	0.08
			1.125	0.08
			1.126	0.08
			1.127	0.07
			1.128	0.08
			1.129	0.08
			1.13	0.08
			1.131	0.09
			1.132	0.1
			1.133	0.1
			1.134	0.11
			1.135	0.11
			1.136	0.11
			1.137	0.11
			1.138	0.1
			1.139	0.1
			1.14	0.1
			1.141	0.09
			1.142	0.08
			1.143	0.08
			1.144	0.07
			1.145	0.07
			1.146	0.07
			1.147	0.07
			1.148	0.07
			1.149	0.07
			1.15	0.08
			1.151	0.08
			1.152	0.08
			1.153	0.09
			1.154	0.1
			1.155	0.1
			1.156	0.1
			1.157	0.1
			1.158	0.1
			1.159	0.1
			1.16	0.09
			1.161	0.09
			1.162	0.08
			1.163	0.07
			1.164	0.07
			1.165	0.07
			1.166	0.06
			1.167	0.07
			1.168	0.07
			1.169	0.07
			1.17	0.08
			1.171	0.08
			1.172	0.09
			1.173	0.09
			1.174	0.1
			1.175	0.1
			1.176	0.1
			1.177	0.1
			1.178	0.1
			1.179	0.1
			1.18	0.09
			1.181	0.09
			1.182	0.08
			1.183	0.08
			1.184	0.07
			1.185	0.07
			1.186	0.07
			1.187	0.07
			1.188	0.07
			1.189	0.07
			1.19	0.08
			1.191	0.08
			1.192	0.09
			1.193	0.09
			1.194	0.1
			1.195	0.1
			1.196	0.1
			1.197	0.1
			1.198	0.09
			1.199	0.09
			1.2	0.08
			1.201	0.07
			1.202	0.07
			1.203	0.06
			1.204	0.06
			1.205	0.06
			1.206	0.06
			1.207	0.06
			1.208	0.06
			1.209	0.07
			1.21	0.08
			1.211	0.09
			1.212	0.1
			1.213	0.11
			1.214	0.12
			1.215	0.13
			1.216	0.13
			1.217	0.14
			1.218	0.14
			1.219	0.14
			1.22	0.14
			1.221	0.14
			1.222	0.14
			1.223	0.13
			1.224	0.13
			1.225	0.12
			1.226	0.12
			1.227	0.12
			1.228	0.12
			1.229	0.12
			1.23	0.13
			1.231	0.13
			1.232	0.13
			1.233	0.13
			1.234	0.14
			1.235	0.14
			1.236	0.13
			1.237	0.13
			1.238	0.12
			1.239	0.12
			1.24	0.11
			1.241	0.1
			1.242	0.1
			1.243	0.09
			1.244	0.08
			1.245	0.08
			1.246	0.07
			1.247	0.07
			1.248	0.07
			1.249	0.08
			1.25	0.08
			1.251	0.08
			1.252	0.09
			1.253	0.09
			1.254	0.09
			1.255	0.09
			1.256	0.09
			1.257	0.09
			1.258	0.09
			1.259	0.08
			1.26	0.08
			1.261	0.07
			1.262	0.06
			1.263	0.06
			1.264	0.05
			1.265	0.05
			1.266	0.05
			1.267	0.05
			1.268	0.05
			1.269	0.06
			1.27	0.06
			1.271	0.07
			1.272	0.07
			1.273	0.08
			1.274	0.08
			1.275	0.09
			1.276	0.09
			1.277	0.08
			1.278	0.08
			1.279	0.08
			1.28	0.07
			1.281	0.07
			1.282	0.06
			1.283	0.06
			1.284	0.05
			1.285	0.05
			1.286	0.05
			1.287	0.05
			1.288	0.05
			1.289	0.06
			1.29	0.06
			1.291	0.07
			1.292	0.07
			1.293	0.08
			1.294	0.08
			1.295	0.08
			1.296	0.09
			1.297	0.09
			1.298	0.09
			1.299	0.08
			1.3	0.08
			1.301	0.07
			1.302	0.06
			1.303	0.06
			1.304	0.05
			1.305	0.05
			1.306	0.05
			1.307	0.05
			1.308	0.06
			1.309	0.07
			1.31	0.09
			1.311	0.11
			1.312	0.13
			1.313	0.15
			1.314	0.17
			1.315	0.19
			1.316	0.2
			1.317	0.21
			1.318	0.22
			1.319	0.22
			1.32	0.21
			1.321	0.2
			1.322	0.19
			1.323	0.17
			1.324	0.15
			1.325	0.14
			1.326	0.12
			1.327	0.11
			1.328	0.09
			1.329	0.08
			1.33	0.07
			1.331	0.07
			1.332	0.07
			1.333	0.06
			1.334	0.06
			1.335	0.06
			1.336	0.06
			1.337	0.07
			1.338	0.07
			1.339	0.06
			1.34	0.06
			1.341	0.06
			1.342	0.06
			1.343	0.05
			1.344	0.05
			1.345	0.05
			1.346	0.05
			1.347	0.05
			1.348	0.06
			1.349	0.06
			1.35	0.07
			1.351	0.07
			1.352	0.08
			1.353	0.08
			1.354	0.09
			1.355	0.09
			1.356	0.09
			1.357	0.09
			1.358	0.09
			1.359	0.09
			1.36	0.08
			1.361	0.08
			1.362	0.07
			1.363	0.07
			1.364	0.06
			1.365	0.06
			1.366	0.06
			1.367	0.06
			1.368	0.06
			1.369	0.07
			1.37	0.07
			1.371	0.08
			1.372	0.08
			1.373	0.09
			1.374	0.09
			1.375	0.1
			1.376	0.1
			1.377	0.1
			1.378	0.1
			1.379	0.09
			1.38	0.09
			1.381	0.08
			1.382	0.08
			1.383	0.07
			1.384	0.07
			1.385	0.06
			1.386	0.06
			1.387	0.06
			1.388	0.06
			1.389	0.07
			1.39	0.07
			1.391	0.08
			1.392	0.08
			1.393	0.09
			1.394	0.09
			1.395	0.1
			1.396	0.1
			1.397	0.1
			1.398	0.1
			1.399	0.09
			1.4	0.09
			1.401	0.08
			1.402	0.08
			1.403	0.07
			1.404	0.07
			1.405	0.07
			1.406	0.07
			1.407	0.06
			1.408	0.07
			1.409	0.07
			1.41	0.08
			1.411	0.08
			1.412	0.09
			1.413	0.1
			1.414	0.1
			1.415	0.11
			1.416	0.11
			1.417	0.11
			1.418	0.11
			1.419	0.1
			1.42	0.1
			1.421	0.09
			1.422	0.09
			1.423	0.08
			1.424	0.08
			1.425	0.07
			1.426	0.07
			1.427	0.07
			1.428	0.07
			1.429	0.07
			1.43	0.08
			1.431	0.08
			1.432	0.09
			1.433	0.09
			1.434	0.1
			1.435	0.1
			1.436	0.1
			1.437	0.1
			1.438	0.1
			1.439	0.09
			1.44	0.09
			1.441	0.08
			1.442	0.08
			1.443	0.07
			1.444	0.07
			1.445	0.07
			1.446	0.07
			1.447	0.07
			1.448	0.07
			1.449	0.07
			1.45	0.07
			1.451	0.08
			1.452	0.09
			1.453	0.09
			1.454	0.1
			1.455	0.1
			1.456	0.1
			1.457	0.1
			1.458	0.1
			1.459	0.1
			1.46	0.09
			1.461	0.09
			1.462	0.08
			1.463	0.08
			1.464	0.07
			1.465	0.07
			1.466	0.07
			1.467	0.06
			1.468	0.07
			1.469	0.07
			1.47	0.07
			1.471	0.08
			1.472	0.08
			1.473	0.09
			1.474	0.09
			1.475	0.09
			1.476	0.1
			1.477	0.1
			1.478	0.09
			1.479	0.09
			1.48	0.09
			1.481	0.08
			1.482	0.08
			1.483	0.07
			1.484	0.07
			1.485	0.06
			1.486	0.06
			1.487	0.06
			1.488	0.06
			1.489	0.07
			1.49	0.07
			1.491	0.08
			1.492	0.08
			1.493	0.08
			1.494	0.08
			1.495	0.09
			1.496	0.09
			1.497	0.09
			1.498	0.09
			1.499	0.08
			1.5	0.08
			1.501	0.07
			1.502	0.07
			1.503	0.05
			1.504	0.06
			1.505	0.05
			1.506	0.05
			1.507	0.05
			1.508	0.05
			1.509	0.05
			1.51	0.06
			1.511	0.06
			1.512	0.06
			1.513	0.07
			1.514	0.07
			1.515	0.07
			1.516	0.07
			1.517	0.07
			1.518	0.07
			1.519	0.07
			1.52	0.06
			1.521	0.05
			1.522	0.05
			1.523	0.04
			1.524	0.03
			1.525	0.03
			1.526	0.02
			1.527	0.02
			1.528	0.02
			1.529	0.02
			1.53	0.02
			1.531	0.03
			1.532	0.03
			1.533	0.04
			1.534	0.04
			1.535	0.05
			1.536	0.05
			1.537	0.05
			1.538	0.05
			1.539	0.05
			1.54	0.05
			1.541	0.05
			1.542	0.04
			1.543	0.04
			1.544	0.04
			1.545	0.04
			1.546	0.04
			1.547	0.04
			1.548	0.04
			1.549	0.05
			1.55	0.06
			1.551	0.07
			1.552	0.08
			1.553	0.08
			1.554	0.09
			1.555	0.1
			1.556	0.11
			1.557	0.11
			1.558	0.11
			1.559	0.11
			1.56	0.1
			1.561	0.1
			1.562	0.1
			1.563	0.09
			1.564	0.09
			1.565	0.08
			1.566	0.08
			1.567	0.08
			1.568	0.09
			1.569	0.09
			1.57	0.1
			1.571	0.1
			1.572	0.11
			1.573	0.11
			1.574	0.12
			1.575	0.12
			1.576	0.12
			1.577	0.13
			1.578	0.13
			1.579	0.12
			1.58	0.12
			1.581	0.11
			1.582	0.11
			1.583	0.1
			1.584	0.1
			1.585	0.09
			1.586	0.09
			1.587	0.09
			1.588	0.09
			1.589	0.09
			1.59	0.1
			1.591	0.1
			1.592	0.11
			1.593	0.12
			1.594	0.12
			1.595	0.12
			1.596	0.13
			1.597	0.13
			1.598	0.12
			1.599	0.12
			1.6	0.12
			1.601	0.11
			1.602	0.11
			1.603	0.1
			1.604	0.09
			1.605	0.09
			1.606	0.09
			1.607	0.08
			1.608	0.09
			1.609	0.09
			1.61	0.09
			1.611	0.1
			1.612	0.1
			1.613	0.11
			1.614	0.11
			1.615	0.11
			1.616	0.12
			1.617	0.12
			1.618	0.11
			1.619	0.11
			1.62	0.11
			1.621	0.1
			1.622	0.1
			1.623	0.1
			1.624	0.09
			1.625	0.09
			1.626	0.09
			1.627	0.09
			1.628	0.09
			1.629	0.09
			1.63	0.1
			1.631	0.1
			1.632	0.11
			1.633	0.11
			1.634	0.12
			1.635	0.12
			1.636	0.12
			1.637	0.12
			1.638	0.12
			1.639	0.11
			1.64	0.11
			1.641	0.1
			1.642	0.1
			1.643	0.09
			1.644	0.08
			1.645	0.08
			1.646	0.08
			1.647	0.08
			1.648	0.08
			1.649	0.08
			1.65	0.09
			1.651	0.09
			1.652	0.1
			1.653	0.1
			1.654	0.11
			1.655	0.11
			1.656	0.11
			1.657	0.11
			1.658	0.11
			1.659	0.11
			1.66	0.1
			1.661	0.1
			1.662	0.09
			1.663	0.09
			1.664	0.08
			1.665	0.08
			1.666	0.08
			1.667	0.08
			1.668	0.08
			1.669	0.08
			1.67	0.09
			1.671	0.09
			1.672	0.1
			1.673	0.1
			1.674	0.11
			1.675	0.11
			1.676	0.11
			1.677	0.11
			1.678	0.11
			1.679	0.1
			1.68	0.1
			1.681	0.09
			1.682	0.09
			1.683	0.08
			1.684	0.07
			1.685	0.07
			1.686	0.07
			1.687	0.06
			1.688	0.07
			1.689	0.07
			1.69	0.07
			1.691	0.08
			1.692	0.09
			1.693	0.09
			1.694	0.09
			1.695	0.1
			1.696	0.1
			1.697	0.1
			1.698	0.1
			1.699	0.09
			1.7	0.09
			1.701	0.08
			1.702	0.07
			1.703	0.07
			1.704	0.06
			1.705	0.06
			1.706	0.06
			1.707	0.06
			1.708	0.06
			1.709	0.06
			1.71	0.07
			1.711	0.08
			1.712	0.09
			1.713	0.09
			1.714	0.1
			1.715	0.11
			1.716	0.12
			1.717	0.12
			1.718	0.12
			1.719	0.12
			1.72	0.13
			1.721	0.12
			1.722	0.12
			1.723	0.12
			1.724	0.12
			1.725	0.12
			1.726	0.12
			1.727	0.12
			1.728	0.13
			1.729	0.13
			1.73	0.14
			1.731	0.14
			1.732	0.15
			1.733	0.15
			1.734	0.15
			1.735	0.16
			1.736	0.16
			1.737	0.16
			1.738	0.15
			1.739	0.15
			1.74	0.14
			1.741	0.13
			1.742	0.12
			1.743	0.11
			1.744	0.1
			1.745	0.1
			1.746	0.09
			1.747	0.09
			1.748	0.09
			1.749	0.09
			1.75	0.09
			1.751	0.1
			1.752	0.1
			1.753	0.11
			1.754	0.11
			1.755	0.11
			1.756	0.11
			1.757	0.11
			1.758	0.11
			1.759	0.1
			1.76	0.09
			1.761	0.09
			1.762	0.08
			1.763	0.07
			1.764	0.07
			1.765	0.06
			1.766	0.06
			1.767	0.05
			1.768	0.06
			1.769	0.06
			1.77	0.06
			1.771	0.07
			1.772	0.07
			1.773	0.08
			1.774	0.08
			1.775	0.09
			1.776	0.09
			1.777	0.09
			1.778	0.09
			1.779	0.08
			1.78	0.08
			1.781	0.07
			1.782	0.07
			1.783	0.06
			1.784	0.06
			1.785	0.06
			1.786	0.05
			1.787	0.05
			1.788	0.05
			1.789	0.06
			1.79	0.06
			1.791	0.06
			1.792	0.07
			1.793	0.08
			1.794	0.08
			1.795	0.08
			1.796	0.09
			1.797	0.09
			1.798	0.09
			1.799	0.08
			1.8	0.08
			1.801	0.08
			1.802	0.07
			1.803	0.07
			1.804	0.06
			1.805	0.05
			1.806	0.05
			1.807	0.05
			1.808	0.05
			1.809	0.05
			1.81	0.06
			1.811	0.07
			1.812	0.08
			1.813	0.09
			1.814	0.11
			1.815	0.13
			1.816	0.15
			1.817	0.16
			1.818	0.17
			1.819	0.18
			1.82	0.19
			1.821	0.2
			1.822	0.2
			1.823	0.2
			1.824	0.19
			1.825	0.18
			1.826	0.17
			1.827	0.17
			1.828	0.15
			1.829	0.14
			1.83	0.13
			1.831	0.12
			1.832	0.12
			1.833	0.11
			1.834	0.1
			1.835	0.09
			1.836	0.09
			1.837	0.08
			1.838	0.07
			1.839	0.07
			1.84	0.06
			1.841	0.06
			1.842	0.05
			1.843	0.05
			1.844	0.04
			1.845	0.04
			1.846	0.04
			1.847	0.04
			1.848	0.05
			1.849	0.05
			1.85	0.06
			1.851	0.06
			1.852	0.07
			1.853	0.08
			1.854	0.08
			1.855	0.08
			1.856	0.09
			1.857	0.09
			1.858	0.09
			1.859	0.08
			1.86	0.08
			1.861	0.07
			1.862	0.07
			1.863	0.06
			1.864	0.06
			1.865	0.06
			1.866	0.06
			1.867	0.06
			1.868	0.06
			1.869	0.06
			1.87	0.07
			1.871	0.08
			1.872	0.08
			1.873	0.09
			1.874	0.09
			1.875	0.1
			1.876	0.1
			1.877	0.1
			1.878	0.1
			1.879	0.1
			1.88	0.09
			1.881	0.09
			1.882	0.08
			1.883	0.07
			1.884	0.07
			1.885	0.07
			1.886	0.06
			1.887	0.06
			1.888	0.06
			1.889	0.07
			1.89	0.07
			1.891	0.08
			1.892	0.08
			1.893	0.09
			1.894	0.09
			1.895	0.1
			1.896	0.1
			1.897	0.1
			1.898	0.1
			1.899	0.1
			1.9	0.09
			1.901	0.09
			1.902	0.08
			1.903	0.08
			1.904	0.07
			1.905	0.07
			1.906	0.07
			1.907	0.07
			1.908	0.07
			1.909	0.07
			1.91	0.07
			1.911	0.08
			1.912	0.09
			1.913	0.09
			1.914	0.09
			1.915	0.1
			1.916	0.1
			1.917	0.1
			1.918	0.1
			1.919	0.09
			1.92	0.09
			1.921	0.09
			1.922	0.08
			1.923	0.08
			1.924	0.07
			1.925	0.07
			1.926	0.07
			1.927	0.06
			1.928	0.07
			1.929	0.07
			1.93	0.07
			1.931	0.08
			1.932	0.09
			1.933	0.09
			1.934	0.1
			1.935	0.1
			1.936	0.11
			1.937	0.11
			1.938	0.1
			1.939	0.1
			1.94	0.09
			1.941	0.09
			1.942	0.09
			1.943	0.08
			1.944	0.07
			1.945	0.07
			1.946	0.07
			1.947	0.07
			1.948	0.07
			1.949	0.07
			1.95	0.08
			1.951	0.08
			1.952	0.08
			1.953	0.09
			1.954	0.1
			1.955	0.1
			1.956	0.11
			1.957	0.11
			1.958	0.11
			1.959	0.1
			1.96	0.1
			1.961	0.09
			1.962	0.09
			1.963	0.09
			1.964	0.08
			1.965	0.08
			1.966	0.07
			1.967	0.07
			1.968	0.07
			1.969	0.08
			1.97	0.08
			1.971	0.08
			1.972	0.09
			1.973	0.09
			1.974	0.09
			1.975	0.1
			1.976	0.1
			1.977	0.1
			1.978	0.1
			1.979	0.09
			1.98	0.09
			1.981	0.09
			1.982	0.08
			1.983	0.07
			1.984	0.07
			1.985	0.07
			1.986	0.06
			1.987	0.06
			1.988	0.06
			1.989	0.06
			1.99	0.07
			1.991	0.07
			1.992	0.08
			1.993	0.08
			1.994	0.09
			1.995	0.09
			1.996	0.09
			1.997	0.09
			1.998	0.09
			1.999	0.09
[truncated: 18,001 more rows]

## Sheet: Fig 3D
Sinus					7Hz
Time (s)	ECG(mV)	Time (s)	VTRI-TENG(mV)		Time (s)	ECG(mV)	Time (s)	VTRI-TENG(mV)
0	0.095602	0	0.2617		0	0.350581	0	75.6476
0.0001	0.08916	0.02	0.543667		0.0001	0.398896	0.020028	-19.9334
0.0002	0.082718	0.04	1.12534		0.0002	0.405339	0.040059	-4.13994
0.0003	0.082718	0.06	0.350646		0.0003	0.498749	0.060089	-6.18778
0.0004	0.082718	0.08	-0.455477		0.0004	0.447212	0.080119	-20.8067
0.0005	0.076276	0.1	0.745164		0.0005	0.456876	0.100151	-26.9849
0.0006	0.082718	0.12	0.350646		0.0006	0.55995	0.12018	20.6195
0.0007	0.056948	0.14	0.0296		0.0007	0.527739	0.14021	24.0367
0.0008	0.050506	0.16	0.145497		0.0008	0.489086	0.160238	10.673
0.0009	0.056948	0.18	0.306825		0.0009	0.514855	0.180268	-16.2561
0.001	0.037622	0.2	0.374122		0.001	0.415002	0.200298	1.94814
0.0011	0.050506	0.22	0.275264		0.0011	0.453654	0.220326	-24.7088
0.0012	0.03118	0.24	0.225444		0.0012	0.395675	0.240354	-55.9728
0.0013	0.044064	0.26	0.323649		0.0013	0.273275	0.260384	90.959
0.0014	0.024738	0.28	-0.0346		0.0014	0.357023	0.280414	-11.2126
0.0015	0.037622	0.3	0.391337		0.0015	0.324812	0.300446	-12.3243
0.0016	0.024738	0.32	0.297305		0.0016	0.366686	0.320475	12.8623
0.0017	0.018296	0.34	0.321954		0.0017	0.402118	0.340506	-49.3754
0.0018	0.018296	0.36	0.249441		0.0018	0.443991	0.360535	-19.8985
0.0019	0.024738	0.38	1.11543		0.0019	0.472981	0.380563	54.0658
0.002	0.018296	0.4	-0.240676		0.002	0.456876	0.400591	-22.5812
0.0021	-0.00103	0.42	0.0266		0.0021	0.472981	0.420619	-9.79074
0.0022	-0.00103	0.44	0.154104		0.0022	0.492307	0.440647	-4.73922
0.0023	-0.00103	0.46	0.0249		0.0023	0.344138	0.460677	-12.2276
0.0024	-0.00103	0.48	0.166625		0.0024	0.324812	0.480705	-52.8104
0.0025	-0.00103	0.5	0.287262		0.0025	0.450433	0.500736	18.9783
0.0026	-0.00103	0.52	0.12463		0.0026	0.437549	0.520766	40.9356
0.0027	-0.007472	0.54	0.103502		0.0027	0.424665	0.540797	-7.34629
0.0028	-0.013914	0.56	0.170016		0.0028	0.437549	0.56083	-13.4744
0.0029	-0.026798	0.58	-0.0104		0.0029	0.463318	0.58086	1.05869
0.003	-0.020356	0.6	0.319998		0.003	0.437549	0.600889	-52.0396
0.0031	-0.052568	0.62	-0.0259		0.0031	0.389233	0.620921	-32.6557
0.0032	-0.039684	0.64	0.0354		0.0032	0.463318	0.640949	92.0841
0.0033	-0.052568	0.66	1.01696		0.0033	0.463318	0.66098	-18.3707
0.0034	-0.052568	0.68	-0.592809		0.0034	0.511634	0.681012	-12.4798
0.0035	-0.05901	0.7	0.162451		0.0035	0.431107	0.701044	0.96335
0.0036	-0.065452	0.72	0.267439		0.0036	0.373128	0.721074	-26.2791
0.0037	-0.05901	0.74	0.421203		0.0037	0.466539	0.741104	-25.3793
0.0038	-0.078336	0.76	0.40164		0.0038	0.437549	0.761134	52.7697
0.0039	-0.071894	0.78	0.122021		0.0039	0.472981	0.781167	-1.82605
0.004	-0.071894	0.8	0.27396		0.004	0.498749	0.801196	-7.98248
0.0041	-0.05901	0.82	0.115109		0.0041	0.456876	0.821225	-11.8332
0.0042	-0.05901	0.84	0.207185		0.0042	0.553507	0.841253	-4.36048
0.0043	-0.065452	0.86	0.356515		0.0043	0.492307	0.861282	-49.0998
0.0044	-0.071894	0.88	0.346473		0.0044	0.556728	0.881312	-3.37256
0.0045	-0.09122	0.9	0.310868		0.0045	0.65336	0.901342	73.1154
0.0046	-0.09122	0.92	0.537537		0.0046	0.630813	0.921373	-12.7036
0.0047	-0.09122	0.94	1.00248		0.0047	0.695234	0.941405	-15.3094
0.0048	-0.09122	0.96	-0.216418		0.0048	0.698455	0.961434	2.90593
0.0049	-0.09122	0.98	-0.0967		0.0049	0.695234	0.981464	-57.4194
0.005	-0.116988	1	-0.206767		0.005	0.749992	1.00149	-20.8667
0.0051	-0.12343	1.02	-0.00579		0.0051	0.811192	1.02152	83.064
0.0052	-0.110546	1.04	0.363558		0.0052	0.692013	1.04155	-18.0889
0.0053	-0.116988	1.06	-0.204549		0.0053	0.785424	1.06158	-6.97773
0.0054	-0.09122	1.08	-0.859387		0.0054	0.798308	1.08161	-3.86632
0.0055	-0.104104	1.1	-0.0222		0.0055	0.759655	1.10164	-24.5953
0.0056	-0.110546	1.12	0.144584		0.0056	0.840182	1.12167	-23.3194
0.0057	-0.104104	1.14	0.0336		0.0057	0.875614	1.1417	34.6354
0.0058	-0.110546	1.16	0.103241		0.0058	0.753213	1.16174	26.3699
0.0059	-0.116988	1.18	0.0597		0.0059	0.83374	1.18176	2.70704
0.006	-0.116988	1.2	0.493586		0.006	0.859508	1.2018	-20.1365
0.0061	-0.12343	1.22	0.523713		0.0061	1.00446	1.22182	14.0259
0.0062	-0.12343	1.24	0.0251		0.0062	0.86595	1.24186	-44.2065
0.0063	-0.110546	1.26	0.274481		0.0063	0.882056	1.26189	-50.0211
0.0064	-0.129872	1.28	0.527756		0.0064	0.927151	1.28191	93.0462
0.0065	-0.136314	1.3	0.558926		0.0065	0.975467	1.30195	-20.7127
0.0066	-0.116988	1.32	0.387033		0.0066	1.06888	1.32198	-10.181
0.0067	-0.12343	1.34	0.223879		0.0067	0.95614	1.34201	2.008
0.0068	-0.116988	1.36	0.0509		0.0068	1.05599	1.36204	-40.2004
0.0069	-0.110546	1.38	0.157626		0.0069	1.15585	1.38207	-13.3351
0.007	-0.104104	1.4	0.190491		0.007	1.03989	1.4021	59.2284
0.0071	-0.116988	1.42	0.08		0.0071	1.01412	1.42213	-7.76337
0.0072	-0.110546	1.44	0.0139		0.0072	0.988351	1.44216	-2.09758
0.0073	-0.116988	1.46	-0.0178		0.0073	1.09465	1.46219	-7.85688
0.0074	-0.097662	1.48	0.775422		0.0074	1.05921	1.48222	-11.8896
0.0075	-0.116988	1.5	-0.450782		0.0075	1.02378	1.50226	-51.4025
0.0076	-0.110546	1.52	-0.534381		0.0076	1.22349	1.52229	9.32435
0.0077	-0.097662	1.54	-0.0139		0.0077	1.32656	1.54232	53.6338
0.0078	-0.09122	1.56	0.116544		0.0078	1.36522	1.56235	-3.45302
0.0079	-0.104104	1.58	0.265613		0.0079	1.28791	1.58238	-14.3742
0.008	-0.097662	1.6	0.213184		0.008	1.32334	1.60241	12.3837
0.0081	-0.104104	1.62	0.138193		0.0081	1.333	1.62244	-51.3242
0.0082	-0.078336	1.64	0.278524		0.0082	1.28469	1.64247	-54.2643
0.0083	-0.116988	1.66	0.349733		0.0083	1.36199	1.6625	96.0607
0.0084	-0.097662	1.68	0.235747		0.0084	1.28147	1.68253	-9.41983
0.0085	-0.104104	1.7	0.111588		0.0085	1.35555	1.70256	-14.3173
0.0086	-0.110546	1.72	0.123456		0.0086	1.48762	1.72259	4.99093
0.0087	-0.09122	1.74	0.283611		0.0087	1.3781	1.74262	-31.3881
0.0088	-0.097662	1.76	1.12247		0.0088	1.37488	1.76265	-30.665
0.0089	-0.104104	1.78	-0.547814		0.0089	1.3781	1.78268	52.4964
0.009	-0.097662	1.8	-0.339925		0.009	1.40709	1.80271	3.00662
0.0091	-0.084778	1.82	-0.0651		0.0091	1.34589	1.82274	-7.71042
0.0092	-0.084778	1.84	-0.0713		0.0092	1.39743	1.84277	-14.3039
0.0093	-0.078336	1.86	-0.188899		0.0093	1.31368	1.8628	-3.47924
0.0094	-0.09122	1.88	-0.260891		0.0094	1.35233	1.88283	-62.3766
0.0095	-0.09122	1.9	-0.219287		0.0095	1.29113	1.90286	5.90164
0.0096	-0.097662	1.92	-0.115081		0.0096	1.31368	1.92289	57.9421
0.0097	-0.084778	1.94	0.221662		0.0097	1.3942	1.94292	-7.70468
0.0098	-0.078336	1.96	0.183188		0.0098	1.40065	1.96295	-16.6572
0.0099	-0.078336	1.98	0.279437		0.0099	1.35233	1.98298	7.68785
0.01	-0.078336	2	0.282046		0.01	1.37166	2.00301	-58.2151
0.0101	-0.084778	2.02	-0.0203		0.0101	1.50372	2.02304	-28.6672
0.0102	-0.084778	2.04	0.992961		0.0102	1.37166	2.04307	98.3879
0.0103	-0.065452	2.06	-0.960463		0.0103	1.31368	2.06311	-18.9557
0.0104	-0.084778	2.08	-0.256978		0.0104	1.42964	2.08314	-11.885
0.0105	-0.065452	2.1	-0.0525		0.0105	1.37166	2.10317	-0.516902
0.0106	-0.065452	2.12	0.0254		0.0106	1.3169	2.1232	-26.6612
0.0107	-0.05901	2.14	-0.0516		0.0107	1.32978	2.14323	-30.9127
0.0108	-0.05901	2.16	0.0954		0.0108	1.28469	2.16326	35.8552
0.0109	-0.052568	2.18	0.098		0.0109	1.3781	2.18329	25.7586
0.011	-0.046126	2.2	0.122152		0.011	1.32978	2.20332	-3.01143
0.0111	-0.052568	2.22	0.0483		0.0111	1.29757	2.22335	-22.7108
0.0112	-0.039684	2.24	-0.110256		0.0112	1.40065	2.24338	3.2072
0.0113	-0.052568	2.26	-0.0793		0.0113	1.28469	2.26341	-49.2546
0.0114	-0.039684	2.28	0.00843		0.0114	1.34911	2.28344	-21.0647
0.0115	-0.033242	2.3	0.214619		0.0115	1.27503	2.30348	83.7302
0.0116	-0.033242	2.32	0.560099		0.0116	1.33945	2.3235	-13.0896
0.0117	-0.020356	2.34	-0.38505		0.0117	1.34911	2.34354	-17.8489
0.0118	-0.020356	2.36	0.0738		0.0118	1.28469	2.36357	9.86063
0.0119	-0.013914	2.38	0.225313		0.0119	1.34589	2.3836	-38.0481
0.012	-0.026798	2.4	0.258049		0.012	1.20094	2.40363	-21.3014
0.0121	-0.033242	2.42	0.166364		0.0121	1.32978	2.42366	70.0733
0.0122	-0.026798	2.44	0.116022		0.0122	1.27503	2.44369	-1.78157
0.0123	-0.013914	2.46	0.128542		0.0123	1.15585	2.46372	4.4317
0.0124	-0.007472	2.48	0.0601		0.0124	1.30724	2.48375	-15.8171
0.0125	-0.033242	2.5	-0.0465		0.0125	1.38132	2.50378	-7.12523
0.0126	-0.013914	2.52	0.0912		0.0126	1.32334	2.52381	-51.3602
0.0127	-0.00103	2.54	0.129064		0.0127	1.24282	2.54384	1.19263
0.0128	-0.007472	2.56	0.333692		0.0128	1.2106	2.56387	58.5387
0.0129	0.011854	2.58	0.984875		0.0129	1.20738	2.5839	-2.10984
0.013	0.011854	2.6	-0.0593		0.013	1.34267	2.60393	-15.6792
0.0131	0.018296	2.62	-0.107126		0.0131	1.22671	2.62396	1.12416
0.0132	0.018296	2.64	0.102719		0.0132	1.1494	2.64399	-40.226
0.0133	0.03118	2.66	-0.0312		0.0133	1.2557	2.66402	-44.4429
0.0134	0.024738	2.68	0.0105		0.0134	1.17517	2.68405	100.387
0.0135	0.024738	2.7	-0.124732		0.0135	1.17517	2.70408	-20.3046
0.0136	0.024738	2.72	0.00308		0.0136	1.20094	2.72411	-12.9397
0.0137	0.024738	2.74	0.228835		0.0137	1.1333	2.74414	-1.83635
0.0138	0.018296	2.76	0.24918		0.0138	1.29435	2.76417	-31.3189
0.0139	0.03118	2.78	0.170016		0.0139	1.20094	2.7842	-25.6902
0.014	0.024738	2.8	-0.16751		0.014	1.16873	2.80423	47.3203
0.0141	0.044064	2.82	0.447809		0.0141	1.15907	2.82426	10.8682
0.0142	0.018296	2.84	0.157104		0.0142	1.10109	2.84429	-2.70507
0.0143	0.037622	2.86	1.06704		0.0143	1.10431	2.86432	-18.5729
0.0144	0.037622	2.88	-0.301973		0.0144	1.18806	2.88435	4.23907
0.0145	0.050506	2.9	-0.184073		0.0145	0.946477	2.90438	-56.5419
0.0146	0.024738	2.92	0.264178		0.0146	1.07532	2.92441	-27.0951
0.0147	0.03118	2.94	0.35808		0.0147	1.01734	2.94444	86.991
0.0148	0.037622	2.96	0.101937		0.0148	1.00124	2.96447	-3.55058
0.0149	0.037622	2.98	-0.0285		0.0149	0.95614	2.9845	-11.2909
0.015	0.056948	3	-0.079		0.015	0.940035	3.00454	12.84
0.0151	0.050506	3.02	-0.23585		0.0151	0.933593	3.02456	-60.4035
0.0152	0.037622	3.04	0.022		0.0152	0.882056	3.04459	-45.1875
0.0153	0.050506	3.06	0.311129		0.0153	0.959361	3.06462	99.4856
0.0154	0.044064	3.08	-0.0578		0.0154	0.981909	3.08465	-9.65158
0.0155	0.050506	3.1	-0.0736		0.0155	0.949698	3.10468	-18.1469
0.0156	0.037622	3.12	0.279568		0.0156	1.02378	3.12471	-5.54508
0.0157	0.044064	3.14	1.0373		0.0157	0.849845	3.14474	-5.60129
0.0158	0.044064	3.16	-0.346837		0.0158	0.74355	3.16477	-43.918
0.0159	0.044064	3.18	0.190752		0.0159	0.952919	3.1848	41.3615
0.016	0.050506	3.2	0.357558		0.016	0.959361	3.20483	25.6557
0.0161	0.044064	3.22	0.16832		0.0161	0.872393	3.22486	-1.72328
0.0162	0.050506	3.24	0.16832		0.0162	0.872393	3.24489	-13.1651
0.0163	0.050506	3.26	-0.0235		0.0163	0.875614	3.26492	2.28227
0.0164	0.044064	3.28	0.0675		0.0164	0.827298	3.28495	-69.9506
0.0165	0.050506	3.3	-0.100344		0.0165	0.762877	3.30499	-20.6609
0.0166	0.044064	3.32	0.137932		0.0166	0.701676	3.32502	87.8081
0.0167	0.050506	3.34	-0.0534		0.0167	0.669466	3.34505	-12.9021
0.0168	0.037622	3.36	0.133759		0.0168	0.698455	3.36508	-15.932
0.0169	0.037622	3.38	0.206794		0.0169	0.704897	3.3851	14.8288
0.017	0.037622	3.4	0.294305		0.017	0.659802	3.40513	-58.9209
0.0171	0.03118	3.42	0.750251		0.0171	0.572834	3.42516	-23.6128
0.0172	0.024738	3.44	-0.348924		0.0172	0.65336	3.4452	80.2189
0.0173	0.011854	3.46	0.14641		0.0173	0.59216	3.46522	-3.48746
0.0174	0.018296	3.48	0.177841		0.0174	0.540623	3.48525	-7.31252
0.0175	0.03118	3.5	0.180971		0.0175	0.68235	3.50529	-17.6947
0.0176	0.018296	3.52	0.146931		0.0176	0.617929	3.52532	-18.9658
0.0177	0.011854	3.54	0.241616		0.0177	0.576055	3.54535	-54.6327
0.0178	0.011854	3.56	0.372165		0.0178	0.588939	3.56538	20.5817
0.0179	0.011854	3.58	0.159582		0.0179	0.663024	3.58541	59.2041
0.018	0.011854	3.6	0.149931		0.018	0.656581	3.60543	-0.65945
0.0181	0.011854	3.62	-0.018		0.0181	0.569613	3.62546	-22.8557
0.0182	0.005412	3.64	0.134672		0.0182	0.55995	3.64549	11.9302
0.0183	0.005412	3.66	-0.0165		0.0183	0.572834	3.66553	-35.1884
0.0184	-0.007472	3.68	0.225835		0.0184	0.543844	3.68556	-50.9656
0.0185	-0.007472	3.7	0.399423		0.0185	0.53096	3.70559	108.724
0.0186	-0.00103	3.72	-0.228938		0.0186	0.44077	3.72562	-23.3371
0.0187	-0.013914	3.74	0.181753		0.0187	0.466539	3.74565	-0.117298
0.0188	-0.013914	3.76	0.259092		0.0188	0.437549	3.76568	-7.60205
0.0189	-0.020356	3.78	0.07		0.0189	0.492307	3.78571	-46.4646
0.019	-0.013914	3.8	-0.00449		0.019	0.514855	3.80574	-19.8446
0.0191	-0.026798	3.82	-0.111821		0.0191	0.547065	3.82577	46.7233
0.0192	-0.020356	3.84	0.00712		0.0192	0.534181	3.84579	18.5311
0.0193	-0.007472	3.86	-0.149251		0.0193	0.588939	3.86583	1.78955
0.0194	-0.020356	3.88	0.0105		0.0194	0.434328	3.88586	-20.6896
0.0195	-0.020356	3.9	0.117848		0.0195	0.456876	3.90589	2.16411
0.0196	-0.020356	3.92	0.450939		0.0196	0.479423	3.92592	-46.6985
0.0197	-0.033242	3.94	0.364079		0.0197	0.347359	3.94594	-36.3382
0.0198	-0.033242	3.96	1.0896		0.0198	0.311928	3.96597	88.2828
0.0199	-0.020356	3.98	-0.252674		0.0199	0.398896	3.986	-5.64198
0.02	-0.026798	4	-0.000312		0.02	0.353802	4.00603	-8.1485
0.0201	-0.039684	4.02	-0.718143		0.0201	0.453654	4.02606	5.88182
0.0202	-0.020356	4.04	0.13415		0.0202	0.463318	4.04609	-38.6313
0.0203	-0.026798	4.06	0.548101		0.0203	0.373128	4.06612	-48.395
0.0204	-0.026798	4.08	-0.0591		0.0204	0.363465	4.08615	93.0748
0.0205	-0.052568	4.1	0.0766		0.0205	0.450433	4.10618	-15.8919
0.0206	-0.052568	4.12	0.136889		0.0206	0.540623	4.12621	-12.0785
0.0207	-0.05901	4.14	0.239007		0.0207	0.476202	4.14624	0.62048
0.0208	-0.046126	4.16	0.205229		0.0208	0.443991	4.16628	-14.5137
0.0209	-0.071894	4.18	0.229226		0.0209	0.50197	4.18631	-44.2729
0.021	-0.078336	4.2	0.14041		0.021	0.418223	4.20634	28.7596
0.0211	-0.09122	4.22	0.0485		0.0211	0.392454	4.22637	30.326
0.0212	-0.097662	4.24	1.02856		0.0212	0.40856	4.24639	-8.86346
0.0213	-0.078336	4.26	-0.517948		0.0213	0.331254	4.26642	-17.3669
0.0214	-0.071894	4.28	0.131151		0.0214	0.402118	4.28645	9.52558
0.0215	-0.097662	4.3	0.271873		0.0215	0.421444	4.30648	-42.1208
0.0216	-0.078336	4.32	0.142236		0.0216	0.344138	4.32651	-44.0783
0.0217	-0.110546	4.34	0.355993		0.0217	0.427886	4.34654	92.3713
0.0218	-0.097662	4.36	0.251528		0.0218	0.466539	4.36657	-14.4455
0.0219	-0.097662	4.38	0.117196		0.0219	0.376349	4.3866	-15.3894
0.022	-0.097662	4.4	0.105197		0.022	0.376349	4.40663	2.94075
0.0221	-0.12343	4.42	0.0217		0.0221	0.44077	4.42667	-22.4158
0.0222	-0.09122	4.44	0.0519		0.0222	0.582497	4.4467	-46.2762
0.0223	-0.110546	4.46	0.0898		0.0223	0.411781	4.46673	75.3892
0.0224	-0.104104	4.48	0.103111		0.0224	0.443991	4.48676	-4.39113
0.0225	-0.129872	4.5	0.245528		0.0225	0.46976	4.50679	-15.0265
0.0226	-0.129872	4.52	1.18298		0.0226	0.437549	4.52682	-4.05595
0.0227	-0.116988	4.54	-0.110908		0.0227	0.46976	4.54685	-4.28392
0.0228	-0.129872	4.56	0.365775		0.0228	0.443991	4.56688	-53.6306
0.0229	-0.136314	4.58	0.157756		0.0229	0.443991	4.58691	20.0673
0.023	-0.142758	4.6	0.276829		0.023	0.347359	4.60694	46.1683
0.0231	-0.155642	4.62	0.148496		0.0231	0.405339	4.62697	-4.25106
0.0232	-0.155642	4.64	0.0849		0.0232	0.418223	4.647	-22.4598
0.0233	-0.168526	4.66	0.154365		0.0233	0.453654	4.66702	3.48056
0.0234	-0.162084	4.68	0.196621		0.0234	0.415002	4.68706	-39.4568
0.0235	-0.168526	4.7	0.281915		0.0235	0.395675	4.70709	-34.8138
0.0236	-0.162084	4.72	0.405814		0.0236	0.437549	4.72712	87.3219
0.0237	-0.168526	4.74	0.477544		0.0237	0.485865	4.74715	-14.0425
0.0238	-0.162084	4.76	0.351168		0.0238	0.492307	4.76717	-8.11772
0.0239	-0.162084	4.78	0.387294		0.0239	0.611487	4.7872	-2.69959
0.024	-0.174968	4.8	0.757815		0.024	0.579276	4.80723	-31.6037
0.0241	-0.174968	4.82	-0.284497		0.0241	0.534181	4.82726	-30.8215
0.0242	-0.187852	4.84	0.451199		0.0242	0.495528	4.84729	49.7541
0.0243	-0.174968	4.86	0.253745		0.0243	0.576055	4.86732	14.937
0.0244	-0.174968	4.88	0.309695		0.0244	0.59216	4.88735	-1.57982
0.0245	-0.194294	4.9	0.291827		0.0245	0.637255	4.90738	-23.4568
0.0246	-0.200736	4.92	0.199229		0.0246	0.540623	4.92741	1.91893
0.0247	-0.18141	4.94	0.13715		0.0247	0.756434	4.94744	-33.4885
0.0248	-0.207178	4.96	0.250615		0.0248	0.582497	4.96747	-24.9647
0.0249	-0.200736	4.98	0.212793		0.0249	0.65336	4.9875	77.8318
0.025	-0.200736	5	-0.59607		0.025	0.685571
0.0251	-0.207178	5.02	0.293783		0.0251	0.711339
0.0252	-0.207178	5.04	0.855108		0.0252	0.791866
0.0253	-0.21362	5.06	0.689215		0.0253	0.820856
0.0254	-0.207178	5.08	0.751946		0.0254	0.782203
0.0255	-0.194294	5.1	0.0228		0.0255	0.769319
0.0256	-0.207178	5.12	0.285437		0.0256	0.830519
0.0257	-0.207178	5.14	0.497759		0.0257	0.907824
0.0258	-0.194294	5.16	0.387685		0.0258	0.814413
0.0259	-0.207178	5.18	0.238877		0.0259	0.927151
0.026	-0.207178	5.2	0.409726		0.026	0.820856
0.0261	-0.21362	5.22	0.0969		0.0261	0.975467
0.0262	-0.226504	5.24	0.180971		0.0262	0.927151
0.0263	-0.21362	5.26	0.25231		0.0263	0.891719
0.0264	-0.21362	5.28	0.26796		0.0264	0.946477
0.0265	-0.21362	5.3	0.380903		0.0265	1.00446
0.0266	-0.21362	5.32	0.150192		0.0266	1.05599
0.0267	-0.200736	5.34	1.36896		0.0267	1.04955
0.0268	-0.207178	5.36	0.316085		0.0268	1.05921
0.0269	-0.207178	5.38	0.232747		0.0269	1.13008
0.027	-0.194294	5.4	0.394467		0.027	1.06566
0.0271	-0.207178	5.42	0.142758		0.0271	1.16873
0.0272	-0.194294	5.44	0.572489		0.0272	10.9511
0.0273	-0.200736	5.46	0.422116		0.0273	9.20852
0.0274	-0.174968	5.48	0.340865		0.0274	8.17777
0.0275	-0.194294	5.5	0.320128		0.0275	7.67207
0.0276	-0.194294	5.52	0.235877		0.0276	7.37573
0.0277	-0.207178	5.54	0.322606		0.0277	6.97309
0.0278	-0.18141	5.56	0.246311		0.0278	6.65743
0.0279	-0.200736	5.58	0.227791		0.0279	6.30955
0.028	-0.174968	5.6	0.225313		0.028	6.04542
0.0281	-0.207178	5.62	1.24024		0.0281	5.92947
0.0282	-0.200736	5.64	-0.150556		0.0282	5.74587
0.0283	-0.187852	5.66	0.190883		0.0283	5.75875
0.0284	-0.18141	5.68	0.109371		0.0284	5.62024
0.0285	-0.187852	5.7	0.390815		0.0285	5.57515
0.0286	-0.194294	5.72	0.266787		0.0286	5.57837
0.0287	-0.200736	5.74	0.299783		0.0287	5.40121
0.0288	-0.18141	5.76	0.263265		0.0288	5.33357
0.0289	-0.18141	5.78	0.293392		0.0289	5.44953
0.029	-0.174968	5.8	0.61318		0.029	5.42054
0.0291	-0.194294	5.82	0.722863		0.0291	5.26593
0.0292	-0.168526	5.84	0.738904		0.0292	5.25948
0.0293	-0.18141	5.86	0.45133		0.0293	5.22083
0.0294	-0.174968	5.88	0.632743		0.0294	5.1403
0.0295	-0.162084	5.9	1.45869		0.0295	5.27559
0.0296	-0.18141	5.92	-0.0238		0.0296	5.17251
0.0297	-0.168526	5.94	0.399684		0.0297	5.24016
0.0298	-0.168526	5.96	0.540145		0.0298	5.12098
0.0299	-0.168526	5.98	0.392511		0.0299	5.14997
0.03	-0.168526	6	0.0367		0.03	5.04045
0.0301	-0.168526	6.02	0.308651		0.0301	5.14353
0.0302	-0.162084	6.04	0.556317		0.0302	5.06622
0.0303	-0.174968	6.06	0.346734		0.0303	5.00824
0.0304	-0.155642	6.08	0.411943		0.0304	4.98891
0.0305	-0.1492	6.1	0.430202		0.0305	4.97603
0.0306	-0.155642	6.12	0.240051		0.0306	4.84075
0.0307	-0.155642	6.14	0.411682		0.0307	4.95348
0.0308	-0.1492	6.16	0.704082		0.0308	4.86974
0.0309	-0.136314	6.18	1.00392		0.0309	4.89872
0.031	-0.129872	6.2	0.239529		0.031	4.84719
0.0311	-0.129872	6.22	0.465415		0.0311	4.82786
0.0312	-0.12343	6.24	0.379991		0.0312	-4.14924
0.0313	-0.12343	6.26	0.42642		0.0313	-3.03797
0.0314	-0.116988	6.28	0.324041		0.0314	-2.44208
0.0315	-0.116988	6.3	0.214228		0.0315	-2.05555
0.0316	-0.116988	6.32	0.281915		0.0316	-1.89772
0.0317	-0.097662	6.34	0.390554		0.0317	-1.52086
0.0318	-0.129872	6.36	0.396554		0.0318	-1.44677
0.0319	-0.104104	6.38	0.41416		0.0319	-1.24062
0.032	-0.116988	6.4	0.457851		0.032	-1.12467
0.0321	-0.110546	6.42	0.697561		0.0321	-0.973276
0.0322	-0.097662	6.44	1.46364		0.0322	-0.792896
0.0323	-0.110546	6.46	0.225052		0.0323	-0.95717
0.0324	-0.104104	6.48	0.30513		0.0324	-0.776791
0.0325	-0.09122	6.5	0.54158		0.0325	-0.59319
0.0326	-0.084778	6.52	0.569881		0.0326	-0.696264
0.0327	-0.097662	6.54	0.643698		0.0327	-0.528769
0.0328	-0.09122	6.56	0.526843		0.0328	-0.461127
0.0329	-0.078336	6.58	0.372817		0.0329	-0.448243
0.033	-0.071894	6.6	0.516148		0.033	-0.377379
0.0331	-0.065452	6.62	0.477935		0.0331	-0.283969
0.0332	-0.071894	6.64	0.58214		0.0332	-0.322621
0.0333	-0.05901	6.66	0.39525		0.0333	-0.200221
0.0334	-0.039684	6.68	0.302913		0.0334	-0.216326
0.0335	-0.065452	6.7	0.506497		0.0335	-0.232432
0.0336	-0.05901	6.72	1.58741		0.0336	-0.155126
0.0337	-0.052568	6.74	-0.0458		0.0337	-0.142242
0.0338	-0.084778	6.76	0.270438		0.0338	-0.148684
0.0339	-0.046126	6.78	0.598443		0.0339	-0.058494
0.034	-0.052568	6.8	0.607833		0.034	-0.013399
0.0341	-0.052568	6.82	0.574706		0.0341	-0.006957
0.0342	-0.039684	6.84	0.324432		0.0342	-0.116473
0.0343	-0.033242	6.86	0.4139		0.0343	0.022032
0.0344	-0.046126	6.88	0.480674		0.0344	0.041359
0.0345	-0.039684	6.9	0.546666		0.0345	-0.019842
0.0346	-0.046126	6.92	0.491499		0.0346	0.041359
0.0347	-0.033242	6.94	0.529451		0.0347	-0.04561
0.0348	-0.033242	6.96	0.543406		0.0348	0.012369
0.0349	-0.013914	6.98	0.716863		0.0349	0.063906
0.035	-0.039684	7	1.38213		0.035	0.115443
0.0351	-0.013914	7.02	-0.396788		0.0351	0.157317
0.0352	-0.007472	7.04	0.588792		0.0352	0.192748
0.0353	-0.013914	7.06	0.471414		0.0353	0.16698
0.0354	-0.020356	7.08	0.515366		0.0354	0.160538
0.0355	-0.020356	7.1	0.505584		0.0355	0.16698
0.0356	-0.007472	7.12	0.495281		0.0356	0.212075
0.0357	-0.026798	7.14	0.534146		0.0357	0.096117
0.0358	-0.007472	7.16	0.520452		0.0358	0.01559
0.0359	-0.039684	7.18	0.442592		0.0359	0.16698
0.036	-0.026798	7.2	0.253353		0.036	0.173422
0.0361	-0.00103	7.22	0.402553		0.0361	0.125106
0.0362	-0.013914	7.24	0.568185		0.0362	0.173422
0.0363	-0.026798	7.26	0.592183		0.0363	0.176643
0.0364	-0.013914	7.28	0.938446		0.0364	0.154096
0.0365	-0.020356	7.3	0.123195		0.0365	0.115443
0.0366	0.005412	7.32	0.25844		0.0366	0.157317
0.0367	-0.020356	7.34	0.34243		0.0367	0.141212
0.0368	-0.026798	7.36	0.583836		0.0368	0.141212
0.0369	-0.013914	7.38	0.385729		0.0369	0.10578
0.037	-0.020356	7.4	0.33643		0.037	0.073569
0.0371	-0.033242	7.42	0.421594		0.0371	0.141212
0.0372	-0.033242	7.44	0.118239		0.0372	0.13799
0.0373	-0.026798	7.46	0.493586		0.0373	-0.019842
0.0374	-0.026798	7.48	0.5884		0.0374	0.067127
0.0375	-0.039684	7.5	0.346082		0.0375	0.131548
0.0376	-0.020356	7.52	0.770596		0.0376	0.170201
0.0377	-0.020356	7.54	0.733687		0.0377	0.189527
0.0378	-0.033242	7.56	0.564012		0.0378	0.150875
0.0379	-0.026798	7.58	0.208489		0.0379	0.16698
0.038	-0.033242	7.6	0.413117		0.038	0.273275
0.0381	-0.033242	7.62	0.461372		0.0381	0.224959
0.0382	-0.013914	7.64	0.563751		0.0382	0.096117
0.0383	-0.046126	7.66	0.358211		0.0383	0.170201
0.0384	-0.026798	7.68	0.391337		0.0384	0.208854
0.0385	-0.026798	7.7	0.403596		0.0385	0.060685
0.0386	-0.046126	7.72	0.450026		0.0386	0.092896
0.0387	-0.039684	7.74	0.346473		0.0387	0.118664
0.0388	-0.05901	7.76	0.533103		0.0388	0.231401
0.0389	-0.039684	7.78	0.596095		0.0389	0.134769
0.039	-0.05901	7.8	0.589183		0.039	0.038138
0.0391	-0.039684	7.82	1.11751		0.0391	0.218517
0.0392	-0.052568	7.84	-0.170379		0.0392	0.131548
0.0393	-0.046126	7.86	0.204055		0.0393	0.279717
0.0394	-0.046126	7.88	0.424203		0.0394	0.160538
0.0395	-0.052568	7.9	0.256614		0.0395	0.16698
0.0396	-0.046126	7.92	0.371122		0.0396	0.160538
0.0397	-0.052568	7.94	0.252441		0.0397	0.118664
0.0398	-0.065452	7.96	0.374904		0.0398	0.102559
0.0399	-0.046126	7.98	1.12012		0.0399	0.208854
0.04	-0.05901	8	0.237573		0.04	0.189527
0.0401	-0.065452	8.02	-0.254109		0.0401	0.224959
0.0402	-0.078336	8.04	0.448069		0.0402	0.121885
0.0403	-0.065452	8.06	-0.00331		0.0403	0.163759
0.0404	-0.071894	8.08	0.170798		0.0404	0.273275
0.0405	-0.078336	8.1	0.842457		0.0405	0.231401
0.0406	-0.084778	8.12	-0.582376		0.0406	0.212075
0.0407	-0.05901	8.14	-0.32271		0.0407	0.147654
0.0408	-0.078336	8.16	0.0996		0.0408	0.212075
0.0409	-0.084778	8.18	0.0579		0.0409	0.324812
0.041	-0.097662	8.2	0.144453		0.041	0.328033
0.0411	-0.116988	8.22	0.275525		0.0411	0.302265
0.0412	-0.097662	8.24	0.227922		0.0412	0.418223
0.0413	-0.110546	8.26	0.360819		0.0413	0.431107
0.0414	-0.097662	8.28	0.299783		0.0414	0.324812
0.0415	-0.110546	8.3	0.444157		0.0415	0.415002
0.0416	-0.110546	8.32	0.398119		0.0416	0.363465
0.0417	-0.104104	8.34	0.534798		0.0417	0.260391
0.0418	-0.097662	8.36	0.654784		0.0418	0.205633
0.0419	-0.116988	8.38	1.54229		0.0419	0.334475
0.042	-0.110546	8.4	0.0449		0.042	0.263612
0.0421	-0.12343	8.42	0.50128		0.0421	0.279717
0.0422	-0.12343	8.44	0.599747		0.0422	0.340917
0.0423	-0.12343	8.46	0.225965		0.0423	0.208854
0.0424	-0.110546	8.48	0.443635		0.0424	0.22818
0.0425	-0.129872	8.5	0.18371		0.0425	0.360244
0.0426	-0.142758	8.52	0.322345		0.0426	0.395675
0.0427	-0.129872	8.54	0.277351		0.0427	0.418223
0.0428	-0.142758	8.56	0.326258		0.0428	0.234622
0.0429	-0.1492	8.58	0.148366		0.0429	0.247507
0.043	-0.162084	8.6	0.498281		0.043	0.337696
0.0431	-0.155642	8.62	0.435549		0.0431	0.344138
0.0432	-0.1492	8.64	0.570924		0.0432	0.360244
0.0433	-0.162084	8.66	0.851717		0.0433	0.31837
0.0434	-0.174968	8.68	-0.188116		0.0434	0.273275
0.0435	-0.162084	8.7	0.336691		0.0435	0.353802
0.0436	-0.162084	8.72	0.411422		0.0436	0.479423
0.0437	-0.18141	8.74	0.108849		0.0437	0.350581
0.0438	-0.187852	8.76	0.250484		0.0438	0.273275
0.0439	-0.18141	8.78	0.210446		0.0439	0.418223
0.044	-0.168526	8.8	0.498802		0.044	0.421444
0.0441	-0.18141	8.82	0.241616		0.0441	0.308707
0.0442	-0.174968	8.84	0.283089		0.0442	0.402118
0.0443	-0.18141	8.86	0.276307		0.0443	0.450433
0.0444	-0.194294	8.88	0.301348		0.0444	0.482644
0.0445	-0.174968	8.9	0.355211		0.0445	0.482644
0.0446	-0.194294	8.92	0.329518		0.0446	0.579276
0.0447	-0.187852	8.94	0.819634		0.0447	0.55995
0.0448	-0.18141	8.96	0.0658		0.0448	0.601823
0.0449	-0.200736	8.98	1.20554		0.0449	0.650139
0.045	-0.187852	9	0.257657		0.045	0.62115
0.0451	-0.200736	9.02	-0.528903		0.0451	0.637255
0.0452	-0.194294	9.04	0.434636		0.0452	0.717782
0.0453	-0.21362	9.06	0.196752		0.0453	0.659802
0.0454	-0.21362	9.08	0.366949		0.0454	0.727445
0.0455	-0.18141	9.1	0.214749		0.0455	0.659802
0.0456	-0.200736	9.12	0.227791		0.0456	0.730666
0.0457	-0.18141	9.14	0.312042		0.0457	0.775761
0.0458	-0.187852	9.16	0.446635		0.0458	0.77254
0.0459	-0.187852	9.18	0.298479		0.0459	0.869172
0.046	-0.207178	9.2	0.948618		0.046	0.798308
0.0461	-0.200736	9.22	0.264439		0.0461	0.907824
0.0462	-0.207178	9.24	0.204968		0.0462	0.856287
0.0463	-0.207178	9.26	0.22427		0.0463	0.840182
0.0464	-0.21362	9.28	0.297174		0.0464	0.898161
0.0465	-0.194294	9.3	-0.00866		0.0465	0.904603
0.0466	-0.21362	9.32	0.407118		0.0466	0.991572
0.0467	-0.207178	9.34	0.210185		0.0467	0.959361
0.0468	-0.207178	9.36	0.0652		0.0468	1.03345
0.0469	-0.200736	9.38	0.463328		0.0469	1.07532
0.047	-0.174968	9.4	0.409465		0.047	1.10431
0.0471	-0.194294	9.42	0.12176		0.0471	1.00124
0.0472	-0.187852	9.44	0.206011		0.0472	1.027
0.0473	-0.174968	9.46	0.261961		0.0473	1.13974
0.0474	-0.194294	9.48	0.923056		0.0474	1.04955
0.0475	-0.187852	9.5	-0.138948		0.0475	1.00446
0.0476	-0.194294	9.52	0.0659		0.0476	1.04633
0.0477	-0.174968	9.54	0.0447		0.0477	1.12364
0.0478	-0.174968	9.56	0.204707		0.0478	1.12041
0.0479	-0.18141	9.58	0.257657		0.0479	1.05277
0.048	-0.187852	9.6	0.302913		0.048	1.14296
0.0481	-0.18141	9.62	0.0159		0.0481	1.12364
0.0482	-0.18141	9.64	0.345821		0.0482	1.26214
0.0483	-0.174968	9.66	0.202229		0.0483	1.13008
0.0484	-0.168526	9.68	0.426029		0.0484	1.18162
0.0485	-0.174968	9.7	0.408422		0.0485	1.2557
0.0486	-0.18141	9.72	0.177058		0.0486	1.18806
0.0487	-0.174968	9.74	-0.0067		0.0487	1.29757
0.0488	-0.187852	9.76	0.976528		0.0488	1.2557
0.0489	-0.168526	9.78	-0.348533		0.0489	1.30724
0.049	-0.18141	9.8	0.103371		0.049	1.22671
0.0491	-0.168526	9.82	0.0267		0.0491	1.2718
0.0492	-0.162084	9.84	0.125803		0.0492	1.28791
0.0493	-0.168526	9.86	0.0139		0.0493	1.21705
0.0494	-0.168526	9.88	0.160495		0.0494	1.26214
0.0495	-0.168526	9.9	0.128281		0.0495	1.25248
0.0496	-0.168526	9.92	-0.0191		0.0496	1.29757
0.0497	-0.1492	9.94	-0.153816		0.0497	1.34589
0.0498	-0.155642	9.96	0.0902		0.0498	1.31368
0.0499	-0.162084	9.98	0.665869		0.0499	1.3169
0.05	-0.142758	10	0.176667		0.05	1.41031
0.0501	-0.168526				0.0501	1.31368
0.0502	-0.155642				0.0502	1.36522
0.0503	-0.162084				0.0503	1.333
0.0504	-0.155642				0.0504	1.38132
0.0505	-0.155642				0.0505	1.28791
0.0506	-0.1492				0.0506	1.22993
0.0507	-0.129872				0.0507	1.22993
0.0508	-0.12343				0.0508	1.26858
0.0509	-0.129872				0.0509	1.29435
0.051	-0.116988				0.051	1.23959
0.0511	-0.12343				0.0511	1.3169
0.0512	-0.110546				0.0512	1.32656
0.0513	-0.110546				0.0513	1.21705
0.0514	-0.104104				0.0514	1.26858
0.0515	-0.12343				0.0515	1.26214
0.0516	-0.110546				0.0516	1.24282
0.0517	-0.104104				0.0517	1.22671
0.0518	-0.097662				0.0518	1.14296
0.0519	-0.097662				0.0519	1.13652
0.052	-0.097662				0.052	1.22993
0.0521	-0.09122				0.0521	1.29435
0.0522	-0.097662				0.0522	1.29113
0.0523	-0.097662				0.0523	1.2718
0.0524	-0.065452				0.0524	1.30401
0.0525	-0.09122				0.0525	1.18162
0.0526	-0.078336				0.0526	1.32012
0.0527	-0.084778				0.0527	1.30079
0.0528	-0.084778				0.0528	1.1494
0.0529	-0.071894				0.0529	1.23959
0.053	-0.065452				0.053	1.22993
0.0531	-0.065452				0.0531	1.12686
0.0532	-0.071894				0.0532	1.25892
0.0533	-0.05901				0.0533	1.24604
0.0534	-0.05901				0.0534	1.24604
0.0535	-0.039684				0.0535	1.17839
0.0536	-0.039684				0.0536	1.28469
0.0537	-0.046126				0.0537	1.17195
0.0538	-0.026798				0.0538	1.23959
0.0539	-0.026798				0.0539	1.23315
0.054	-0.05901				0.054	1.19772
0.0541	-0.039684				0.0541	1.17517
0.0542	-0.046126				0.0542	1.14618
0.0543	-0.039684				0.0543	1.07854
0.0544	-0.046126				0.0544	1.03345
0.0545	-0.033242				0.0545	1.0109
0.0546	-0.026798				0.0546	0.907824
0.0547	-0.020356				0.0547	0.917488
0.0548	-0.026798				0.0548	0.962582
0.0549	-0.020356				0.0549	0.917488
0.055	-0.020356				0.055	0.969024
0.0551	-0.013914				0.0551	0.86595
0.0552	-0.020356				0.0552	0.907824
0.0553	-0.020356				0.0553	0.86595
0.0554	-0.007472				0.0554	0.775761
0.0555	-0.020356				0.0555	0.869172
0.0556	-0.013914				0.0556	0.888498
0.0557	-0.026798				0.0557	0.824077
0.0558	-0.033242				0.0558	0.753213
0.0559	-0.013914				0.0559	0.659802
0.056	-0.007472				0.056	0.701676
0.0561	-0.020356				0.0561	0.672687
0.0562	-0.020356				0.0562	0.724224
0.0563	-0.013914				0.0563	0.759655
0.0564	-0.013914				0.0564	0.778982
0.0565	-0.020356				0.0565	0.624371
0.0566	-0.013914				0.0566	0.637255
0.0567	-0.026798				0.0567	0.643697
0.0568	-0.026798				0.0568	0.585718
0.0569	-0.020356				0.0569	0.55995
0.057	-0.026798				0.057	0.630813
0.0571	-0.033242				0.0571	0.556728
0.0572	-0.026798				0.0572	0.614708
0.0573	-0.033242				0.0573	0.569613
0.0574	-0.039684				0.0574	0.640476
0.0575	-0.033242				0.0575	0.553507
0.0576	-0.026798				0.0576	0.585718
0.0577	-0.039684				0.0577	0.524518
0.0578	-0.046126				0.0578	0.540623
0.0579	-0.033242				0.0579	0.576055
0.058	-0.046126				0.058	0.634034
0.0581	-0.052568				0.0581	0.627592
0.0582	-0.046126				0.0582	0.630813
0.0583	-0.039684				0.0583	0.585718
0.0584	-0.046126				0.0584	0.582497
0.0585	-0.05901				0.0585	0.508413
0.0586	-0.039684				0.0586	0.508413
0.0587	-0.046126				0.0587	0.495528
0.0588	-0.046126				0.0588	0.447212
0.0589	-0.052568				0.0589	0.421444
0.059	-0.052568				0.059	0.40856
0.0591	-0.05901				0.0591	0.566392
0.0592	-0.05901				0.0592	0.411781
0.0593	-0.052568				0.0593	0.443991
0.0594	-0.05901				0.0594	0.46976
0.0595	-0.078336				0.0595	0.411781
0.0596	-0.05901				0.0596	0.40856
0.0597	-0.05901				0.0597	0.302265
0.0598	-0.052568				0.0598	0.398896
0.0599	-0.05901				0.0599	0.334475
0.06	-0.05901				0.06	0.389233
0.0601	-0.078336				0.0601	0.350581
0.0602	-0.065452				0.0602	0.328033
0.0603	-0.084778				0.0603	0.447212
0.0604	-0.052568				0.0604	0.308707
0.0605	-0.078336				0.0605	0.357023
0.0606	-0.097662				0.0606	0.324812
0.0607	-0.078336				0.0607	0.418223
0.0608	-0.097662				0.0608	0.40856
0.0609	-0.104104				0.0609	0.347359
0.061	-0.110546				0.061	0.376349
0.0611	-0.12343				0.0611	0.31837
0.0612	-0.12343				0.0612	0.421444
0.0613	-0.104104				0.0613	0.453654
0.0614	-0.097662				0.0614	0.340917
0.0615	-0.110546				0.0615	0.460097
0.0616	-0.110546				0.0616	0.476202
0.0617	-0.142758				0.0617	0.534181
0.0618	-0.136314				0.0618	0.253949
0.0619	-0.136314				0.0619	0.415002
0.062	-0.129872				0.062	0.44077
0.0621	-0.136314				0.0621	0.427886
0.0622	-0.162084				0.0622	0.392454
0.0623	-0.136314				0.0623	0.321591
0.0624	-0.129872				0.0624	0.402118
0.0625	-0.142758				0.0625	0.389233
0.0626	-0.1492				0.0626	0.366686
0.0627	-0.1492				0.0627	0.476202
0.0628	-0.155642				0.0628	0.466539
0.0629	-0.18141				0.0629	0.389233
0.063	-0.174968				0.063	0.363465
0.0631	-0.187852				0.0631	0.431107
0.0632	-0.155642				0.0632	0.479423
0.0633	-0.187852				0.0633	0.53096
0.0634	-0.18141				0.0634	0.389233
0.0635	-0.187852				0.0635	0.421444
0.0636	-0.200736				0.0636	0.421444
0.0637	-0.200736				0.0637	0.453654
0.0638	-0.200736				0.0638	0.427886
0.0639	-0.194294				0.0639	0.421444
0.064	-0.194294				0.064	0.398896
0.0641	-0.200736				0.0641	0.44077
0.0642	-0.207178				0.0642	0.460097
0.0643	-0.200736				0.0643	0.572834
0.0644	-0.194294				0.0644	0.692013
0.0645	-0.207178				0.0645	0.534181
0.0646	-0.21362				0.0646	0.605044
0.0647	-0.207178				0.0647	0.74355
0.0648	-0.207178				0.0648	0.540623
0.0649	-0.207178				0.0649	0.740329
0.065	-0.232946				0.065	0.62115
0.0651	-0.207178				0.0651	0.650139
0.0652	-0.207178				0.0652	0.672687
0.0653	-0.226504				0.0653	0.737108
0.0654	-0.239388				0.0654	0.717782
0.0655	-0.207178				0.0655	0.785424
0.0656	-0.21362				0.0656	0.869172
0.0657	-0.226504				0.0657	0.749992
0.0658	-0.239388				0.0658	0.849845
0.0659	-0.207178				0.0659	0.836961
0.066	-0.220062				0.066	0.89494
0.0661	-0.232946				0.0661	0.840182
0.0662	-0.226504				0.0662	0.824077
0.0663	-0.21362				0.0663	0.914266
0.0664	-0.207178				0.0664	0.991572
0.0665	-0.239388				0.0665	0.943256
0.0666	-0.21362				0.0666	1.04311
0.0667	-0.220062				0.0667	0.92393
0.0668	-0.226504				0.0668	1.10431
0.0669	-0.226504				0.0669	1.0109
0.067	-0.232946				0.067	1.0882
0.0671	-0.220062				0.0671	1.02056
0.0672	-0.21362				0.0672	1.04955
0.0673	-0.21362				0.0673	1.18162
0.0674	-0.220062				0.0674	0.998014
0.0675	-0.207178				0.0675	1.10431
0.0676	-0.220062				0.0676	1.05921
0.0677	-0.220062				0.0677	1.00768
0.0678	-0.226504				0.0678	1.04633
0.0679	-0.194294				0.0679	1.08176
0.068	-0.207178				0.068	1.14618
0.0681	-0.220062				0.0681	1.15585
0.0682	-0.207178				0.0682	1.26858
0.0683	-0.200736				0.0683	1.13974
0.0684	-0.207178				0.0684	1.16551
0.0685	-0.200736				0.0685	1.26536
0.0686	-0.200736				0.0686	1.24282
0.0687	-0.187852				0.0687	1.20416
0.0688	-0.207178				0.0688	1.31368
0.0689	-0.200736				0.0689	1.29435
0.069	-0.187852				0.069	1.29435
0.0691	-0.18141				0.0691	1.35555
0.0692	-0.18141				0.0692	1.34267
0.0693	-0.18141				0.0693	1.2718
0.0694	-0.187852				0.0694	1.31368
0.0695	-0.200736				0.0695	1.25248
0.0696	-0.194294				0.0696	1.34589
0.0697	-0.194294				0.0697	1.30401
0.0698	-0.18141				0.0698	1.26858
0.0699	-0.187852				0.0699	1.34267
0.07	-0.187852				0.07	1.31368
0.0701	-0.168526				0.0701	1.3169
0.0702	-0.194294				0.0702	1.44896
0.0703	-0.174968				0.0703	1.32334
0.0704	-0.18141				0.0704	1.333
0.0705	-0.168526				0.0705	1.41031
0.0706	-0.174968				0.0706	1.28469
0.0707	-0.155642				0.0707	1.333
0.0708	-0.142758				0.0708	1.22349
0.0709	-0.155642				0.0709	1.28469
0.071	-0.155642				0.071	1.2106
0.0711	-0.136314				0.0711	1.24604
0.0712	-0.136314				0.0712	1.33623
0.0713	-0.136314				0.0713	1.21382
0.0714	-0.136314				0.0714	1.24926
0.0715	-0.110546				0.0715	1.33623
0.0716	-0.116988				0.0716	1.21705
0.0717	-0.12343				0.0717	1.24282
0.0718	-0.116988				0.0718	1.34911
0.0719	-0.12343				0.0719	1.29435
0.072	-0.097662				0.072	1.16551
0.0721	-0.12343				0.0721	1.23959
0.0722	-0.104104				0.0722	1.23959
0.0723	-0.09122				0.0723	1.22027
0.0724	-0.097662				0.0724	1.25892
0.0725	-0.09122				0.0725	1.20416
0.0726	-0.104104				0.0726	1.24282
0.0727	-0.097662				0.0727	1.16873
0.0728	-0.071894				0.0728	1.21705
0.0729	-0.078336				0.0729	1.15907
0.073	-0.071894				0.073	1.22349
0.0731	-0.071894				0.0731	1.24926
0.0732	-0.065452				0.0732	1.24604
0.0733	-0.039684				0.0733	1.26536
0.0734	-0.05901				0.0734	1.22671
0.0735	-0.071894				0.0735	1.17839
0.0736	-0.039684				0.0736	1.15907
0.0737	-0.052568				0.0737	1.15907
0.0738	-0.065452				0.0738	1.23637
0.0739	-0.052568				0.0739	1.25892
0.074	-0.05901				0.074	1.15263
0.0741	-0.052568				0.0741	1.12686
0.0742	-0.052568				0.0742	0.952919
0.0743	-0.046126				0.0743	0.98513
0.0744	-0.039684				0.0744	0.991572
0.0745	-0.020356				0.0745	0.933593
0.0746	-0.039684				0.0746	0.907824
0.0747	-0.033242				0.0747	0.920709
0.0748	-0.039684				0.0748	0.86595
0.0749	-0.026798				0.0749	0.891719
0.075	-0.026798				0.075	0.927151
0.0751	-0.020356				0.0751	0.946477
0.0752	-0.033242				0.0752	0.882056
0.0753	-0.007472				0.0753	0.885277
0.0754	-0.020356				0.0754	0.782203
0.0755	-0.020356				0.0755	0.849845
0.0756	-0.026798				0.0756	0.785424
0.0757	-0.033242				0.0757	0.778982
0.0758	-0.026798				0.0758	0.672687
0.0759	-0.026798				0.0759	0.788645
0.076	-0.020356				0.076	0.824077
0.0761	-0.007472				0.0761	0.814413
0.0762	-0.013914				0.0762	0.788645
0.0763	0.005412				0.0763	0.778982
0.0764	-0.020356				0.0764	0.714561
0.0765	-0.020356				0.0765	0.695234
0.0766	-0.013914				0.0766	0.711339
0.0767	-0.013914				0.0767	0.650139
0.0768	-0.020356				0.0768	0.405339
0.0769	-0.033242				0.0769	0.585718
0.077	-0.026798				0.077	0.582497
0.0771	-0.026798				0.0771	0.556728
0.0772	-0.033242				0.0772	0.518076
0.0773	-0.046126				0.0773	0.485865
0.0774	-0.039684				0.0774	0.521297
0.0775	-0.039684				0.0775	0.588939
0.0776	-0.033242				0.0776	0.537402
0.0777	-0.039684				0.0777	0.566392
0.0778	-0.033242				0.0778	0.527739
0.0779	-0.039684				0.0779	0.543844
0.078	-0.033242				0.078	0.59216
0.0781	-0.026798				0.0781	0.518076
0.0782	-0.039684				0.0782	0.328033
0.0783	-0.039684				0.0783	0.366686
0.0784	-0.052568				0.0784	0.511634
0.0785	-0.046126				0.0785	0.386012
0.0786	-0.052568				0.0786	0.447212
0.0787	-0.052568				0.0787	0.405339
0.0788	-0.039684				0.0788	0.44077
0.0789	-0.052568				0.0789	0.382791
0.079	-0.065452				0.079	0.357023
0.0791	-0.05901				0.0791	0.44077
0.0792	-0.052568				0.0792	0.334475
0.0793	-0.05901				0.0793	0.447212
0.0794	-0.05901				0.0794	0.328033
0.0795	-0.05901				0.0795	0.456876
0.0796	-0.046126				0.0796	0.353802
0.0797	-0.065452				0.0797	0.305486
0.0798	-0.052568				0.0798	0.337696
0.0799	-0.065452				0.0799	0.299044
0.08	-0.071894				0.08	0.308707
0.0801	-0.09122				0.0801	0.237843
0.0802	-0.065452				0.0802	0.373128
0.0803	-0.052568				0.0803	0.253949
0.0804	-0.084778				0.0804	0.273275
0.0805	-0.078336				0.0805	0.237843
0.0806	-0.09122				0.0806	0.273275
0.0807	-0.09122				0.0807	0.302265
0.0808	-0.104104				0.0808	0.347359
0.0809	-0.097662				0.0809	0.224959
0.081	-0.097662				0.081	0.31837
0.0811	-0.110546				0.0811	0.324812
0.0812	-0.110546				0.0812	0.282938
0.0813	-0.110546				0.0813	0.260391
0.0814	-0.116988				0.0814	0.347359
0.0815	-0.12343				0.0815	0.421444
0.0816	-0.136314				0.0816	0.28938
0.0817	-0.1492				0.0817	0.382791
0.0818	-0.136314				0.0818	0.299044
0.0819	-0.136314				0.0819	0.424665
0.082	-0.142758				0.082	0.295822
0.0821	-0.142758				0.0821	0.224959
0.0822	-0.1492				0.0822	0.382791
0.0823	-0.1492				0.0823	0.305486
0.0824	-0.142758				0.0824	0.363465
0.0825	-0.1492				0.0825	0.282938
0.0826	-0.1492				0.0826	0.392454
0.0827	-0.155642				0.0827	0.421444
0.0828	-0.174968				0.0828	0.302265
0.0829	-0.18141				0.0829	0.447212
0.083	-0.18141				0.083	0.253949
0.0831	-0.18141				0.0831	0.437549
0.0832	-0.194294				0.0832	0.279717
0.0833	-0.18141				0.0833	0.311928
0.0834	-0.194294				0.0834	0.337696
0.0835	-0.187852				0.0835	0.299044
0.0836	-0.207178				0.0836	0.421444
0.0837	-0.21362				0.0837	0.353802
0.0838	-0.200736				0.0838	0.363465
0.0839	-0.200736				0.0839	0.337696
0.084	-0.220062				0.084	0.415002
0.0841	-0.200736				0.0841	0.511634
0.0842	-0.21362				0.0842	0.434328
0.0843	-0.207178				0.0843	0.511634
0.0844	-0.21362				0.0844	0.534181
0.0845	-0.226504				0.0845	0.524518
0.0846	-0.232946				0.0846	0.508413
0.0847	-0.232946				0.0847	0.585718
0.0848	-0.245832				0.0848	0.572834
0.0849	-0.245832				0.0849	0.553507
0.085	-0.239388				0.085	0.624371
0.0851	-0.245832				0.0851	0.640476
0.0852	-0.245832				0.0852	0.724224
0.0853	-0.252274				0.0853	0.669466
0.0854	-0.258716				0.0854	0.672687
0.0855	-0.239388				0.0855	0.795087
0.0856	-0.245832				0.0856	0.820856
0.0857	-0.245832				0.0857	0.80475
0.0858	-0.245832				0.0858	0.807971
0.0859	-0.252274				0.0859	0.856287
0.086	-0.245832				0.086	0.840182
0.0861	-0.265158				0.0861	0.817635
0.0862	-0.284484				0.0862	0.89494
0.0863	-0.252274				0.0863	0.878835
0.0864	-0.265158				0.0864	0.891719
0.0865	-0.258716				0.0865	1.02056
0.0866	-0.265158				0.0866	0.917488
0.0867	-0.252274				0.0867	1.06244
0.0868	-0.258716				0.0868	1.00768
0.0869	-0.252274				0.0869	1.05599
0.087	-0.258716				0.087	1.01412
0.0871	-0.258716				0.0871	1.01412
0.0872	-0.252274				0.0872	1.11075
0.0873	-0.252274				0.0873	1.07532
0.0874	-0.232946				0.0874	1.12041
0.0875	-0.245832				0.0875	1.13652
0.0876	-0.239388				0.0876	1.09787
0.0877	-0.239388				0.0877	1.18162
0.0878	-0.239388				0.0878	1.23315
0.0879	-0.239388				0.0879	1.25892
0.088	-0.245832				0.088	1.1333
0.0881	-0.226504				0.0881	1.20416
0.0882	-0.239388				0.0882	1.2106
0.0883	-0.232946				0.0883	1.26214
0.0884	-0.21362				0.0884	1.17517
0.0885	-0.226504				0.0885	1.13974
0.0886	-0.220062				0.0886	1.33945
0.0887	-0.245832				0.0887	1.31046
0.0888	-0.239388				0.0888	1.31046
0.0889	-0.220062				0.0889	1.3781
0.089	-0.226504				0.089	1.333
0.0891	-0.226504				0.0891	1.41675
0.0892	-0.232946				0.0892	1.23637
0.0893	-0.220062				0.0893	1.28791
0.0894	-0.226504				0.0894	1.26858
0.0895	-0.220062				0.0895	1.27503
0.0896	-0.232946				0.0896	1.34911
0.0897	-0.21362				0.0897	1.28791
0.0898	-0.226504				0.0898	1.35233
0.0899	-0.232946				0.0899	1.43286
0.09	-0.21362				0.09	1.3781
0.0901	-0.220062				0.0901	1.36199
0.0902	-0.220062				0.0902	1.36844
0.0903	-0.226504				0.0903	1.43286
0.0904	-0.220062				0.0904	1.35877
0.0905	-0.207178				0.0905	1.38776
0.0906	-0.200736				0.0906	1.32978
0.0907	-0.18141				0.0907	1.33623
0.0908	-0.187852				0.0908	1.26536
0.0909	-0.194294				0.0909	1.30401
0.091	-0.194294				0.091	1.25248
0.0911	-0.18141				0.0911	1.41031
0.0912	-0.174968				0.0912	1.23637
0.0913	-0.18141				0.0913	1.27825
0.0914	-0.155642				0.0914	1.32978
0.0915	-0.162084				0.0915	1.41353
0.0916	-0.155642				0.0916	1.31046
0.0917	-0.155642				0.0917	1.37166
0.0918	-0.155642				0.0918	1.41675
0.0919	-0.136314				0.0919	1.27503
0.092	-0.155642				0.092	1.22349
0.0921	-0.142758				0.0921	1.21705
0.0922	-0.142758				0.0922	1.30724
0.0923	-0.142758				0.0923	1.24604
0.0924	-0.129872				0.0924	1.22671
0.0925	-0.1492				0.0925	1.24282
0.0926	-0.136314				0.0926	1.17195
0.0927	-0.129872				0.0927	1.45541
0.0928	-0.136314				0.0928	1.16229
0.0929	-0.12343				0.0929	1.17839
0.093	-0.116988				0.093	1.24604
0.0931	-0.097662				0.0931	1.16551
0.0932	-0.110546				0.0932	1.24282
0.0933	-0.110546				0.0933	1.24926
0.0934	-0.116988				0.0934	1.31368
0.0935	-0.097662				0.0935	1.2718
0.0936	-0.084778				0.0936	1.20416
0.0937	-0.09122				0.0937	1.23315
0.0938	-0.09122				0.0938	1.29435
0.0939	-0.097662				0.0939	1.31368
0.094	-0.078336				0.094	1.23637
0.0941	-0.09122				0.0941	1.22349
0.0942	-0.097662				0.0942	1.05921
0.0943	-0.078336				0.0943	0.975467
0.0944	-0.078336				0.0944	1.16229
0.0945	-0.071894				0.0945	1.05921
0.0946	-0.078336				0.0946	0.930372
0.0947	-0.09122				0.0947	1.05277
0.0948	-0.065452				0.0948	0.962582
0.0949	-0.065452				0.0949	1.05921
0.095	-0.065452				0.095	0.994793
0.0951	-0.065452				0.0951	1.00768
0.0952	-0.065452				0.0952	0.917488
0.0953	-0.065452				0.0953	0.888498
0.0954	-0.065452				0.0954	0.891719
0.0955	-0.052568				0.0955	0.891719
0.0956	-0.065452				0.0956	0.914266
0.0957	-0.071894				0.0957	0.853066
0.0958	-0.071894				0.0958	0.775761
0.0959	-0.065452				0.0959	0.807971
0.096	-0.05901				0.096	0.634034
0.0961	-0.05901				0.0961	0.679129
0.0962	-0.052568				0.0962	0.843403
0.0963	-0.05901				0.0963	0.98513
0.0964	-0.052568				0.0964	0.811192
0.0965	-0.05901				0.0965	0.704897
0.0966	-0.046126				0.0966	0.714561
0.0967	-0.05901				0.0967	0.537402
0.0968	-0.05901				0.0968	0.624371
0.0969	-0.052568				0.0969	0.424665
0.097	-0.071894				0.097	0.472981
0.0971	-0.071894				0.0971	0.579276
0.0972	-0.071894				0.0972	0.605044
0.0973	-0.071894				0.0973	0.482644
0.0974	-0.05901				0.0974	0.40856
0.0975	-0.084778				0.0975	0.675908
0.0976	-0.084778				0.0976	0.534181
0.0977	-0.065452				0.0977	0.624371
0.0978	-0.084778				0.0978	0.579276
0.0979	-0.084778				0.0979	0.566392
0.098	-0.084778				0.098	0.643697
0.0981	-0.084778				0.0981	0.524518
0.0982	-0.084778				0.0982	0.489086
0.0983	-0.09122				0.0983	0.598602
0.0984	-0.09122				0.0984	0.415002
0.0985	-0.078336				0.0985	0.508413
0.0986	-0.084778				0.0986	0.431107
0.0987	-0.097662				0.0987	0.463318
0.0988	-0.084778				0.0988	0.427886
0.0989	-0.104104				0.0989	0.415002
0.099	-0.110546				0.099	0.398896
0.0991	-0.097662				0.0991	0.437549
0.0992	-0.097662				0.0992	0.537402
0.0993	-0.09122				0.0993	0.460097
0.0994	-0.110546				0.0994	0.540623
0.0995	-0.116988				0.0995	0.582497
0.0996	-0.097662				0.0996	0.479423
0.0997	-0.104104				0.0997	0.353802
0.0998	-0.116988				0.0998	0.405339
0.0999	-0.116988				0.0999	0.395675
0.1	-0.110546				0.1	0.266833
0.1001	-0.110546				0.1001	0.37957
0.1002	-0.097662				0.1002	0.334475
0.1003	-0.104104				0.1003	0.392454
0.1004	-0.110546				0.1004	0.369907
0.1005	-0.110546				0.1005	0.347359
0.1006	-0.12343				0.1006	0.482644
0.1007	-0.12343				0.1007	0.460097
0.1008	-0.142758				0.1008	0.434328
0.1009	-0.1492				0.1009	0.489086
0.101	-0.155642				0.101	0.340917
0.1011	-0.155642				0.1011	0.347359
0.1012	-0.136314				0.1012	0.415002
0.1013	-0.1492				0.1013	0.263612
0.1014	-0.168526				0.1014	0.337696
0.1015	-0.162084				0.1015	0.360244
0.1016	-0.174968				0.1016	0.398896
0.1017	-0.155642				0.1017	0.315149
0.1018	-0.155642				0.1018	0.431107
0.1019	-0.162084				0.1019	0.424665
0.102	-0.174968				0.102	0.224959
0.1021	-0.187852				0.1021	0.353802
0.1022	-0.194294				0.1022	0.479423
0.1023	-0.187852				0.1023	0.273275
0.1024	-0.174968				0.1024	0.418223
0.1025	-0.194294				0.1025	0.328033
0.1026	-0.187852				0.1026	0.447212
0.1027	-0.207178				0.1027	0.46976
0.1028	-0.194294				0.1028	0.37957
0.1029	-0.200736				0.1029	0.398896
0.103	-0.21362				0.103	0.389233
0.1031	-0.226504				0.1031	0.424665
0.1032	-0.239388				0.1032	0.418223
0.1033	-0.232946				0.1033	0.437549
0.1034	-0.232946				0.1034	0.382791
0.1035	-0.220062				0.1035	0.395675
0.1036	-0.232946				0.1036	0.411781
0.1037	-0.232946				0.1037	0.392454
0.1038	-0.239388				0.1038	0.443991
0.1039	-0.252274				0.1039	0.443991
0.104	-0.239388				0.104	0.382791
0.1041	-0.245832				0.1041	0.485865
0.1042	-0.245832				0.1042	0.437549
0.1043	-0.252274				0.1043	0.55995
0.1044	-0.265158				0.1044	0.456876
0.1045	-0.258716				0.1045	0.595381
0.1046	-0.239388				0.1046	0.572834
0.1047	-0.278042				0.1047	0.679129
0.1048	-0.245832				0.1048	0.634034
0.1049	-0.2716				0.1049	0.595381
0.105	-0.278042				0.105	0.585718
0.1051	-0.284484				0.1051	0.65336
0.1052	-0.278042				0.1052	0.801529
0.1053	-0.278042				0.1053	0.708118
0.1054	-0.284484				0.1054	0.775761
0.1055	-0.278042				0.1055	0.714561
0.1056	-0.278042				0.1056	0.824077
0.1057	-0.278042				0.1057	0.820856
0.1058	-0.2716				0.1058	0.759655
0.1059	-0.278042				0.1059	0.930372
0.106	-0.284484				0.106	0.830519
0.1061	-0.2716				0.1061	0.862729
0.1062	-0.284484				0.1062	0.811192
0.1063	-0.30381				0.1063	0.856287
0.1064	-0.297368				0.1064	0.991572
0.1065	-0.284484				0.1065	0.930372
0.1066	-0.278042				0.1066	0.940035
0.1067	-0.297368				0.1067	1.04311
0.1068	-0.284484				0.1068	0.972246
0.1069	-0.2716				0.1069	1.05599
0.107	-0.265158				0.107	1.06888
0.1071	-0.278042				0.1071	1.13974
0.1072	-0.265158				0.1072	1.07532
0.1073	-0.258716				0.1073	1.06888
0.1074	-0.265158				0.1074	1.05599
0.1075	-0.252274				0.1075	1.13652
0.1076	-0.265158				0.1076	1.00768
0.1077	-0.265158				0.1077	1.05921
0.1078	-0.258716				0.1078	1.09787
0.1079	-0.258716				0.1079	1.26214
0.108	-0.252274				0.108	1.11075
0.1081	-0.252274				0.1081	1.15263
0.1082	-0.265158				0.1082	1.17195
0.1083	-0.252274				0.1083	1.25248
0.1084	-0.265158				0.1084	1.3169
0.1085	-0.252274				0.1085	1.29435
0.1086	-0.265158				0.1086	1.33623
0.1087	-0.245832				0.1087	1.36199
0.1088	-0.258716				0.1088	1.39098
0.1089	-0.239388				0.1089	1.31368
0.109	-0.245832				0.109	1.35233
0.1091	-0.239388				0.1091	1.35877
0.1092	-0.232946				0.1092	1.45863
0.1093	-0.252274				0.1093	1.27503
0.1094	-0.239388				0.1094	1.44252
0.1095	-0.232946				0.1095	1.22993
0.1096	-0.258716				0.1096	1.52949
0.1097	-0.252274				0.1097	1.33623
0.1098	-0.245832				0.1098	1.48762
0.1099	-0.245832				0.1099	1.35555
0.11	-0.239388				0.11	1.48762
0.1101	-0.252274				0.1101	1.43286
0.1102	-0.232946				0.1102	1.43286
0.1103	-0.226504				0.1103	1.32012
0.1104	-0.226504				0.1104	1.36522
0.1105	-0.226504				0.1105	1.35233
0.1106	-0.207178				0.1106	1.39743
0.1107	-0.226504				0.1107	1.26858
0.1108	-0.21362				0.1108	1.34267
0.1109	-0.200736				0.1109	1.31046
0.111	-0.187852				0.111	1.38132
0.1111	-0.200736				0.1111	1.45218
0.1112	-0.187852				0.1112	1.25892
0.1113	-0.18141				0.1113	1.35877
0.1114	-0.194294				0.1114	1.55204
0.1115	-0.194294				0.1115	1.45863
0.1116	-0.18141				0.1116	1.22027
0.1117	-0.194294				0.1117	1.41997
0.1118	-0.194294				0.1118	1.333
0.1119	-0.187852				0.1119	1.40065
0.112	-0.168526				0.112	1.30079
0.1121	-0.18141				0.1121	1.1945
0.1122	-0.1492				0.1122	1.46185
0.1123	-0.162084				0.1123	1.30079
0.1124	-0.162084				0.1124	1.29757
0.1125	-0.168526				0.1125	1.35555
0.1126	-0.162084				0.1126	1.37488
0.1127	-0.155642				0.1127	1.25248
0.1128	-0.1492				0.1128	1.21705
0.1129	-0.142758				0.1129	1.30724
0.113	-0.129872				0.113	1.36199
0.1131	-0.136314				0.1131	1.21705
0.1132	-0.116988				0.1132	1.17195
0.1133	-0.12343				0.1133	1.24282
0.1134	-0.129872				0.1134	1.22027
0.1135	-0.097662				0.1135	1.15263
0.1136	-0.116988				0.1136	1.15585
0.1137	-0.110546				0.1137	1.22027
0.1138	-0.104104				0.1138	1.27825
0.1139	-0.104104				0.1139	1.28791
0.114	-0.104104				0.114	1.16551
0.1141	-0.09122				0.1141	1.25248
0.1142	-0.110546				0.1142	1.25248
0.1143	-0.104104				0.1143	1.04633
0.1144	-0.104104				0.1144	1.04955
0.1145	-0.097662				0.1145	1.00768
0.1146	-0.097662				0.1146	1.13008
0.1147	-0.09122				0.1147	0.962582
0.1148	-0.104104				0.1148	1.00124
0.1149	-0.09122				0.1149	0.98513
0.115	-0.084778				0.115	1.0882
0.1151	-0.097662				0.1151	0.962582
0.1152	-0.078336				0.1152	0.988351
0.1153	-0.09122				0.1153	0.830519
0.1154	-0.065452				0.1154	1.11397
0.1155	-0.09122				0.1155	0.888498
0.1156	-0.071894				0.1156	0.949698
0.1157	-0.065452				0.1157	0.904603
0.1158	-0.09122				0.1158	0.901382
0.1159	-0.084778				0.1159	0.663024
0.116	-0.084778				0.116	0.685571
0.1161	-0.078336				0.1161	0.782203
0.1162	-0.084778				0.1162	0.827298
0.1163	-0.071894				0.1163	0.811192
0.1164	-0.078336				0.1164	0.727445
0.1165	-0.078336				0.1165	0.701676
0.1166	-0.071894				0.1166	0.643697
0.1167	-0.05901				0.1167	0.59216
0.1168	-0.09122				0.1168	0.663024
0.1169	-0.078336				0.1169	0.582497
0.117	-0.09122				0.117	0.704897
0.1171	-0.097662				0.1171	0.714561
0.1172	-0.097662				0.1172	0.521297
0.1173	-0.078336				0.1173	0.775761
0.1174	-0.097662				0.1174	0.753213
0.1175	-0.084778				0.1175	0.437549
0.1176	-0.097662				0.1176	0.466539
0.1177	-0.09122				0.1177	0.614708
0.1178	-0.104104				0.1178	0.669466
0.1179	-0.097662				0.1179	0.68235
0.118	-0.084778				0.118	0.579276
0.1181	-0.110546				0.1181	0.679129
0.1182	-0.09122				0.1182	0.569613
0.1183	-0.084778				0.1183	0.534181
0.1184	-0.09122				0.1184	0.62115
0.1185	-0.116988				0.1185	0.472981
0.1186	-0.104104				0.1186	0.450433
0.1187	-0.116988				0.1187	0.550286
0.1188	-0.104104				0.1188	0.40856
0.1189	-0.104104				0.1189	0.334475
0.119	-0.116988				0.119	0.46976
0.1191	-0.12343				0.1191	0.55995
0.1192	-0.12343				0.1192	0.40856
0.1193	-0.110546				0.1193	0.495528
0.1194	-0.116988				0.1194	0.59216
0.1195	-0.12343				0.1195	0.489086
0.1196	-0.12343				0.1196	0.315149
0.1197	-0.110546				0.1197	0.382791
0.1198	-0.116988				0.1198	0.476202
0.1199	-0.116988				0.1199	0.308707
0.12	-0.110546				0.12	0.347359
0.1201	-0.129872				0.1201	0.363465
0.1202	-0.129872				0.1202	0.505192
0.1203	-0.129872				0.1203	0.234622
0.1204	-0.12343				0.1204	0.427886
0.1205	-0.1492				0.1205	0.411781
0.1206	-0.162084				0.1206	0.540623
0.1207	-0.1492				0.1207	0.476202
0.1208	-0.162084				0.1208	0.398896
0.1209	-0.168526				0.1209	0.402118
0.121	-0.174968				0.121	0.463318
0.1211	-0.174968				0.1211	0.427886
0.1212	-0.18141				0.1212	0.415002
0.1213	-0.18141				0.1213	0.205633
0.1214	-0.187852				0.1214	0.369907
0.1215	-0.174968				0.1215	0.263612
0.1216	-0.18141				0.1216	0.376349
0.1217	-0.187852				0.1217	0.315149
0.1218	-0.187852				0.1218	0.321591
0.1219	-0.187852				0.1219	0.344138
0.122	-0.200736				0.122	0.376349
0.1221	-0.187852				0.1221	0.366686
0.1222	-0.200736				0.1222	0.569613
0.1223	-0.200736				0.1223	0.411781
0.1224	-0.226504				0.1224	0.363465
0.1225	-0.220062				0.1225	0.398896
0.1226	-0.220062				0.1226	0.363465
0.1227	-0.226504				0.1227	0.321591
0.1228	-0.226504				0.1228	0.537402
0.1229	-0.232946				0.1229	0.543844
0.123	-0.226504				0.123	0.601823
0.1231	-0.245832				0.1231	0.508413
0.1232	-0.239388				0.1232	0.402118
0.1233	-0.252274				0.1233	0.44077
0.1234	-0.239388				0.1234	0.418223
0.1235	-0.258716				0.1235	0.479423
0.1236	-0.258716				0.1236	0.421444
0.1237	-0.265158				0.1237	0.434328
0.1238	-0.258716				0.1238	0.472981
0.1239	-0.265158				0.1239	0.485865
0.124	-0.265158				0.124	0.453654
0.1241	-0.258716				0.1241	0.450433
0.1242	-0.2716				0.1242	0.450433
0.1243	-0.258716				0.1243	0.527739
0.1244	-0.2716				0.1244	0.463318
0.1245	-0.278042				0.1245	0.630813
0.1246	-0.2716				0.1246	0.65336
0.1247	-0.265158				0.1247	0.669466
0.1248	-0.278042				0.1248	0.540623
0.1249	-0.284484				0.1249	0.650139
0.125	-0.290926				0.125	0.624371
0.1251	-0.290926				0.1251	0.572834
0.1252	-0.297368				0.1252	0.572834
0.1253	-0.290926				0.1253	0.704897
0.1254	-0.284484				0.1254	0.701676
0.1255	-0.297368				0.1255	0.695234
0.1256	-0.30381				0.1256	0.733887
0.1257	-0.290926				0.1257	0.83374
0.1258	-0.297368				0.1258	0.853066
0.1259	-0.297368				0.1259	0.888498
0.126	-0.323136				0.126	0.888498
0.1261	-0.310252				0.1261	0.86595
0.1262	-0.30381				0.1262	0.89494
0.1263	-0.310252				0.1263	0.882056
0.1264	-0.30381				0.1264	0.92393
0.1265	-0.310252				0.1265	0.898161
0.1266	-0.30381				0.1266	1.09465
0.1267	-0.310252				0.1267	0.994793
0.1268	-0.284484				0.1268	1.0109
0.1269	-0.284484				0.1269	1.01734
0.127	-0.284484				0.127	0.98513
0.1271	-0.284484				0.1271	1.05599
0.1272	-0.297368				0.1272	1.03022
0.1273	-0.284484				0.1273	0.978688
0.1274	-0.284484				0.1274	1.11397
0.1275	-0.284484				0.1275	1.06244
0.1276	-0.284484				0.1276	1.08498
0.1277	-0.278042				0.1277	1.05599
0.1278	-0.297368				0.1278	1.06566
0.1279	-0.290926				0.1279	1.0109
0.128	-0.278042				0.128	1.03667
0.1281	-0.278042				0.1281	1.22349
0.1282	-0.284484				0.1282	1.21705
0.1283	-0.265158				0.1283	1.13974
0.1284	-0.2716				0.1284	1.27825
0.1285	-0.278042				0.1285	1.26536
0.1286	-0.265158				0.1286	1.34267
0.1287	-0.2716				0.1287	1.25892
0.1288	-0.265158				0.1288	1.23637
0.1289	-0.265158				0.1289	1.32334
0.129	-0.265158				0.129	1.34589
0.1291	-0.265158				0.1291	1.333
0.1292	-0.2716				0.1292	1.20416
0.1293	-0.258716				0.1293	1.25248
0.1294	-0.265158				0.1294	1.29435
0.1295	-0.258716				0.1295	1.23959
0.1296	-0.245832				0.1296	1.30401
0.1297	-0.252274				0.1297	1.32656
0.1298	-0.252274				0.1298	1.34589
0.1299	-0.258716				0.1299	1.31368
0.13	-0.252274				0.13	1.41675
0.1301	-0.245832				0.1301	1.32978
0.1302	-0.245832				0.1302	1.32978
0.1303	-0.245832				0.1303	1.30079
0.1304	-0.245832				0.1304	1.3169
0.1305	-0.239388				0.1305	1.31368
0.1306	-0.239388				0.1306	1.27825
0.1307	-0.226504				0.1307	1.21382
0.1308	-0.220062				0.1308	1.31046
0.1309	-0.232946				0.1309	1.17839
0.131	-0.21362				0.131	1.2718
0.1311	-0.200736				0.1311	1.30401
0.1312	-0.220062				0.1312	1.22671
0.1313	-0.21362				0.1313	1.19128
0.1314	-0.200736				0.1314	1.32334
0.1315	-0.207178				0.1315	1.29757
0.1316	-0.194294				0.1316	1.31046
0.1317	-0.194294				0.1317	1.2106
0.1318	-0.200736				0.1318	1.29757
0.1319	-0.194294				0.1319	1.22671
0.132	-0.18141				0.132	1.17195
0.1321	-0.187852				0.1321	1.31046
0.1322	-0.174968				0.1322	1.23637
0.1323	-0.168526				0.1323	1.1945
0.1324	-0.187852				0.1324	1.1494
0.1325	-0.162084				0.1325	1.2557
0.1326	-0.162084				0.1326	1.22349
0.1327	-0.174968				0.1327	1.14296
0.1328	-0.155642				0.1328	1.25248
0.1329	-0.1492				0.1329	1.18162
0.133	-0.142758				0.133	1.29113
0.1331	-0.155642				0.1331	1.21382
0.1332	-0.142758				0.1332	1.12686
0.1333	-0.129872				0.1333	1.22349
0.1334	-0.116988				0.1334	1.32012
0.1335	-0.129872				0.1335	1.16551
0.1336	-0.116988				0.1336	1.16229
0.1337	-0.110546				0.1337	1.11719
0.1338	-0.12343				0.1338	1.16873
0.1339	-0.136314				0.1339	1.22671
0.134	-0.116988				0.134	1.18162
0.1341	-0.110546				0.1341	1.0882
0.1342	-0.12343				0.1342	1.20738
0.1343	-0.110546				0.1343	1.03667
0.1344	-0.116988				0.1344	1.10753
0.1345	-0.104104				0.1345	1.01412
0.1346	-0.097662				0.1346	0.891719
0.1347	-0.104104				0.1347	0.927151
0.1348	-0.097662				0.1348	0.788645
0.1349	-0.078336				0.1349	0.972246
0.135	-0.104104				0.135	0.869172
0.1351	-0.09122				0.1351	0.936814
0.1352	-0.104104				0.1352	0.856287
0.1353	-0.09122				0.1353	0.856287
0.1354	-0.097662				0.1354	0.888498
0.1355	-0.071894				0.1355	0.830519
0.1356	-0.071894				0.1356	0.859508
0.1357	-0.084778				0.1357	0.733887
0.1358	-0.09122				0.1358	0.756434
0.1359	-0.09122				0.1359	0.753213
0.136	-0.084778				0.136	0.646918
0.1361	-0.078336				0.1361	0.746771
0.1362	-0.084778				0.1362	0.708118
0.1363	-0.09122				0.1363	0.685571
0.1364	-0.078336				0.1364	0.698455
0.1365	-0.078336				0.1365	0.65336
0.1366	-0.065452				0.1366	0.688792
0.1367	-0.071894				0.1367	0.508413
0.1368	-0.071894				0.1368	0.576055
0.1369	-0.097662				0.1369	0.595381
0.137	-0.09122				0.137	0.605044
0.1371	-0.084778				0.1371	0.730666
0.1372	-0.09122				0.1372	0.656581
0.1373	-0.110546				0.1373	0.663024
0.1374	-0.110546				0.1374	0.605044
0.1375	-0.097662				0.1375	0.521297
0.1376	-0.09122				0.1376	0.511634
0.1377	-0.097662				0.1377	0.666245
0.1378	-0.12343				0.1378	0.576055
0.1379	-0.110546				0.1379	0.489086
0.138	-0.110546				0.138	0.476202
0.1381	-0.12343				0.1381	0.505192
0.1382	-0.116988				0.1382	0.579276
0.1383	-0.097662				0.1383	0.395675
0.1384	-0.09122				0.1384	0.521297
0.1385	-0.116988				0.1385	0.50197
0.1386	-0.110546				0.1386	0.44077
0.1387	-0.116988				0.1387	0.37957
0.1388	-0.12343				0.1388	0.424665
0.1389	-0.136314				0.1389	0.389233
0.139	-0.116988				0.139	0.421444
0.1391	-0.129872				0.1391	0.363465
0.1392	-0.129872				0.1392	0.328033
0.1393	-0.104104				0.1393	0.411781
0.1394	-0.142758				0.1394	0.437549
0.1395	-0.136314				0.1395	0.463318
0.1396	-0.12343				0.1396	0.366686
0.1397	-0.12343				0.1397	0.347359
0.1398	-0.116988				0.1398	0.247507
0.1399	-0.110546				0.1399	0.405339
0.14	-0.136314				0.14	0.37957
0.1401	-0.142758				0.1401	0.369907
0.1402	-0.142758				0.1402	0.511634
0.1403	-0.1492				0.1403	0.311928
0.1404	-0.1492				0.1404	0.460097
0.1405	-0.1492				0.1405	0.389233
0.1406	-0.142758				0.1406	0.392454
0.1407	-0.155642				0.1407	0.421444
0.1408	-0.155642				0.1408	0.405339
0.1409	-0.18141				0.1409	0.482644
0.141	-0.162084				0.141	0.363465
0.1411	-0.155642				0.1411	0.353802
0.1412	-0.168526				0.1412	0.353802
0.1413	-0.168526				0.1413	0.402118
0.1414	-0.174968				0.1414	0.453654
0.1415	-0.194294				0.1415	0.482644
0.1416	-0.187852				0.1416	0.443991
0.1417	-0.207178				0.1417	0.363465
0.1418	-0.21362				0.1418	0.363465
0.1419	-0.194294				0.1419	0.427886
0.142	-0.207178				0.142	0.363465
0.1421	-0.220062				0.1421	0.357023
0.1422	-0.207178				0.1422	0.40856
0.1423	-0.207178				0.1423	0.389233
0.1424	-0.220062				0.1424	0.443991
0.1425	-0.232946				0.1425	0.437549
0.1426	-0.207178				0.1426	0.521297
0.1427	-0.220062				0.1427	0.427886
0.1428	-0.226504				0.1428	0.402118
0.1429	-0.245832				0.1429	0.395675
0.143	-0.245832				0.143	0.376349
0.1431	-0.239388				0.1431	0.415002
0.1432	-0.252274				0.1432	0.405339
0.1433	-0.252274				0.1433	0.443991
0.1434	-0.239388				0.1434	0.398896
0.1435	-0.258716				0.1435	0.382791
0.1436	-0.2716				0.1436	0.437549
0.1437	-0.2716				0.1437	0.443991
0.1438	-0.265158				0.1438	0.466539
0.1439	-0.2716				0.1439	0.37957
0.144	-0.265158				0.144	0.492307
0.1441	-0.265158				0.1441	0.479423
0.1442	-0.265158				0.1442	0.624371
0.1443	-0.284484				0.1443	0.563171
0.1444	-0.2716				0.1444	0.543844
0.1445	-0.290926				0.1445	0.627592
0.1446	-0.30381				0.1446	0.553507
0.1447	-0.290926				0.1447	0.563171
0.1448	-0.297368				0.1448	0.550286
0.1449	-0.284484				0.1449	0.669466
0.145	-0.297368				0.145	0.68235
0.1451	-0.30381				0.1451	0.807971
0.1452	-0.30381				0.1452	0.746771
0.1453	-0.310252				0.1453	0.753213
0.1454	-0.297368				0.1454	0.811192
0.1455	-0.30381				0.1455	0.727445
0.1456	-0.30381				0.1456	0.811192
0.1457	-0.290926				0.1457	0.827298
0.1458	-0.297368				0.1458	0.898161
0.1459	-0.30381				0.1459	0.943256
0.146	-0.30381				0.146	0.907824
0.1461	-0.310252				0.1461	0.946477
0.1462	-0.30381				0.1462	1.01734
0.1463	-0.284484				0.1463	0.904603
0.1464	-0.310252				0.1464	0.917488
0.1465	-0.30381				0.1465	1.00446
0.1466	-0.323136				0.1466	0.988351
0.1467	-0.316694				0.1467	1.04633
0.1468	-0.310252				0.1468	1.0109
0.1469	-0.30381				0.1469	1.03667
0.147	-0.278042				0.147	1.03022
0.1471	-0.290926				0.1471	1.06244
0.1472	-0.278042				0.1472	1.05277
0.1473	-0.290926				0.1473	1.0721
0.1474	-0.284484				0.1474	1.15907
0.1475	-0.297368				0.1475	1.09465
0.1476	-0.284484				0.1476	1.11719
0.1477	-0.278042				0.1477	1.21382
0.1478	-0.284484				0.1478	1.1494
0.1479	-0.284484				0.1479	1.16229
0.148	-0.297368				0.148	1.17195
0.1481	-0.284484				0.1481	1.20094
0.1482	-0.2716				0.1482	1.20416
0.1483	-0.290926				0.1483	1.22349
0.1484	-0.278042				0.1484	1.13974
0.1485	-0.278042				0.1485	1.35877
0.1486	-0.2716				0.1486	1.32978
0.1487	-0.2716				0.1487	1.2718
0.1488	-0.278042				0.1488	1.28469
0.1489	-0.278042				0.1489	1.26214
0.149	-0.265158				0.149	1.3942
0.1491	-0.2716				0.1491	1.32656
0.1492	-0.265158				0.1492	1.26858
0.1493	-0.278042				0.1493	1.33945
0.1494	-0.2716				0.1494	1.333
0.1495	-0.265158				0.1495	1.38132
0.1496	-0.265158				0.1496	1.42319
0.1497	-0.252274				0.1497	1.3169
0.1498	-0.2716				0.1498	1.33945
0.1499	-0.2716				0.1499	1.28791
0.15	-0.258716				0.15	1.44896
0.1501	-0.252274				0.1501	1.333
0.1502	-0.239388				0.1502	1.44252
0.1503	-0.239388				0.1503	1.38132
0.1504	-0.252274				0.1504	1.42964
0.1505	-0.245832				0.1505	1.35877
0.1506	-0.239388				0.1506	1.32656
0.1507	-0.232946				0.1507	1.37488
0.1508	-0.232946				0.1508	1.2718
0.1509	-0.232946				0.1509	1.30079
0.151	-0.220062				0.151	1.24604
0.1511	-0.207178				0.1511	1.20738
0.1512	-0.226504				0.1512	1.36522
0.1513	-0.200736				0.1513	1.31046
0.1514	-0.207178				0.1514	1.27825
0.1515	-0.187852				0.1515	1.23959
0.1516	-0.207178				0.1516	1.29757
0.1517	-0.207178				0.1517	1.36199
0.1518	-0.200736				0.1518	1.35233
0.1519	-0.194294				0.1519	1.30724
0.152	-0.194294				0.152	1.2557
0.1521	-0.187852				0.1521	1.26214
0.1522	-0.187852				0.1522	1.26214
0.1523	-0.187852				0.1523	1.31368
0.1524	-0.174968				0.1524	1.17195
0.1525	-0.168526				0.1525	1.25248
0.1526	-0.18141				0.1526	1.30724
0.1527	-0.162084				0.1527	1.17839
0.1528	-0.168526				0.1528	1.27825
0.1529	-0.155642				0.1529	1.29435
0.153	-0.136314				0.153	1.18806
0.1531	-0.142758				0.1531	1.17517
0.1532	-0.12343				0.1532	1.20738
0.1533	-0.129872				0.1533	1.23315
0.1534	-0.142758				0.1534	1.22349
0.1535	-0.142758				0.1535	1.11397
0.1536	-0.12343				0.1536	1.17195
0.1537	-0.12343				0.1537	1.20094
0.1538	-0.12343				0.1538	1.12364
0.1539	-0.136314				0.1539	1.16873
0.154	-0.12343				0.154	1.17839
0.1541	-0.116988				0.1541	1.11075
0.1542	-0.129872				0.1542	1.10753
0.1543	-0.116988				0.1543	1.12041
0.1544	-0.136314				0.1544	1.10753
0.1545	-0.116988				0.1545	1.09143
0.1546	-0.12343				0.1546	1.00124
0.1547	-0.110546				0.1547	1.03667
0.1548	-0.110546				0.1548	0.92393
0.1549	-0.110546				0.1549	1.04633
0.155	-0.097662				0.155	1.03667
0.1551	-0.09122				0.1551	0.981909
0.1552	-0.110546				0.1552	0.946477
0.1553	-0.09122				0.1553	0.911045
0.1554	-0.097662				0.1554	0.959361
0.1555	-0.104104				0.1555	0.933593
0.1556	-0.084778				0.1556	0.933593
0.1557	-0.097662				0.1557	0.811192
0.1558	-0.097662				0.1558	0.891719
0.1559	-0.097662				0.1559	0.766098
0.156	-0.09122				0.156	0.766098
0.1561	-0.104104				0.1561	0.698455
0.1562	-0.09122				0.1562	0.80475
0.1563	-0.104104				0.1563	0.756434
0.1564	-0.084778				0.1564	0.679129
0.1565	-0.071894				0.1565	0.59216
0.1566	-0.09122				0.1566	0.714561
0.1567	-0.084778				0.1567	0.708118
0.1568	-0.09122				0.1568	0.672687
0.1569	-0.084778				0.1569	0.737108
0.157	-0.116988				0.157	0.695234
0.1571	-0.110546				0.1571	0.630813
0.1572	-0.116988				0.1572	0.595381
0.1573	-0.12343				0.1573	0.634034
0.1574	-0.097662				0.1574	0.524518
0.1575	-0.104104				0.1575	0.527739
0.1576	-0.104104				0.1576	0.637255
0.1577	-0.110546				0.1577	0.62115
0.1578	-0.12343				0.1578	0.65336
0.1579	-0.116988				0.1579	0.711339
0.158	-0.12343				0.158	0.65336
0.1581	-0.110546				0.1581	0.634034
0.1582	-0.12343				0.1582	0.518076
0.1583	-0.104104				0.1583	0.511634
0.1584	-0.12343				0.1584	0.566392
0.1585	-0.116988				0.1585	0.505192
0.1586	-0.129872				0.1586	0.434328
0.1587	-0.129872				0.1587	0.614708
0.1588	-0.129872				0.1588	0.466539
0.1589	-0.1492				0.1589	0.44077
0.159	-0.129872				0.159	0.434328
0.1591	-0.136314				0.1591	0.514855
0.1592	-0.136314				0.1592	0.537402
0.1593	-0.110546				0.1593	0.524518
0.1594	-0.12343				0.1594	0.582497
0.1595	-0.129872				0.1595	0.347359
0.1596	-0.142758				0.1596	0.511634
0.1597	-0.136314				0.1597	0.437549
0.1598	-0.129872				0.1598	0.321591
0.1599	-0.142758				0.1599	0.450433
0.16	-0.155642				0.16	0.402118
0.1601	-0.155642				0.1601	0.427886
0.1602	-0.1492				0.1602	0.479423
0.1603	-0.162084				0.1603	0.411781
0.1604	-0.162084				0.1604	0.357023
0.1605	-0.168526				0.1605	0.434328
0.1606	-0.162084				0.1606	0.447212
0.1607	-0.162084				0.1607	0.505192
0.1608	-0.174968				0.1608	0.479423
0.1609	-0.174968				0.1609	0.46976
0.161	-0.187852				0.161	0.472981
0.1611	-0.194294				0.1611	0.447212
0.1612	-0.194294				0.1612	0.411781
0.1613	-0.18141				0.1613	0.415002
0.1614	-0.187852				0.1614	0.437549
0.1615	-0.200736				0.1615	0.415002
0.1616	-0.200736				0.1616	0.418223
0.1617	-0.207178				0.1617	0.466539
0.1618	-0.200736				0.1618	0.437549
0.1619	-0.194294				0.1619	0.411781
0.162	-0.207178				0.162	0.605044
0.1621	-0.220062				0.1621	0.498749
0.1622	-0.21362				0.1622	0.534181
0.1623	-0.220062				0.1623	0.424665
0.1624	-0.21362				0.1624	0.418223
0.1625	-0.239388				0.1625	0.382791
0.1626	-0.220062				0.1626	0.482644
0.1627	-0.245832				0.1627	0.460097
0.1628	-0.220062				0.1628	0.46976
0.1629	-0.252274				0.1629	0.405339
0.163	-0.265158				0.163	0.453654
0.1631	-0.252274				0.1631	0.50197
0.1632	-0.265158				0.1632	0.514855
0.1633	-0.258716				0.1633	0.395675
0.1634	-0.278042				0.1634	0.476202
0.1635	-0.265158				0.1635	0.472981
0.1636	-0.278042				0.1636	0.547065
0.1637	-0.2716				0.1637	0.556728
0.1638	-0.278042				0.1638	0.431107
0.1639	-0.278042				0.1639	0.466539
0.164	-0.278042				0.164	0.479423
0.1641	-0.278042				0.1641	0.443991
0.1642	-0.265158				0.1642	0.582497
0.1643	-0.278042				0.1643	0.521297
0.1644	-0.297368				0.1644	0.608265
0.1645	-0.290926				0.1645	0.695234
0.1646	-0.297368				0.1646	0.634034
0.1647	-0.284484				0.1647	0.617929
0.1648	-0.310252				0.1648	0.717782
0.1649	-0.297368				0.1649	0.730666
0.165	-0.310252				0.165	0.775761
0.1651	-0.316694				0.1651	0.778982
0.1652	-0.30381				0.1652	0.740329
0.1653	-0.297368				0.1653	0.807971
0.1654	-0.310252				0.1654	0.788645
0.1655	-0.290926				0.1655	0.775761
0.1656	-0.310252				0.1656	0.807971
0.1657	-0.316694				0.1657	0.891719
0.1658	-0.30381				0.1658	0.824077
0.1659	-0.30381				0.1659	0.904603
0.166	-0.323136				0.166	0.843403
0.1661	-0.316694				0.1661	0.98513
0.1662	-0.323136				0.1662	0.975467
0.1663	-0.30381				0.1663	0.975467
0.1664	-0.297368				0.1664	0.965803
0.1665	-0.310252				0.1665	1.08176
0.1666	-0.316694				0.1666	1.03022
0.1667	-0.310252				0.1667	0.972246
0.1668	-0.310252				0.1668	1.13008
0.1669	-0.316694				0.1669	1.06888
0.167	-0.290926				0.167	1.19128
0.1671	-0.290926				0.1671	1.12364
0.1672	-0.323136				0.1672	1.07532
0.1673	-0.30381				0.1673	1.15263
0.1674	-0.30381				0.1674	1.17195
0.1675	-0.284484				0.1675	1.12041
0.1676	-0.290926				0.1676	1.13652
0.1677	-0.297368				0.1677	1.13974
0.1678	-0.278042				0.1678	1.10109
0.1679	-0.290926				0.1679	1.06888
0.168	-0.297368				0.168	1.19772
0.1681	-0.297368				0.1681	1.20094
0.1682	-0.284484				0.1682	1.2106
0.1683	-0.297368				0.1683	1.18806
0.1684	-0.316694				0.1684	1.23637
0.1685	-0.265158				0.1685	1.333
0.1686	-0.284484				0.1686	1.35555
0.1687	-0.290926				0.1687	1.34589
0.1688	-0.278042				0.1688	1.28469
0.1689	-0.278042				0.1689	1.31046
0.169	-0.2716				0.169	1.32012
0.1691	-0.278042				0.1691	1.40387
0.1692	-0.265158				0.1692	1.29757
0.1693	-0.2716				0.1693	1.34267
0.1694	-0.2716				0.1694	1.30401
0.1695	-0.284484				0.1695	1.35555
0.1696	-0.258716				0.1696	1.34267
0.1697	-0.2716				0.1697	1.43286
0.1698	-0.284484				0.1698	1.45541
0.1699	-0.258716				0.1699	1.52949
0.17	-0.265158				0.17	1.31368
0.1701	-0.258716				0.1701	10.236
0.1702	-0.265158				0.1702	8.74146
0.1703	-0.252274				0.1703	8.01994
0.1704	-0.2716				0.1704	7.63341
0.1705	-0.258716				0.1705	7.27265
0.1706	-0.232946				0.1706	6.8829
0.1707	-0.232946				0.1707	6.49315
0.1708	-0.245832				0.1708	6.18715
0.1709	-0.232946				0.1709	6.00677
0.171	-0.232946				0.171	5.80384
0.1711	-0.239388				0.1711	5.71366
0.1712	-0.226504				0.1712	5.61058
0.1713	-0.220062				0.1713	5.68466
0.1714	-0.21362				0.1714	5.55582
0.1715	-0.21362				0.1715	5.38511
0.1716	-0.21362				0.1716	5.31424
0.1717	-0.21362				0.1717	5.38511
0.1718	-0.21362				0.1718	5.15963
0.1719	-0.200736				0.1719	5.17896
0.172	-0.200736				0.172	5.10487
0.1721	-0.194294				0.1721	5.26271
0.1722	-0.18141				0.1722	4.97281
0.1723	-0.187852				0.1723	4.99858
0.1724	-0.18141				0.1724	4.87296
0.1725	-0.194294				0.1725	5.03401
0.1726	-0.187852				0.1726	4.9406
0.1727	-0.187852				0.1727	4.86974
0.1728	-0.200736				0.1728	4.84719
0.1729	-0.174968				0.1729	4.89228
0.173	-0.168526				0.173	4.757
0.1731	-0.162084				0.1731	4.89228
0.1732	-0.142758				0.1732	4.70546
0.1733	-0.162084				0.1733	4.82464
0.1734	-0.155642				0.1734	4.77954
0.1735	-0.1492				0.1735	4.7119
0.1736	-0.162084				0.1736	4.68613
0.1737	-0.142758				0.1737	4.757
0.1738	-0.155642				0.1738	4.69258
0.1739	-0.1492				0.1739	4.70546
0.174	-0.129872				0.174	-5.11233
0.1741	-0.110546				0.1741	-3.38907
0.1742	-0.12343				0.1742	-2.7513
0.1743	-0.097662				0.1743	-2.30357
0.1744	-0.09122				0.1744	-2.10709
0.1745	-0.09122				0.1745	-1.85262
0.1746	-0.078336				0.1746	-1.64003
0.1747	-0.084778				0.1747	-1.51119
0.1748	-0.104104				0.1748	-1.45966
0.1749	-0.110546				0.1749	-1.31471
0.175	-0.129872				0.175	-1.12144
0.1751	-0.162084				0.1751	-1.0989
0.1752	-0.207178				0.1752	-0.999044
0.1753	-0.226504				0.1753	-0.947507
0.1754	-0.239388				0.1754	-0.892749
0.1755	-0.239388				0.1755	-0.760686
0.1756	-0.239388				0.1756	-0.786454
0.1757	-0.232946				0.1757	-0.738138
0.1758	-0.226504				0.1758	-0.705928
0.1759	-0.245832				0.1759	-0.718812
0.176	-0.226504				0.176	-0.792896
0.1761	-0.194294				0.1761	-0.689822
0.1762	-0.194294				0.1762	-0.641506
0.1763	-0.187852				0.1763	-0.53199
0.1764	-0.168526				0.1764	-0.535211
0.1765	-0.136314				0.1765	-0.573864
0.1766	-0.110546				0.1766	-0.544875
0.1767	-0.084778				0.1767	-0.49978
0.1768	-0.05901				0.1768	-0.606075
0.1769	-0.020356				0.1769	-0.358053
0.177	-0.007472				0.177	-0.445022
0.1771	0.03118				0.1771	-0.40959
0.1772	0.037622				0.1772	-0.496559
0.1773	0.050506				0.1773	-0.419253
0.1774	0.050506				0.1774	-0.406369
0.1775	0.069832				0.1775	-0.325842
0.1776	0.069832				0.1776	-0.358053
0.1777	0.095602				0.1777	-0.34839
0.1778	0.08916				0.1778	-0.361274
0.1779	0.114928				0.1779	-0.290411
0.178	0.127812				0.178	-0.300074
0.1781	0.114928				0.1781	-0.248537
0.1782	0.102044				0.1782	-0.3194
0.1783	0.08916				0.1783	-0.338727
0.1784	0.06339				0.1784	-0.171231
0.1785	0.024738				0.1785	-0.264642
0.1786	0.018296				0.1786	-0.235653
0.1787	-0.00103				0.1787	-0.180895
0.1788	-0.00103				0.1788	-0.203442
0.1789	-0.020356				0.1789	-0.184116
0.179	-0.020356				0.179	-0.229211
0.1791	-0.020356				0.1791	-0.219547
0.1792	-0.039684				0.1792	-0.100368
0.1793	-0.05901				0.1793	-0.126137
0.1794	-0.071894				0.1794	-0.0746
0.1795	-0.078336				0.1795	-0.006957
0.1796	-0.078336				0.1796	-0.100368
0.1797	-0.071894				0.1797	-0.180895
0.1798	-0.05901				0.1798	-0.122916
0.1799	-0.039684				0.1799	-0.139021
0.18	-0.039684				0.18	-0.110031
0.1801	-0.007472				0.1801	-0.158347
0.1802	0.024738				0.1802	-0.187337
0.1803	0.03118				0.1803	-0.006957
0.1804	0.037622				0.1804	0.018811
0.1805	0.03118				0.1805	-0.093926
0.1806	0.005412				0.1806	0.025253
0.1807	0.011854				0.1807	-0.090705
0.1808	-0.013914				0.1808	0.170201
0.1809	-0.013914				0.1809	0.154096
0.181	-0.039684				0.181	0.025253
0.1811	-0.052568				0.1811	0.10578
0.1812	-0.065452				0.1812	0.231401
0.1813	-0.05901				0.1813	0.234622
0.1814	-0.084778				0.1814	0.134769
0.1815	-0.097662				0.1815	0.128327
0.1816	-0.12343				0.1816	0.19597
0.1817	-0.129872				0.1817	0.154096
0.1818	-0.129872				0.1818	0.099338
0.1819	-0.129872				0.1819	0.089675
0.182	-0.1492				0.182	0.13799
0.1821	-0.155642				0.1821	0.112222
0.1822	-0.142758				0.1822	0.170201
0.1823	-0.136314				0.1823	0.253949
0.1824	-0.136314				0.1824	0.28938
0.1825	-0.136314				0.1825	0.147654
0.1826	-0.116988				0.1826	0.089675
0.1827	-0.136314				0.1827	0.131548
0.1828	-0.136314				0.1828	0.173422
0.1829	-0.142758				0.1829	0.331254
0.183	-0.142758				0.183	0.13799
0.1831	-0.155642				0.1831	0.231401
0.1832	-0.136314				0.1832	0.131548
0.1833	-0.136314				0.1833	0.231401
0.1834	-0.142758				0.1834	0.25717
0.1835	-0.116988				0.1835	0.173422
0.1836	-0.129872				0.1836	0.295822
0.1837	-0.12343				0.1837	0.353802
0.1838	-0.09122				0.1838	0.147654
0.1839	-0.110546				0.1839	0.311928
0.184	-0.110546				0.184	0.402118
0.1841	-0.097662				0.1841	0.460097
0.1842	-0.104104				0.1842	0.302265
0.1843	-0.104104				0.1843	0.37957
0.1844	-0.104104				0.1844	0.547065
0.1845	-0.116988				0.1845	0.405339
0.1846	-0.142758				0.1846	0.582497
0.1847	-0.129872				0.1847	0.421444
0.1848	-0.136314				0.1848	0.53096
0.1849	-0.155642				0.1849	0.505192
0.185	-0.155642				0.185	0.450433
0.1851	-0.155642				0.1851	0.556728
0.1852	-0.168526				0.1852	0.50197
0.1853	-0.174968				0.1853	0.585718
0.1854	-0.174968				0.1854	0.640476
0.1855	-0.174968				0.1855	0.692013
0.1856	-0.18141				0.1856	0.675908
0.1857	-0.187852				0.1857	0.672687
0.1858	-0.200736				0.1858	0.769319
0.1859	-0.194294				0.1859	0.643697
0.186	-0.21362				0.186	0.740329
0.1861	-0.245832				0.1861	0.788645
0.1862	-0.245832				0.1862	0.798308
0.1863	-0.258716				0.1863	0.762877
0.1864	-0.265158				0.1864	0.759655
0.1865	-0.30381				0.1865	0.824077
0.1866	-0.297368				0.1866	0.849845
0.1867	-0.329578				0.1867	0.853066
0.1868	-0.316694				0.1868	0.891719
0.1869	-0.316694				0.1869	0.943256
0.187	-0.329578				0.187	0.949698
0.1871	-0.33602				0.1871	0.98513
0.1872	-0.342462				0.1872	0.952919
0.1873	-0.323136				0.1873	0.998014
0.1874	-0.342462				0.1874	0.872393
0.1875	-0.355348				0.1875	0.930372
0.1876	-0.348906				0.1876	0.785424
0.1877	-0.348906				0.1877	0.965803
0.1878	-0.342462				0.1878	0.849845
0.1879	-0.329578				0.1879	1.00446
0.188	-0.323136				0.188	0.981909
0.1881	-0.30381				0.1881	1.027
0.1882	-0.310252				0.1882	1.06566
0.1883	-0.30381				0.1883	0.981909
0.1884	-0.316694				0.1884	1.05277
0.1885	-0.290926				0.1885	1.07532
0.1886	-0.284484				0.1886	1.0882
0.1887	-0.284484				0.1887	1.09787
0.1888	-0.284484				0.1888	1.11075
0.1889	-0.2716				0.1889	1.15907
0.189	-0.265158				0.189	1.13652
0.1891	-0.2716				0.1891	1.20416
0.1892	-0.284484				0.1892	1.24282
0.1893	-0.265158				0.1893	1.17839
0.1894	-0.2716				0.1894	1.15585
0.1895	-0.278042				0.1895	1.09143
0.1896	-0.258716				0.1896	1.21382
0.1897	-0.2716				0.1897	1.18806
0.1898	-0.2716				0.1898	1.25892
0.1899	-0.265158				0.1899	1.31368
0.19	-0.2716				0.19	1.35555
0.1901	-0.2716				0.1901	1.34589
0.1902	-0.258716				0.1902	1.32012
0.1903	-0.258716				0.1903	1.39743
0.1904	-0.258716				0.1904	1.6229
0.1905	-0.252274				0.1905	1.48762
0.1906	-0.252274				0.1906	1.47795
0.1907	-0.252274				0.1907	1.47473
0.1908	-0.245832				0.1908	1.45541
0.1909	-0.226504				0.1909	1.47795
0.191	-0.226504				0.191	1.59391
0.1911	-0.232946				0.1911	1.63579
0.1912	-0.220062				0.1912	1.7292
0.1913	-0.21362				0.1913	1.81939
0.1914	-0.220062				0.1914	1.77751
0.1915	-0.207178				0.1915	1.94501
0.1916	-0.187852				0.1916	2.05774
0.1917	-0.21362				0.1917	1.9128
0.1918	-0.200736				0.1918	1.9289
0.1919	-0.207178				0.1919	1.87736
0.192	-0.187852				0.192	1.99654
0.1921	-0.174968				0.1921	2.02231
0.1922	-0.18141				0.1922	2.04808
0.1923	-0.174968				0.1923	2.08673
0.1924	-0.18141				0.1924	2.1737
0.1925	-0.187852				0.1925	2.26067
0.1926	-0.18141				0.1926	2.23168
0.1927	-0.142758				0.1927	2.24134
0.1928	-0.1492				0.1928	2.39918
0.1929	-0.1492				0.1929	2.35408
0.193	-0.142758				0.193	2.26711
0.1931	-0.129872				0.1931	2.44749
0.1932	-0.12343				0.1932	2.49581
0.1933	-0.129872				0.1933	2.48937
0.1934	-0.12343				0.1934	2.57633
0.1935	-0.136314				0.1935	2.65364
0.1936	-0.116988				0.1936	2.75994
0.1937	-0.12343				0.1937	2.68907
0.1938	-0.12343				0.1938	2.67297
0.1939	-0.104104				0.1939	2.73739
0.194	-0.116988				0.194	2.73417
0.1941	-0.104104				0.1941	2.70196
0.1942	-0.09122				0.1942	2.68585
0.1943	-0.110546				0.1943	2.63431
0.1944	-0.110546				0.1944	2.73417
0.1945	-0.09122				0.1945	2.66008
0.1946	-0.09122				0.1946	2.72128
0.1947	-0.078336				0.1947	2.74383
0.1948	-0.097662				0.1948	2.61821
0.1949	-0.084778				0.1949	2.69874
0.195	-0.09122				0.195	2.62143
0.1951	-0.084778				0.1951	2.71806
0.1952	-0.084778				0.1952	2.65686
0.1953	-0.078336				0.1953	2.7084
0.1954	-0.078336				0.1954	2.70196
0.1955	-0.084778				0.1955	2.7084
0.1956	-0.09122				0.1956	2.67619
0.1957	-0.084778				0.1957	2.62465
0.1958	-0.078336				0.1958	2.53446
0.1959	-0.084778				0.1959	2.7245
0.196	-0.071894				0.196	2.86301
0.1961	-0.071894				0.1961	2.74705
0.1962	-0.065452				0.1962	2.77926
0.1963	-0.065452				0.1963	2.73095
0.1964	-0.065452				0.1964	2.82758
0.1965	-0.071894				0.1965	2.65042
0.1966	-0.071894				0.1966	2.71484
0.1967	-0.078336				0.1967	2.66008
0.1968	-0.071894				0.1968	2.63754
0.1969	-0.071894				0.1969	2.49581
0.197	-0.071894				0.197	2.65686
0.1971	-0.078336				0.1971	2.63431
0.1972	-0.09122				0.1972	2.58278
0.1973	-0.078336				0.1973	2.4797
0.1974	-0.09122				0.1974	2.44427
0.1975	-0.097662				0.1975	2.58922
0.1976	-0.084778				0.1976	2.586
0.1977	-0.071894				0.1977	2.48615
0.1978	-0.078336				0.1978	2.42172
0.1979	-0.09122				0.1979	2.3412
0.198	-0.078336				0.198	2.43139
0.1981	-0.078336				0.1981	2.25101
0.1982	-0.084778				0.1982	2.2188
0.1983	-0.09122				0.1983	2.25423
0.1984	-0.084778				0.1984	2.25745
0.1985	-0.084778				0.1985	2.22846
0.1986	-0.097662				0.1986	2.23168
0.1987	-0.09122				0.1987	2.14149
0.1988	-0.084778				0.1988	2.22846
0.1989	-0.09122				0.1989	2.18981
0.199	-0.116988				0.199	2.14149
0.1991	-0.09122				0.1991	2.13505
0.1992	-0.097662				0.1992	2.02553
0.1993	-0.110546				0.1993	2.12861
0.1994	-0.09122				0.1994	1.98044
0.1995	-0.097662				0.1995	2.00943
0.1996	-0.09122				0.1996	1.91602
0.1997	-0.116988				0.1997	1.87092
[truncated: 98,003 more rows]

## Sheet: Fig 3E
Sinus					7Hz
Time (s)	ECG(mV)	Time (s)	VTRI-TENG(mV)		Time (s)	ECG(mV)	Time (s)	VTRI-TENG(mV)
0	-1.09568	0	0.144321		0	-1.22452	0	-3.90307
0.0001	-1.19553	0.0200283	0.165559		0.0001	-1.26639	0.0200285	-27.6695
0.0002	-1.18587	0.0400611	0.0745705		0.0002	-1.33726	0.0400598	-4.84785
0.0003	-1.1601	0.0600892	-0.0258816		0.0003	-1.36947	0.0600919	27.7292
0.0004	-1.09245	0.0801176	-0.080508		0.0004	-1.39846	0.0801225	10.5083
0.0005	-1.11822	0.100149	-0.0465389		0.0005	-1.36624	0.10015	1.14609
0.0006	-0.976497	0.120177	0.0118615		0.0006	-1.25673	0.12018	-0.949107
0.0007	-1.05058	0.140207	-0.147514		0.0007	-1.19875	0.140209	4.28926
0.0008	-1.0538	0.160236	-0.0783325		0.0008	-1.22452	0.160238	-2.95289
0.0009	-1.14721	0.180269	-0.0288921		0.0009	-1.18587	0.180271	-42.3578
0.001	-1.0538	0.200296	0.221198		0.001	-1.26639	0.200303	-16.7064
0.0011	-1.13111	0.220324	0.09625		0.0011	-1.35014	0.220335	20.7514
0.0012	-1.2213	0.240357	0.0166786		0.0012	-1.32759	0.240362	38.1706
0.0013	-1.18587	0.260389	-0.055098		0.0013	-1.28894	0.260392	-2.77556
0.0014	-1.26639	0.280418	-0.0454418		0.0014	-1.26961	0.280421	-1.27398
0.0015	-1.11822	0.30045	0.0268698		0.0015	-1.21486	0.300448	2.96497
0.0016	-1.18587	0.320477	0.045769		0.0016	-1.19231	0.32048	3.23019
0.0017	-1.21163	0.340507	-0.193803		0.0017	-1.18264	0.340512	-60.6976
0.0018	-1.11822	0.360536	-0.067577		0.0018	-1.20841	0.36054	-9.09739
0.0019	-1.15688	0.380567	0.0375286		0.0019	-1.1601	0.38057	25.9671
0.002	-1.25351	0.400596	0.266242		0.002	-1.30182	0.400599	18.0473
0.0021	-1.1762	0.420626	0.033734		0.0021	-1.33403	0.420628	-2.29333
0.0022	-1.09245	0.440655	-0.0688285		0.0022	-1.27605	0.440659	0.892163
0.0023	-1.13755	0.460685	-0.0950535		0.0023	-1.29538	0.460691	4.6712
0.0024	-1.02803	0.480713	-0.0127881		0.0024	-1.28572	0.480722	10.2775
0.0025	-1.12144	0.500741	0.0633		0.0025	-1.30505	0.500752	-27.9561
0.0026	-1.01515	0.52077	0.078694		0.0026	-1.27928	0.520784	-36.2023
0.0027	-1.11178	0.540801	-0.176515		0.0027	-1.25351	0.540814	17.2186
0.0028	-1.10212	0.56083	-0.0800205		0.0028	-1.31793	0.560842	38.2289
0.0029	-1.12789	0.580862	0.00620505		0.0029	-1.30827	0.580871	-2.41321
0.003	-1.16976	0.60089	0.344054		0.003	-1.38557	0.600902	-0.985063
0.0031	-1.02159	0.620922	0.1082		0.0031	-1.48864	0.620931	3.42144
0.0032	-1.05702	0.640955	0.009835		0.0032	-1.44355	0.640961	8.52817
0.0033	-1.02159	0.660986	-0.0672415		0.0033	-1.44355	0.660992	-12.0975
0.0034	-1.04736	0.681016	-0.055271		0.0034	-1.39201	0.681022	-56.1368
0.0035	-1.1601	0.701045	0.0110121		0.0035	-1.35014	0.701052	8.3971
0.0036	-1.19231	0.721075	0.0570765		0.0036	-1.32437	0.721084	50.1771
0.0037	-1.24062	0.741107	-0.165234		0.0037	-1.33081	0.741118	-4.78335
0.0038	-1.20841	0.761139	-0.0780475		0.0038	-1.30505	0.761145	-0.674748
0.0039	-1.08279	0.781167	-0.000538775		0.0039	-1.32437	0.781177	4.04302
0.004	-1.02481	0.801198	0.249595		0.004	-1.3437	0.801207	13.1634
0.0041	-1.24062	0.821226	0.0274049		0.0041	-1.3437	0.821238	-69.736
0.0042	-1.20841	0.841254	-0.00693635		0.0042	-1.41456	0.84127	-16.0046
0.0043	-1.13755	0.861282	-0.068201		0.0043	-1.48864	0.861301	28.0671
0.0044	-1.14399	0.881311	-0.0532145		0.0044	-1.49187	0.88133	43.6568
0.0045	-1.1601	0.901343	0.0110326		0.0045	-1.43711	0.901362	0.885731
0.0046	-1.35014	0.921371	0.0517625		0.0046	-1.44999	0.921393	0.539291
0.0047	-1.22452	0.941399	-0.282527		0.0047	-1.44999	0.941422	6.36346
0.0048	-1.27928	0.961429	-0.0906785		0.0048	-1.33726	0.961453	-35.2912
0.0049	-1.30827	0.981459	0.05142		0.0049	-1.41456	0.981482	-43.7477
0.005	-1.24385	1.00149	0.272386		0.005	-1.36947	1.00151	0.698012
0.0051	-1.25029	1.02152	0.066519		0.0051	-1.32759	1.02154	48.0611
0.0052	-1.19875	1.04155	-0.00877335		0.0052	-1.38557	1.04157	44.4743
0.0053	-1.27605	1.06158	-0.070271		0.0053	-1.39523	1.0616	-6.55404
0.0054	-1.17298	1.08161	-0.0181218		0.0054	-1.3598	1.08163	0.762127
0.0055	-1.16976	1.10164	0.0905505		0.0055	-1.43067	1.10167	-2.32381
0.0056	-1.20841	1.12167	-0.178387		0.0056	-1.50797	1.12169	-74.2212
0.0057	-1.26639	1.1417	-0.0641605		0.0057	-1.50475	1.14172	-18.4322
0.0058	-1.20197	1.16173	-0.0139476		0.0058	-1.56273	1.16175	23.6728
0.0059	-1.23096	1.18177	0.249838		0.0059	-1.53052	1.18179	47.4956
0.006	-1.25995	1.2018	0.207995		0.006	-1.55307	1.20182	5.58242
0.0061	-1.25029	1.22183	0.0870275		0.0061	-1.51119	1.22184	-0.107744
0.0062	-1.4049	1.24186	0.00579125		0.0062	-1.47898	1.24187	8.81519
0.0063	-1.18587	1.26188	-0.0160343		0.0063	-1.48864	1.2619	-56.9571
0.0064	-1.24385	1.28192	0.10088		0.0064	-1.4822	1.28193	-38.0308
0.0065	-1.26961	1.30195	0.161343		0.0065	-1.50475	1.30196	5.61742
0.0066	-1.23096	1.32198	-0.228743		0.0066	-1.49187	1.32199	70.1932
0.0067	-1.1601	1.34201	-0.020366		0.0067	-1.46932	1.34203	27.656
0.0068	-1.1601	1.36203	0.0795045		0.0068	-1.49831	1.36205	-5.85922
0.0069	-1.23096	1.38207	0.309528		0.0069	-1.50475	1.38208	1.22735
0.007	-1.01515	1.4021	0.0626615		0.007	-1.46932	1.40211	7.78054
0.0071	-1.13433	1.42212	0.00879195		0.0071	-1.47254	1.42214	-101.649
0.0072	-1.06024	1.44216	-0.0358893		0.0072	-1.48864	1.44217	-13.3529
0.0073	-1.08923	1.46219	-0.0113913		0.0073	-1.50475	1.4622	18.2024
0.0074	-1.03448	1.48222	0.0645965		0.0074	-1.48542	1.48223	76.9641
0.0075	-1.13111	1.50224	-0.141		0.0075	-1.50475	1.50226	20.4934
0.0076	-1.19553	1.52227	-0.0955535		0.0076	-1.59172	1.5223	-4.24516
0.0077	-1.12144	1.5423	-0.0548035		0.0077	-1.59172	1.54233	4.67651
0.0078	-1.17298	1.56233	0.141276		0.0078	-1.61749	1.56236	-38.9355
0.0079	-1.02481	1.58236	0.156162		0.0079	-1.61749	1.58239	-69.0213
0.008	-1.11178	1.60239	0.0236001		0.008	-1.64326	1.60242	-5.08089
0.0081	-0.979718	1.62242	-0.0133731		0.0081	-1.64648	1.62245	38.4586
0.0082	-0.937844	1.64245	-0.051969		0.0082	-1.62715	1.64248	43.3796
0.0083	-0.970055	1.66248	0.0138938		0.0083	-1.68513	1.66251	23.3819
0.0084	-0.976497	1.68251	0.0740685		0.0084	-1.70124	1.68254	-2.26984
0.0085	-1.14077	1.70254	-0.188668		0.0085	-1.64326	1.70257	5.53185
0.0086	-0.989381	1.72257	-0.0458327		0.0086	-1.62715	1.7226	-52.2445
0.0087	-1.00549	1.74259	-0.00290823		0.0087	-1.65614	1.74263	-70.6715
0.0088	-0.89597	1.76262	0.13913		0.0088	-1.70768	1.76266	-6.01585
0.0089	-0.931402	1.78265	0.296573		0.0089	-1.61427	1.7827	62.4415
0.009	-0.931402	1.80268	0.0778155		0.009	-1.69479	1.80273	58.6086
0.0091	-1.01837	1.82271	0.0337013		0.0091	-1.68513	1.82275	-3.75497
0.0092	-1.07635	1.84274	0.0292491		0.0092	-1.6658	1.84278	0.923665
0.0093	-0.892749	1.86277	0.0992005		0.0093	-1.44999	1.86281	7.59643
0.0094	-0.857317	1.8828	0.134326		0.0094	4.85363	1.88284	-73.7004
0.0095	-0.741359	1.90283	-0.0425151		0.0095	4.23841	1.90287	-52.9446
0.0096	-0.786454	1.92286	-0.0947405		0.0096	3.84544	1.9229	-2.07953
0.0097	-0.841212	1.94289	-0.0174406		0.0097	3.47823	1.94293	68.0535
0.0098	-0.844433	1.96292	0.11984		0.0098	3.14002	1.96296	45.7877
0.0099	-0.908854	1.98295	0.324575		0.0099	2.97575	1.98299	-6.03625
0.01	-0.709149	2.00298	0.0923595		0.01	2.87267	2.00302	1.34939
0.0101	-0.757465	2.02301	0.0191964		0.0101	2.79859	2.02305	8.46492
0.0102	-0.644727	2.04304	-0.037604		0.0102	2.69229	2.04308	-41.2521
0.0103	-0.71237	2.06307	-0.016617		0.0103	2.55057	2.06311	-69.1016
0.0104	-0.815444	2.0831	0.0088197		0.0104	2.45716	2.08314	1.13301
0.0105	-0.828328	2.10313	0.0078989		0.0105	2.36052	2.10317	75.1348
0.0106	-0.809002	2.12316	-0.33262		0.0106	2.28322	2.1232	58.6319
0.0107	-0.664054	2.14319	-0.137646		0.0107	2.24457	2.14323	-10.0209
0.0108	-0.780012	2.16322	-0.04936		0.0108	2.08995	2.16326	-0.901811
0.0109	-0.56098	2.18325	0.187004		0.0109	2.09318	2.18329	7.57784
0.011	-0.809002	2.20328	-0.0385176		0.011	1.98044	2.20332	-77.8197
0.0111	-0.879865	2.22331	-0.0829445		0.0111	1.98366	2.22335	-52.2568
0.0112	-0.883086	2.24334	-0.164105		0.0112	1.9901	2.24338	1.17025
0.0113	-0.847654	2.26337	-0.150689		0.0113	1.89669	2.26341	74.1547
0.0114	-0.59319	2.28341	-0.071314		0.0114	1.87414	2.28344	55.2863
0.0115	-0.56098	2.30344	-0.0148798		0.0115	1.94179	2.30347	-7.65679
0.0116	-0.596411	2.32347	-0.268082		0.0116	1.91924	2.32349	-0.858242
0.0117	-0.754243	2.3435	-0.154106		0.0117	1.84193	2.34352	7.62626
0.0118	-0.65117	2.36353	-0.0638135		0.0118	1.7453	2.36355	-76.5967
0.0119	-0.751022	2.38356	0.159043		0.0119	1.77751	2.38359	-51.6672
0.012	-0.686601	2.40359	0.015406		0.012	1.71953	2.40362	3.67699
0.0121	-0.625401	2.42362	-0.0335534		0.0121	1.68088	2.42365	74.7464
0.0122	-0.654391	2.44365	-0.0911805		0.0122	1.65833	2.44368	49.4771
0.0123	-0.625401	2.46368	-0.079603		0.0123	1.63901	2.46371	-6.0416
0.0124	-0.715591	2.48371	-0.0278128		0.0124	1.68088	2.48373	0.328067
0.0125	-0.799338	2.50374	0.0196982		0.0125	1.55526	2.50376	-5.71905
0.0126	-0.899191	2.52377	-0.325735		0.0126	1.61002	2.52379	-97.5989
0.0127	-0.738138	2.5438	-0.0766635		0.0127	1.59069	2.54382	-25.1777
0.0128	-0.725254	2.56382	-0.0250736		0.0128	1.56814	2.56386	25.4269
0.0129	-0.680159	2.58386	0.212043		0.0129	1.56814	2.58388	75.9066
0.013	-0.618959	2.60389	0.208742		0.013	1.47795	2.60391	7.29254
0.0131	-0.722033	2.62392	-0.0172851		0.0131	1.46829	2.62394	0.235125
0.0132	-0.686601	2.64395	-0.101411		0.0132	1.47151	2.64397	5.98679
0.0133	-0.873423	2.66398	-0.113432		0.0133	-6.11086	2.664	-80.5957
0.0134	-0.738138	2.68401	-0.0447623		0.0134	-5.19608	2.68403	-46.1863
0.0135	-0.770349	2.70404	0.0388602		0.0135	-4.7709	2.70406	-7.26885
0.0136	-0.654391	2.72407	-0.302755		0.0136	-4.4649	2.72409	32.7413
0.0137	-0.625401	2.7441	-0.102475		0.0137	-4.22332	2.74412	91.53
0.0138	-0.577085	2.76413	-0.0222161		0.0138	-4.04294	2.76415	-4.65407
0.0139	-0.615738	2.78416	0.373306		0.0139	-3.86257	2.78419	0.923736
0.014	-0.751022	2.80419	0.0445261		0.014	-3.75949	2.80421	6.98668
0.0141	-0.702707	2.82422	-0.0129498		0.0141	-3.65964	2.82425	-64.6552
0.0142	-0.77357	2.84425	-0.070086		0.0142	-3.49536	2.84428	-51.781
0.0143	-0.731696	2.86428	-0.0448646		0.0143	-3.44705	2.8643	-3.27052
0.0144	-0.854096	2.88431	0.0432518		0.0144	-3.35364	2.88433	53.7149
0.0145	-0.715591	2.90434	-0.0942715		0.0145	-3.16037	2.90437	79.0493
0.0146	-0.570643	2.92437	-0.103982		0.0146	-3.12816	2.9244	-7.64969
0.0147	-0.657612	2.9444	-0.00176997		0.0147	-3.08307	2.94443	-1.51692
0.0148	-0.612517	2.96443	0.327715		0.0148	-2.98644	2.96446	4.34228
0.0149	-0.74458	2.98446	0.154996		0.0149	-2.96389	2.98449	-44.5785
0.015	-0.725254	3.00449	0.0365165		0.015	-2.96067	3.00452	-83.8352
0.0151	-0.89597	3.02453	-0.056159		0.0151	-3.01865	3.02455	-4.70729
0.0152	-0.763907	3.04456	-0.0936675		0.0152	-3.00576	3.04457	56.7339
0.0153	-0.751022	3.06459	0.0251727		0.0153	-2.89947	3.0646	72.4907
0.0154	-0.728475	3.08462	0.0932295		0.0154	-2.77707	3.08463	-3.30954
0.0155	-0.74458	3.10465	-0.172826		0.0155	-2.74486	3.10466	-1.54465
0.0156	-0.792896	3.12468	-0.0687295		0.0156	-2.68366	3.12469	3.69904
0.0157	-0.718812	3.14471	0.0295852		0.0157	-2.6128	3.14472	-16.6785
0.0158	-0.792896	3.16474	0.217868		0.0158	-2.65145	3.16475	-95.1482
0.0159	-0.837991	3.18477	0.0303589		0.0159	-2.68366	3.18478	-8.70844
0.016	-0.995823	3.2048	0.0126724		0.016	-2.68688	3.20481	74.1969
0.0161	-0.937844	3.22483	-0.059837		0.0161	-2.62568	3.22484	36.8685
0.0162	-0.905633	3.24486	-0.0487839		0.0162	-2.5226	3.24487	-3.16568
0.0163	-0.953949	3.26488	0.0374308		0.0163	-2.46463	3.2649	0.378593
0.0164	-0.86376	3.28491	0.0289197		0.0164	-2.41309	3.28493	6.47987
0.0165	-0.876644	3.30494	-0.280602		0.0165	-2.36155	3.30496	-21.4155
0.0166	-0.825107	3.32497	-0.0971045		0.0166	-2.43886	3.32499	-85.6976
0.0167	-0.89597	3.34501	0.190084		0.0167	-2.42919	3.34502	0.517024
0.0168	-0.818665	3.36503	-0.0145964		0.0168	-2.29391	3.36505	75.6663
0.0169	-0.905633	3.38506	-0.0160079		0.0169	-2.26814	3.38508	7.49352
0.017	-1.03126	3.40509	-0.0524365		0.017	-2.2166	3.4051	0.188682
0.0171	-1.02803	3.42512	-0.105059		0.0171	-2.17473	3.42513	3.69601
0.0172	-1.03448	3.44515	-0.0476961		0.0172	-2.26814	3.44516	11.7894
0.0173	-1.02481	3.46518	0.0140552		0.0173	-2.27136	3.46519	-48.1076
0.0174	-1.03126	3.48521	-0.322579		0.0174	-2.27458	3.48523	-57.231
0.0175	-0.902412	3.50524	-0.160243		0.0175	-2.18762	3.50525	-5.92884
0.0176	-0.995823	3.52527	-0.0089067		0.0176	-2.13608	3.52529	59.8064
0.0177	-1.03448	3.5453	0.134644		0.0177	-2.01046	3.54532	47.2947
0.0178	-0.776791	3.56533	-0.053726		0.0178	-2.04589	3.56534	-5.97265
0.0179	-0.963612	3.58536	-0.0858885		0.0179	-2.05877	3.58537	1.58345
0.018	-0.879865	3.60539	-0.16551		0.018	-2.10709	3.6054	0.959778
0.0181	-0.857317	3.62542	-0.108892		0.0181	-2.07488	3.62543	-88.5849
0.0182	-1.00871	3.64545	-0.0334354		0.0182	-2.033	3.64546	-17.9086
0.0183	-1.01837	3.66548	-0.297421		0.0183	-1.98469	3.66549	7.74211
0.0184	-0.979718	3.68551	-0.165601		0.0184	-1.98147	3.68552	77.7182
0.0185	-1.01515	3.70554	-0.0681805		0.0185	-1.92027	3.70555	-2.99814
0.0186	-1.13111	3.72557	0.197101		0.0186	-1.96214	3.72558	-0.129984
0.0187	-0.970055	3.7456	-0.0163617		0.0187	-1.98791	3.74561	3.75468
0.0188	-1.06347	3.76563	0.0239813		0.0188	-1.96536	3.76564	9.45876
0.0189	-1.04092	3.78566	-0.0431108		0.0189	-1.89772	3.78567	-63.4687
0.019	-0.979718	3.80569	-0.051001		0.019	-1.85262	3.8057	-33.9581
0.0191	-0.982939	3.82572	0.0131302		0.0191	-1.77854	3.82573	7.68131
0.0192	-0.950728	3.84575	-0.189383		0.0192	-1.81397	3.84577	76.1744
0.0193	-1.04092	3.86578	-0.0841995		0.0193	-1.85585	3.8658	0.0160885
0.0194	-0.982939	3.88581	-0.0613615		0.0194	-1.89772	3.88583	-0.96409
0.0195	-1.13755	3.90585	0.241575		0.0195	-1.90416	3.90586	3.57064
0.0196	-1.07957	3.92588	0.0273583		0.0196	-1.85585	3.92589	11.0788
0.0197	-1.09245	3.9459	0.05232		0.0197	-1.76566	3.94592	-54.8205
0.0198	-1.18909	3.96593	-0.0167194		0.0198	-1.74955	3.96595	-35.7261
0.0199	-1.17942	3.98596	-0.0405206		0.0199	-1.727	3.98598	-1.69448
0.02	-1.35014	4.00599	0.0291878		0.02	-1.69157	4.00601	75.3544
0.0201	-1.2986	4.02602	0.0695495		0.0201	-1.75599	4.02604	5.8005
0.0202	-1.37913	4.04605	-0.185735		0.0202	-1.81719	4.04607	-2.02961
0.0203	-1.21486	4.06608	-0.122291		0.0203	-1.78176	4.0661	1.62723
0.0204	-1.27605	4.08611	-0.045206		0.0204	-1.73989	4.08613	8.62999
0.0205	-1.23418	4.10614	0.272896		0.0205	-1.66902	4.10616	-60.576
0.0206	-1.21163	4.12617	0.097895		0.0206	-1.64003	4.12619	-36.186
0.0207	-1.22774	4.1462	0.0390441		0.0207	-1.54662	4.14622	-3.06914
0.0208	-1.08279	4.16623	-0.0334807		0.0208	-1.56595	4.16625	18.7976
0.0209	-1.14721	4.18625	-0.0435317		0.0209	-1.57883	4.18629	67.5403
0.021	-0.960391	4.20629	0.00800585		0.021	-1.65936	4.20631	-4.37527
0.0211	-1.10856	4.22631	0.0769345		0.0211	-1.65936	4.22634	0.85837
0.0212	-1.01837	4.24634	-0.272631		0.0212	-1.65614	4.24637	7.58267
0.0213	-1.13111	4.26637	-0.104548		0.0213	-1.62071	4.2664	-40.8287
0.0214	-1.115	4.2864	-0.0052376		0.0214	-1.60138	4.28643	-44.9045
0.0215	-1.06991	4.30644	0.3189		0.0215	-1.55629	4.30646	-6.16225
0.0216	-1.00226	4.32646	0.0257361		0.0216	-1.53696	4.32649	28.1586
0.0217	-0.963612	4.34649	0.00678805		0.0217	-1.5434	4.34652	57.5881
0.0218	-1.08279	4.36652	-0.0554825		0.0218	-1.51764	4.36655	-4.35529
0.0219	-0.999044	4.38655	-0.0461627		0.0219	-1.55629	4.38657	-0.318587
0.022	-1.04414	4.40658	0.00895925		0.022	-1.6497	4.40661	3.4893
0.0221	-1.00226	4.42661	0.059306		0.0221	-1.67869	4.42664	12.311
0.0222	-1.00226	4.44665	-0.281075		0.0222	-1.58206	4.44667	-69.6475
0.0223	-1.01837	4.46668	-0.0825225		0.0223	-1.54018	4.4667	-21.1596
0.0224	-0.876644	4.48671	0.0356456		0.0224	-1.56595	4.48673	-4.84666
0.0225	-0.982939	4.50674	0.271818		0.0225	-1.55629	4.50675	64.1653
0.0226	-0.95717	4.52677	0.0224433		0.0226	-1.54018	4.52678	-4.81646
0.0227	-1.11822	4.54681	-0.0161648		0.0227	-1.5434	4.54681	1.56689
0.0228	-1.08923	4.56683	-0.0786415		0.0228	-1.57239	4.56684	5.05855
0.0229	-1.00549	4.58686	-0.061708		0.0229	-1.63037	4.58687	12.822
0.023	-0.979718	4.60689	-0.0231333		0.023	-1.67869	4.6069	-67.7758
0.0231	-0.95717	4.62692	-0.394947		0.0231	-1.68835	4.62693	-7.41531
0.0232	-0.995823	4.64695	-0.111708		0.0232	-1.69479	4.64697	-14.0646
0.0233	-0.941065	4.66698	0.087503		0.0233	-1.6658	4.667	71.875
0.0234	-1.02159	4.68701	0.339522		0.0234	-1.60138	4.68703	2.04133
0.0235	-1.05058	4.70704	0.0571025		0.0235	-1.55307	4.70706	-1.8614
0.0236	-1.00226	4.72707	-0.045402		0.0236	-1.50153	4.72709	3.84449
0.0237	-1.13755	4.7471	-0.152059		0.0237	-1.5273	4.74712	7.65372
0.0238	-1.00871	4.76713	-0.088365		0.0238	-1.50797	4.76715	-61.2023
0.0239	-1.19553	4.78716	0.014839		0.0239	-1.5273	4.78718	-5.18184
0.024	-1.01515	4.80719	0.00259071		0.024	-1.57561	4.80721	-10.0828
0.0241	-1.05702	4.82722	-0.0218421		0.0241	-1.62715	4.82724	47.2905
0.0242	-1.0538	4.84725	0.00439478		0.0242	-1.65614	4.84727	29.0198
0.0243	-1.0377	4.86728	0.0128987		0.0243	-1.73667	4.8673	-3.48079
0.0244	-1.08601	4.88731	0.078391		0.0244	-1.66902	4.88733	7.97055
0.0245	-0.970055	4.90734	0.0675565		0.0245	-1.64326	4.90736	-38.3753
0.0246	-1.12144	4.92737	0.079949		0.0246	-1.63359	4.92739	-28.3102
0.0247	-1.02803	4.9474	0.066115		0.0247	-1.64326	4.94742	-4.61995
0.0248	-1.01837	4.96743	0.095149		0.0248	-1.59172	4.96745	-20.8447
0.0249	-0.989381				0.0249	-1.62071	4.98748	63.6574
0.025	-0.963612				0.025	-1.57561
0.0251	-1.02803				0.0251	-1.54662
0.0252	-0.976497				0.0252	-1.6046
0.0253	-0.928181				0.0253	-1.65292
0.0254	-0.77357				0.0254	-1.58206
0.0255	-0.889528				0.0255	-1.68513
0.0256	-0.796117				0.0256	-1.76566
0.0257	-0.799338				0.0257	-1.77854
0.0258	-0.789675				0.0258	-1.72378
0.0259	-0.751022				0.0259	-1.72056
0.026	-0.718812				0.026	-1.72378
0.0261	-0.696264				0.0261	-1.70768
0.0262	-0.786454				0.0262	-1.70768
0.0263	-0.670496				0.0263	-1.7109
0.0264	-0.751022				0.0264	-1.70446
0.0265	-0.722033				0.0265	-1.76888
0.0266	-0.731696				0.0266	-1.74633
0.0267	-0.780012				0.0267	-1.70446
0.0268	-0.731696				0.0268	-1.74311
0.0269	-0.918518				0.0269	-1.72056
0.027	-0.831549				0.027	-1.71734
0.0271	-0.915296				0.0271	-1.73667
0.0272	-0.825107				0.0272	-1.7109
0.0273	-0.879865				0.0273	-1.76566
0.0274	-0.80578				0.0274	-1.77532
0.0275	-0.837991				0.0275	-1.77532
0.0276	-0.809002				0.0276	-1.80109
0.0277	-0.676938				0.0277	-1.85907
0.0278	-0.783233				0.0278	-1.85585
0.0279	-0.731696				0.0279	-1.84618
0.028	-0.973276				0.028	-1.84296
0.0281	-0.899191				0.0281	-1.83008
0.0282	-1.01193				0.0282	-1.83008
0.0283	-0.870202				0.0283	-1.81397
0.0284	-0.844433				0.0284	-1.78176
0.0285	-0.908854				0.0285	-1.74311
0.0286	-0.831549				0.0286	-1.73345
0.0287	-0.979718				0.0287	-1.71734
0.0288	-0.915296				0.0288	-1.75921
0.0289	-0.992602				0.0289	-1.74955
0.029	-0.92496				0.029	-1.72056
0.0291	-0.908854				0.0291	-1.69479
0.0292	-0.886307				0.0292	-1.64003
0.0293	-0.831549				0.0293	-1.63681
0.0294	-0.821886				0.0294	-1.61749
0.0295	-0.934623				0.0295	-1.55629
0.0296	-0.912075				0.0296	-1.53696
0.0297	-0.828328				0.0297	-1.5434
0.0298	-0.760686				0.0298	-1.62715
0.0299	-0.821886				0.0299	-1.55307
0.03	-0.80578				0.03	-1.46288
0.0301	-0.941065				0.0301	-1.41134
0.0302	-0.767128				0.0302	-1.3598
0.0303	-0.792896				0.0303	-1.36947
0.0304	-0.689822				0.0304	-1.32437
0.0305	-0.786454				0.0305	-1.38235
0.0306	-0.680159				0.0306	-1.30182
0.0307	-0.783233				0.0307	-1.32115
0.0308	-0.860538				0.0308	-1.30182
0.0309	-0.876644				0.0309	-1.27283
0.031	-0.89597				0.031	-1.28894
0.0311	-0.725254				0.0311	-1.25673
0.0312	-0.825107				0.0312	-1.25029
0.0313	-0.718812				0.0313	-1.20841
0.0314	-0.831549				0.0314	-1.18909
0.0315	-0.876644				0.0315	-1.20841
0.0316	-0.751022				0.0316	-1.21163
0.0317	-0.789675				0.0317	-1.18264
0.0318	-0.618959				0.0318	-1.21486
0.0319	-0.799338				0.0319	-1.22774
0.032	-0.728475				0.032	-1.27283
0.0321	-0.86376				0.0321	-1.20519
0.0322	-0.854096				0.0322	-1.18909
0.0323	-0.809002				0.0323	-1.15688
0.0324	-0.831549				0.0324	-1.21486
0.0325	-0.770349				0.0325	-1.19875
0.0326	-0.799338				0.0326	-1.18264
0.0327	-0.728475				0.0327	-1.20841
0.0328	-0.789675				0.0328	-1.27283
0.0329	-0.902412				0.0329	-1.2374
0.033	-0.999044				0.033	-1.19875
0.0331	-0.89597				0.0331	-1.23418
0.0332	-0.799338				0.0332	-1.19875
0.0333	-0.809002				0.0333	-1.19231
0.0334	-0.702707				0.0334	-1.21486
0.0335	-0.847654				0.0335	-1.24062
0.0336	-0.705928				0.0336	-1.24062
0.0337	-0.899191				0.0337	-1.18264
0.0338	-0.873423				0.0338	-1.23418
0.0339	-0.883086				0.0339	-1.23096
0.034	-0.809002				0.034	-1.23096
0.0341	-0.741359				0.0341	-1.21163
0.0342	-0.780012				0.0342	-1.19231
0.0343	-0.71237				0.0343	-1.20519
0.0344	-0.825107				0.0344	-1.16332
0.0345	-0.837991				0.0345	-1.10212
0.0346	-0.857317				0.0346	-1.13755
0.0347	-0.821886				0.0347	-1.115
0.0348	-0.792896				0.0348	-1.115
0.0349	-0.734917				0.0349	-1.13433
0.035	-0.741359				0.035	-1.17942
0.0351	-0.731696				0.0351	-1.26639
0.0352	-0.647948				0.0352	-1.25673
0.0353	-0.809002				0.0353	-1.20197
0.0354	-0.821886				0.0354	-1.18587
0.0355	-0.876644				0.0355	-1.17942
0.0356	-0.883086				0.0356	-1.12144
0.0357	-0.857317				0.0357	-1.14721
0.0358	-0.738138				0.0358	-1.22452
0.0359	-0.751022				0.0359	-1.26639
0.036	-0.815444				0.036	-1.30505
0.0361	-0.799338				0.0361	-1.22774
0.0362	-0.74458				0.0362	-1.1601
0.0363	-0.83477				0.0363	-1.12144
0.0364	-0.844433				0.0364	-1.13755
0.0365	-0.831549				0.0365	-1.18264
0.0366	-0.80578				0.0366	-1.24062
0.0367	-0.857317				0.0367	-1.18264
0.0368	-0.754243				0.0368	-1.11822
0.0369	-0.786454				0.0369	-1.07313
0.037	-0.751022				0.037	-1.0538
0.0371	-0.763907				0.0371	-1.06991
0.0372	-0.599633				0.0372	-1.15688
0.0373	-0.660833				0.0373	-1.19231
0.0374	-0.815444				0.0374	-1.13433
0.0375	-0.699485				0.0375	-1.08601
0.0376	-0.918518				0.0376	-1.04092
0.0377	-0.841212				0.0377	-0.999044
0.0378	-0.89597				0.0378	-1.05702
0.0379	-0.792896				0.0379	-1.13111
0.038	-0.83477				0.038	-1.16976
0.0381	-0.751022				0.0381	-1.10856
0.0382	-0.693043				0.0382	-1.10856
0.0383	-0.705928				0.0383	-1.09245
0.0384	-0.654391				0.0384	-1.01515
0.0385	-0.699485				0.0385	-1.08279
0.0386	-0.628622				0.0386	-1.10856
0.0387	-0.818665				0.0387	-1.15366
0.0388	-0.883086				0.0388	-1.10212
0.0389	-0.831549				0.0389	-1.06024
0.039	-0.966833				0.039	-1.0538
0.0391	-0.83477				0.0391	-1.02803
0.0392	-1.04092				0.0392	-1.02803
0.0393	-1.02159				0.0393	-1.10856
0.0394	-0.960391				0.0394	-1.16654
0.0395	-1.0377				0.0395	-1.13433
0.0396	-0.992602				0.0396	-1.10534
0.0397	-0.928181				0.0397	-1.07635
0.0398	-0.873423				0.0398	-1.04092
0.0399	-0.963612				0.0399	-1.0377
0.04	-0.796117				0.04	-1.05702
0.0401	-0.857317				0.0401	-1.16332
0.0402	-0.934623				0.0402	-1.21163
0.0403	-0.889528				0.0403	-1.22452
0.0404	-0.947507				0.0404	-1.12789
0.0405	-0.876644				0.0405	-1.09245
0.0406	-0.854096				0.0406	-1.05702
0.0407	-0.754243				0.0407	-1.05702
0.0408	-0.847654				0.0408	-1.10212
0.0409	-0.821886				0.0409	-1.10856
0.041	-0.908854				0.041	-1.15366
0.0411	-0.989381				0.0411	-1.17298
0.0412	-0.870202				0.0412	-1.16976
0.0413	-0.98616				0.0413	-1.14077
0.0414	-1.00226				0.0414	-1.08601
0.0415	-1.11822				0.0415	-1.10534
0.0416	-0.966833				0.0416	-1.05702
0.0417	-0.995823				0.0417	-1.09245
0.0418	-0.931402				0.0418	-1.13433
0.0419	-1.05058				0.0419	-1.1762
0.042	-1.04414				0.042	-1.25029
0.0421	-0.934623				0.0421	-1.23418
0.0422	-0.844433				0.0422	-1.18909
0.0423	-0.828328				0.0423	-1.23096
0.0424	-0.960391				0.0424	-1.23096
0.0425	-0.905633				0.0425	-1.17298
0.0426	-1.00871				0.0426	-1.19875
0.0427	-0.899191				0.0427	-1.24062
0.0428	-0.860538				0.0428	-1.31793
0.0429	-0.966833				0.0429	-1.31471
0.043	-0.873423				0.043	-1.44677
0.0431	-0.963612				0.0431	-1.44999
0.0432	-0.970055				0.0432	-1.43067
0.0433	-0.950728				0.0433	-1.37269
0.0434	-0.960391				0.0434	-1.39201
0.0435	-0.944286				0.0435	-1.3598
0.0436	-1.01837				0.0436	-1.34692
0.0437	-0.970055				0.0437	-1.32115
0.0438	-1.04736				0.0438	-1.37591
0.0439	-0.879865				0.0439	-1.39523
0.044	-1.02159				0.044	-1.40812
0.0441	-0.947507				0.0441	-1.49187
0.0442	-0.966833				0.0442	-1.54662
0.0443	-0.979718				0.0443	-1.58528
0.0444	-0.953949				0.0444	-1.56273
0.0445	-0.966833				0.0445	-1.47576
0.0446	-0.934623				0.0446	-1.48864
0.0447	-1.01193				0.0447	-1.50153
0.0448	-0.982939				0.0448	-1.41778
0.0449	-1.07635				0.0449	-1.51119
0.045	-1.06669				0.045	-1.43067
0.0451	-0.995823				0.0451	-1.38235
0.0452	-1.05058				0.0452	-1.53052
0.0453	-1.00549				0.0453	-1.48864
0.0454	-1.08279				0.0454	-1.51119
0.0455	-0.973276				0.0455	-1.57239
0.0456	-1.00871				0.0456	-1.66902
0.0457	-1.04736				0.0457	-1.63681
0.0458	-1.11178				0.0458	-1.5885
0.0459	-1.11178				0.0459	-1.57561
0.046	-1.07313				0.046	-1.55307
0.0461	-1.11178				0.0461	-1.53374
0.0462	-1.02159				0.0462	-1.55629
0.0463	-1.15366				0.0463	-1.53052
0.0464	-1.08601				0.0464	-1.56595
0.0465	-1.16332				0.0465	-1.57883
0.0466	-1.12789				0.0466	-1.59816
0.0467	-1.07635				0.0467	-1.59494
0.0468	-1.11822				0.0468	-1.63359
0.0469	-1.04092				0.0469	-1.62715
0.047	-1.00549				0.047	-1.67869
0.0471	-0.886307				0.0471	-1.68513
0.0472	-1.05702				0.0472	-1.7109
0.0473	-0.908854				0.0473	-1.70768
0.0474	-0.934623				0.0474	-1.73022
0.0475	-1.00226				0.0475	-1.7109
0.0476	-0.963612				0.0476	-1.727
0.0477	-1.08601				0.0477	-1.76243
0.0478	-0.995823				0.0478	-1.79787
0.0479	-1.00549				0.0479	-1.7882
0.048	-0.866981				0.048	-1.7882
0.0481	-0.89597				0.0481	-1.73989
0.0482	-0.886307				0.0482	-1.71412
0.0483	-0.953949				0.0483	-1.74955
0.0484	-0.982939				0.0484	-1.71412
0.0485	-0.999044				0.0485	-1.69157
0.0486	-0.873423				0.0486	-1.70124
0.0487	-0.841212				0.0487	-1.67225
0.0488	-0.821886				0.0488	-1.7109
0.0489	-0.747801				0.0489	-1.69157
0.049	-0.831549				0.049	-1.69157
0.0491	-0.847654				0.0491	-1.70446
0.0492	-0.873423				0.0492	-1.65614
0.0493	-0.828328				0.0493	-1.68513
0.0494	-0.65117				0.0494	-1.66258
0.0495	-0.68338				0.0495	-1.60138
0.0496	-0.625401				0.0496	-1.58206
0.0497	-0.815444				0.0497	-1.62715
0.0498	-0.776791				0.0498	-1.71734
0.0499	-0.776791				0.0499	-1.63681
0.05	-0.776791				0.05	-1.61749
0.0501	-0.609296				0.0501	-1.5434
0.0502	-0.667275				0.0502	-1.54984
0.0503	-0.641506				0.0503	-1.55629
0.0504	-0.80578				0.0504	-1.53696
0.0505	-0.818665				0.0505	-1.52408
0.0506	-0.705928				0.0506	-1.51441
0.0507	-0.718812				0.0507	-1.5434
0.0508	-0.725254				0.0508	-1.53052
0.0509	-0.709149				0.0509	-1.55951
0.051	-0.74458				0.051	-1.6046
0.0511	-0.870202				0.0511	-1.59816
0.0512	-0.812223				0.0512	-1.50797
0.0513	-0.725254				0.0513	-1.53374
0.0514	-0.689822				0.0514	-1.55307
0.0515	-0.583527				0.0515	-1.54018
0.0516	-0.641506				0.0516	-1.55307
0.0517	-0.606075				0.0517	-1.56917
0.0518	-0.728475				0.0518	-1.63359
0.0519	-0.812223				0.0519	-1.5434
0.052	-0.763907				0.052	-1.60782
0.0521	-0.68338				0.0521	-1.6046
0.0522	-0.580306				0.0522	-1.54662
0.0523	-0.725254				0.0523	-1.59816
0.0524	-0.74458				0.0524	-1.54662
0.0525	-0.886307				0.0525	-1.57883
0.0526	-0.92496				0.0526	-1.59494
0.0527	-0.825107				0.0527	-1.57239
0.0528	-0.786454				0.0528	-1.59816
0.0529	-0.660833				0.0529	-1.54984
0.053	-0.728475				0.053	-1.60138
0.0531	-0.725254				0.0531	-1.61427
0.0532	-0.792896				0.0532	-1.59172
0.0533	-0.902412				0.0533	-1.59494
0.0534	-0.883086				0.0534	-1.63037
0.0535	-0.947507				0.0535	-1.59494
0.0536	-0.686601				0.0536	-1.57561
0.0537	-0.71237				0.0537	-1.58206
0.0538	-0.635064				0.0538	-1.59172
0.0539	-0.734917				0.0539	-1.56595
0.054	-0.767128				0.054	-1.55307
0.0541	-0.837991				0.0541	-1.54018
0.0542	-0.947507				0.0542	-1.51441
0.0543	-0.886307				0.0543	-1.4822
0.0544	-0.866981				0.0544	-1.48864
0.0545	-0.670496				0.0545	-1.4661
0.0546	-0.693043				0.0546	-1.45321
0.0547	-0.850875				0.0547	-1.45321
0.0548	-0.702707				0.0548	-1.43711
0.0549	-0.792896				0.0549	-1.43711
0.055	-0.792896				0.055	-1.5273
0.0551	-0.886307				0.0551	-1.56273
0.0552	-0.77357				0.0552	-1.52086
0.0553	-0.860538				0.0553	-1.47254
0.0554	-0.751022				0.0554	-1.44033
0.0555	-0.80578				0.0555	-1.38235
0.0556	-0.792896				0.0556	-1.3598
0.0557	-0.783233				0.0557	-1.33403
0.0558	-0.831549				0.0558	-1.44677
0.0559	-0.866981				0.0559	-1.4661
0.056	-0.944286				0.056	-1.44999
0.0561	-0.941065				0.0561	-1.42745
0.0562	-0.989381				0.0562	-1.3598
0.0563	-0.899191				0.0563	-1.3437
0.0564	-0.970055				0.0564	-1.30505
0.0565	-0.86376				0.0565	-1.36624
0.0566	-0.83477				0.0566	-1.44033
0.0567	-0.889528				0.0567	-1.35014
0.0568	-0.841212				0.0568	-1.31793
0.0569	-0.931402				0.0569	-1.29216
0.057	-0.912075				0.057	-1.25673
0.0571	-1.06991				0.0571	-1.27928
0.0572	-1.00871				0.0572	-1.36302
0.0573	-0.98616				0.0573	-1.38557
0.0574	-0.950728				0.0574	-1.35336
0.0575	-0.866981				0.0575	-1.27605
0.0576	-1.00549				0.0576	-1.24707
0.0577	-0.912075				0.0577	-1.20197
0.0578	-0.847654				0.0578	-1.25673
0.0579	-0.973276				0.0579	-1.33403
0.058	-0.83477				0.058	-1.32437
0.0581	-0.966833				0.0581	-1.26639
0.0582	-1.00226				0.0582	-1.24062
0.0583	-1.1601				0.0583	-1.23096
0.0584	-0.989381				0.0584	-1.17298
0.0585	-1.01837				0.0585	-1.20519
0.0586	-0.912075				0.0586	-1.29216
0.0587	-1.01837				0.0587	-1.32115
0.0588	-1.06991				0.0588	-1.25673
0.0589	-1.00226				0.0589	-1.19231
0.059	-0.992602				0.059	-1.19231
0.0591	-0.989381				0.0591	-1.1762
0.0592	-1.12144				0.0592	-1.19875
0.0593	-1.05702				0.0593	-1.25029
0.0594	-1.22452				0.0594	-1.25351
0.0595	-1.1601				0.0595	-1.26639
0.0596	-1.13433				0.0596	-1.23418
0.0597	-1.21486				0.0597	-1.19231
0.0598	-1.19231				0.0598	-1.16976
0.0599	-1.33081				0.0599	-1.17298
0.06	-1.25995				0.06	-1.19231
0.0601	-1.33726				0.0601	-1.31149
0.0602	-1.35658				0.0602	-1.31793
0.0603	-1.3437				0.0603	-1.29538
0.0604	-1.31793				0.0604	-1.26639
0.0605	-1.24385				0.0605	-1.20197
0.0606	-1.22774				0.0606	-1.16976
0.0607	-1.21808				0.0607	-1.16654
0.0608	-1.29538				0.0608	-1.21163
0.0609	-1.19553				0.0609	-1.2825
0.061	-1.115				0.061	-1.31471
0.0611	-1.07635				0.0611	-1.27605
0.0612	-1.06991				0.0612	-1.25673
0.0613	-1.19231				0.0613	-1.27283
0.0614	-1.06669				0.0614	-1.26639
0.0615	-1.13755				0.0615	-1.16654
0.0616	-0.973276				0.0616	-1.16332
0.0617	-1.18264				0.0617	-1.17942
0.0618	-1.13755				0.0618	-1.21486
0.0619	-1.13433				0.0619	-1.26317
0.062	-1.11822				0.062	-1.2986
0.0621	-1.01837				0.0621	-1.25995
0.0622	-1.06347				0.0622	-1.24062
0.0623	-1.06024				0.0623	-1.19231
0.0624	-1.06991				0.0624	-1.21808
0.0625	-1.00549				0.0625	-1.20197
0.0626	-1.09245				0.0626	-1.18909
0.0627	-1.10856				0.0627	-1.21163
0.0628	-1.03448				0.0628	-1.29538
0.0629	-1.03126				0.0629	-1.27928
0.063	-0.92496				0.063	-1.30827
0.0631	-0.963612				0.0631	-1.36624
0.0632	-0.934623				0.0632	-1.28572
0.0633	-1.02481				0.0633	-1.29538
0.0634	-0.908854				0.0634	-1.25351
0.0635	-1.02159				0.0635	-1.19875
0.0636	-0.98616				0.0636	-1.21808
0.0637	-0.937844				0.0637	-1.20197
0.0638	-1.12144				0.0638	-1.16976
0.0639	-1.0538				0.0639	-1.20197
0.064	-0.999044				0.064	-1.2986
0.0641	-0.854096				0.0641	-1.32437
0.0642	-0.92496				0.0642	-1.36624
0.0643	-0.999044				0.0643	-1.38879
0.0644	-0.873423				0.0644	-1.36302
0.0645	-1.04414				0.0645	-1.31149
0.0646	-0.950728				0.0646	-1.25029
0.0647	-1.08279				0.0647	-1.24707
0.0648	-0.973276				0.0648	-1.23418
0.0649	-0.944286				0.0649	-1.26317
0.065	-0.989381				0.065	-1.19875
0.0651	-0.802559				0.0651	-1.21808
0.0652	-0.809002				0.0652	-1.32437
0.0653	-0.815444				0.0653	-1.29216
0.0654	-0.828328				0.0654	-1.3437
0.0655	-0.715591				0.0655	-1.44033
0.0656	-0.77357				0.0656	-1.52408
0.0657	-0.647948				0.0657	-1.47254
0.0658	-0.757465				0.0658	-1.42745
0.0659	-0.670496				0.0659	-1.41778
0.066	-0.718812				0.066	-1.36302
0.0661	-0.670496				0.0661	-1.36302
0.0662	-0.59319				0.0662	-1.37913
0.0663	-0.686601				0.0663	-1.36302
0.0664	-0.56098				0.0664	-1.41456
0.0665	-0.660833				0.0665	-1.39523
0.0666	-0.696264				0.0666	-1.45321
0.0667	-0.625401				0.0667	-1.46932
0.0668	-0.667275				0.0668	-1.44999
0.0669	-0.612517				0.0669	-1.50797
0.067	-0.728475				0.067	-1.55307
0.0671	-0.625401				0.0671	-1.5273
0.0672	-0.831549				0.0672	-1.57561
0.0673	-0.821886				0.0673	-1.62393
0.0674	-0.728475				0.0674	-1.57883
0.0675	-0.760686				0.0675	-1.60782
0.0676	-0.59319				0.0676	-1.57883
0.0677	-0.641506				0.0677	-1.60138
0.0678	-0.644727				0.0678	-1.62393
0.0679	-0.612517				0.0679	-1.62393
0.068	-0.602854				0.068	-1.65614
0.0681	-0.841212				0.0681	-1.61749
0.0682	-0.641506				0.0682	-1.53052
0.0683	-0.68338				0.0683	-1.56917
0.0684	-0.62218				0.0684	-1.6046
0.0685	-0.583527				0.0685	-1.53052
0.0686	-0.647948				0.0686	-1.49187
0.0687	-0.65117				0.0687	-1.50797
0.0688	-0.728475				0.0688	-1.50153
0.0689	-0.68338				0.0689	-1.56917
0.069	-0.718812				0.069	-1.57561
0.0691	-0.615738				0.0691	-1.53374
0.0692	-0.551317				0.0692	-1.51441
0.0693	-0.515885				0.0693	-1.52086
0.0694	-0.528769				0.0694	-1.50475
0.0695	-0.609296				0.0695	-1.53052
0.0696	-0.544875				0.0696	-1.51441
0.0697	-0.615738				0.0697	-1.49187
0.0698	-0.454685				0.0698	-1.52086
0.0699	-0.483674				0.0699	-1.5273
0.07	-0.528769				0.07	-1.4822
0.0701	-0.609296				0.0701	-1.46932
0.0702	-0.667275				0.0702	-1.46932
0.0703	-0.528769				0.0703	-1.46932
0.0704	-0.602854				0.0704	-1.49831
0.0705	-0.519106				0.0705	-1.46288
0.0706	-0.525548				0.0706	-1.43389
0.0707	-0.599633				0.0707	-1.47254
0.0708	-0.618959				0.0708	-1.55629
0.0709	-0.631843				0.0709	-1.59494
0.071	-0.609296				0.071	-1.59494
0.0711	-0.664054				0.0711	-1.53374
0.0712	-0.664054				0.0712	-1.51764
0.0713	-0.564201				0.0713	-1.54018
0.0714	-0.664054				0.0714	-1.57239
0.0715	-0.635064				0.0715	-1.54984
0.0716	-0.599633				0.0716	-1.57239
0.0717	-0.451464				0.0717	-1.59172
0.0718	-0.448243				0.0718	-1.65614
0.0719	-0.428916				0.0719	-1.70768
0.072	-0.515885				0.072	-1.6658
0.0721	-0.657612				0.0721	-1.64648
0.0722	-0.705928				0.0722	-1.6497
0.0723	-0.638285				0.0723	-1.62715
0.0724	-0.554538				0.0724	-1.65936
0.0725	-0.580306				0.0725	-1.66258
0.0726	-0.580306				0.0726	-1.65936
0.0727	-0.554538				0.0727	-1.64648
0.0728	-0.577085				0.0728	-1.65614
0.0729	-0.709149				0.0729	-1.68191
0.073	-0.725254				0.073	-1.73345
0.0731	-0.641506				0.0731	-1.74311
0.0732	-0.612517				0.0732	-1.70124
0.0733	-0.477232				0.0733	-1.69479
0.0734	-0.635064				0.0734	-1.72378
0.0735	-0.454685				0.0735	-1.6658
0.0736	-0.548096				0.0736	-1.70446
0.0737	-0.647948				0.0737	-1.727
0.0738	-0.59319				0.0738	-1.71412
0.0739	-0.570643				0.0739	-1.71734
0.074	-0.493338				0.074	-1.74633
0.0741	-0.570643				0.0741	-1.69479
0.0742	-0.454685				0.0742	-1.67547
0.0743	-0.573864				0.0743	-1.66902
0.0744	-0.548096				0.0744	-1.66902
0.0745	-0.696264				0.0745	-1.5885
0.0746	-0.599633				0.0746	-1.59816
0.0747	-0.586748				0.0747	-1.61427
0.0748	-0.670496				0.0748	-1.58528
0.0749	-0.496559				0.0749	-1.72056
0.075	-0.548096				0.075	-1.74311
0.0751	-0.509443				0.0751	-1.7882
0.0752	-0.606075				0.0752	-1.72378
0.0753	-0.490117				0.0753	-1.7109
0.0754	-0.625401				0.0754	-1.68191
0.0755	-0.731696				0.0755	-1.66258
0.0756	-0.635064				0.0756	-1.63037
0.0757	-0.709149				0.0757	-1.73667
0.0758	-0.541653				0.0758	-1.7882
0.0759	-0.657612				0.0759	-1.81719
0.076	-0.602854				0.076	-1.79787
0.0761	-0.345169				0.0761	-1.73345
0.0762	-0.596411				0.0762	-1.71734
0.0763	-0.519106				0.0763	-1.72056
0.0764	-0.660833				0.0764	-1.76243
0.0765	-0.606075				0.0765	-1.82041
0.0766	-0.734917				0.0766	-1.81075
0.0767	-0.699485				0.0767	-1.72378
0.0768	-0.638285				0.0768	-1.68191
0.0769	-0.564201				0.0769	-1.62715
0.077	-0.589969				0.077	-1.6497
0.0771	-0.65117				0.0771	-1.70124
0.0772	-0.538432				0.0772	-1.79143
0.0773	-0.557759				0.0773	-1.7721
0.0774	-0.512664				0.0774	-1.68835
0.0775	-0.53199				0.0775	-1.65614
0.0776	-0.506222				0.0776	-1.63037
0.0777	-0.715591				0.0777	-1.57561
0.0778	-0.612517				0.0778	-1.65614
0.0779	-0.644727				0.0779	-1.70446
0.078	-0.705928				0.078	-1.67547
0.0781	-0.538432				0.0781	-1.6046
0.0782	-0.670496				0.0782	-1.6046
0.0783	-0.738138				0.0783	-1.61427
0.0784	-0.667275				0.0784	-1.59494
0.0785	-0.647948				0.0785	-1.61427
0.0786	-0.53199				0.0786	-1.70446
0.0787	-0.606075				0.0787	-1.65292
0.0788	-0.554538				0.0788	-1.57561
0.0789	-0.670496				0.0789	-1.49509
0.079	-0.734917				0.079	-1.49831
0.0791	-0.734917				0.0791	-1.49187
0.0792	-0.873423				0.0792	-1.57239
0.0793	-0.970055				0.0793	-1.59816
0.0794	-1.07313				0.0794	-1.59172
0.0795	-1.08923				0.0795	-1.49187
0.0796	-0.98616				0.0796	-1.49187
0.0797	-0.928181				0.0797	-1.43389
0.0798	-0.963612				0.0798	-1.45321
0.0799	-1.04736				0.0799	-1.50797
0.08	-0.799338				0.08	-1.52408
0.0801	-0.83477				0.0801	-1.55629
0.0802	-0.818665				0.0802	-1.53052
0.0803	-0.71237				0.0803	-1.46932
0.0804	-0.883086				0.0804	-1.41134
0.0805	-0.812223				0.0805	-1.36624
0.0806	-0.912075				0.0806	-1.31149
0.0807	-0.841212				0.0807	-1.26961
0.0808	-0.921739				0.0808	-1.37591
0.0809	-0.841212				0.0809	-1.37269
0.081	-0.837991				0.081	-1.41134
0.0811	-0.879865				0.0811	-1.33403
0.0812	-0.825107				0.0812	-1.31793
0.0813	-0.934623				0.0813	-1.27928
0.0814	-0.776791				0.0814	-1.26317
0.0815	-1.05702				0.0815	-1.24707
0.0816	-1.06347				0.0816	-1.1601
0.0817	-1.19553				0.0817	-1.26317
0.0818	-1.08601				0.0818	-1.2986
0.0819	-1.09568				0.0819	-1.26317
0.082	-1.13755				0.082	-1.30827
0.0821	-1.1762				0.0821	-1.26317
0.0822	-1.16654				0.0822	-1.1601
0.0823	-1.05058				0.0823	-1.1601
0.0824	-1.14077				0.0824	-1.10534
0.0825	-1.14077				0.0825	-1.15688
0.0826	-1.23418				0.0826	-1.17298
0.0827	-1.13433				0.0827	-1.19553
0.0828	-1.01837				0.0828	-1.26639
0.0829	-1.06991				0.0829	-1.27283
0.083	-0.992602				0.083	-1.27928
0.0831	-1.13755				0.0831	-1.25029
0.0832	-1.12789				0.0832	-1.12789
0.0833	-1.15366				0.0833	-1.20197
0.0834	-1.10212				0.0834	-1.16332
0.0835	-1.09568				0.0835	-1.10856
0.0836	-1.13755				0.0836	-1.11178
0.0837	-1.09245				0.0837	-1.18587
0.0838	-1.09568				0.0838	-1.18264
0.0839	-1.12467				0.0839	-1.23418
0.084	-1.21808				0.084	-1.30182
0.0841	-1.09245				0.0841	-1.3437
0.0842	-1.08601				0.0842	-1.27928
0.0843	-1.08279				0.0843	-1.31471
0.0844	-1.12144				0.0844	-1.29538
0.0845	-1.15043				0.0845	-1.19553
0.0846	-1.07635				0.0846	-1.2213
0.0847	-1.14721				0.0847	-1.31149
0.0848	-1.01515				0.0848	-1.25673
0.0849	-1.1601				0.0849	-1.26639
0.085	-1.14399				0.085	-1.29216
0.0851	-1.01837				0.0851	-1.28894
0.0852	-1.08923				0.0852	-1.36624
0.0853	-1.00871				0.0853	-1.41456
0.0854	-1.13433				0.0854	-1.48542
0.0855	-1.01837				0.0855	-1.47576
0.0856	-1.10212				0.0856	-1.45643
0.0857	-1.11178				0.0857	-1.41456
0.0858	-1.11822				0.0858	-1.37269
0.0859	-1.06669				0.0859	-1.37591
0.086	-1.0377				0.086	-1.38235
0.0861	-1.03126				0.0861	-1.38557
0.0862	-0.873423				0.0862	-1.37269
0.0863	-1.01193				0.0863	-1.44033
0.0864	-0.979718				0.0864	-1.43711
0.0865	-0.950728				0.0865	-1.4661
0.0866	-0.999044				0.0866	-1.50153
0.0867	-0.976497				0.0867	-1.49187
0.0868	-1.01837				0.0868	-1.53374
0.0869	-0.825107				0.0869	-1.55951
0.087	-0.931402				0.087	-1.58206
0.0871	-0.831549				0.0871	-1.62071
0.0872	-0.828328				0.0872	-1.65292
0.0873	-0.873423				0.0873	-1.67869
0.0874	-0.783233				0.0874	-1.70446
0.0875	-0.847654				0.0875	-1.67547
0.0876	-0.767128				0.0876	-1.67225
0.0877	-0.931402				0.0877	-1.63037
0.0878	-0.899191				0.0878	-1.65936
0.0879	-0.970055				0.0879	-1.68513
0.088	-0.892749				0.088	-1.72378
0.0881	-0.809002				0.0881	-1.70446
0.0882	-0.828328				0.0882	-1.63037
0.0883	-0.734917				0.0883	-1.5885
0.0884	-0.873423				0.0884	-1.6046
0.0885	-0.809002				0.0885	-1.6046
0.0886	-0.960391				0.0886	-1.64003
0.0887	-0.886307				0.0887	-1.6046
0.0888	-0.821886				0.0888	-1.57561
0.0889	-0.767128				0.0889	-1.56917
0.089	-0.728475				0.089	-1.65936
0.0891	-0.760686				0.0891	-1.60138
0.0892	-0.792896				0.0892	-1.59172
0.0893	-0.83477				0.0893	-1.54018
0.0894	-0.667275				0.0894	-1.53052
0.0895	-0.635064				0.0895	-1.56917
0.0896	-0.670496				0.0896	-1.62393
0.0897	-0.612517				0.0897	-1.60138
0.0898	-0.731696				0.0898	-1.51441
0.0899	-0.705928				0.0899	-1.51764
0.09	-0.776791				0.09	-1.55629
0.0901	-0.631843				0.0901	-1.50475
0.0902	-0.709149				0.0902	-1.48542
0.0903	-0.573864				0.0903	-1.46932
0.0904	-0.670496				0.0904	-1.44033
0.0905	-0.728475				0.0905	-1.49831
0.0906	-0.71237				0.0906	-1.48542
0.0907	-0.760686				0.0907	-1.46932
0.0908	-0.647948				0.0908	-1.53696
0.0909	-0.705928				0.0909	-1.50475
0.091	-0.65117				0.091	-1.47254
0.0911	-0.741359				0.0911	-1.44999
0.0912	-0.783233				0.0912	-1.40812
0.0913	-0.796117				0.0913	-1.47576
0.0914	-0.776791				0.0914	-1.49187
0.0915	-0.625401				0.0915	-1.41778
0.0916	-0.715591				0.0916	-1.44999
0.0917	-0.660833				0.0917	-1.45643
0.0918	-0.754243				0.0918	-1.45966
0.0919	-0.828328				0.0919	-1.41456
0.092	-0.809002				0.092	-1.4049
0.0921	-0.815444				0.0921	-1.51764
0.0922	-0.731696				0.0922	-1.43067
0.0923	-0.763907				0.0923	-1.40168
0.0924	-0.741359				0.0924	-1.38879
0.0925	-0.786454				0.0925	-1.43711
0.0926	-0.879865				0.0926	-1.421
0.0927	-0.873423				0.0927	-1.37913
0.0928	-0.966833				0.0928	-1.39523
0.0929	-0.80578				0.0929	-1.41134
0.093	-0.841212				0.093	-1.4661
0.0931	-0.802559				0.0931	-1.45321
0.0932	-0.844433				0.0932	-1.46932
0.0933	-0.889528				0.0933	-1.45966
0.0934	-0.912075				0.0934	-1.44999
0.0935	-0.982939				0.0935	-1.44033
0.0936	-0.857317				0.0936	-1.47576
0.0937	-0.870202				0.0937	-1.44999
0.0938	-0.754243				0.0938	-1.37591
0.0939	-0.821886				0.0939	-1.37269
0.094	-0.799338				0.094	-1.421
0.0941	-0.792896				0.0941	-1.35336
0.0942	-0.899191				0.0942	-1.31149
0.0943	-0.931402				0.0943	-1.36302
0.0944	-0.912075				0.0944	-1.33726
0.0945	-0.796117				0.0945	-1.27283
0.0946	-0.841212				0.0946	-1.33081
0.0947	-0.74458				0.0947	-1.32759
0.0948	-0.80578				0.0948	-1.34048
0.0949	-0.789675				0.0949	-1.39523
0.095	-0.780012				0.095	-1.34692
0.0951	-0.883086				0.0951	-1.35014
0.0952	-0.841212				0.0952	-1.30182
0.0953	-0.973276				0.0953	-1.25995
0.0954	-0.799338				0.0954	-1.24385
0.0955	-0.928181				0.0955	-1.25673
0.0956	-0.850875				0.0956	-1.26639
0.0957	-0.812223				0.0957	-1.37591
0.0958	-0.760686				0.0958	-1.40812
0.0959	-0.715591				0.0959	-1.27928
0.096	-0.702707				0.096	-1.26317
0.0961	-0.734917				0.0961	-1.20841
0.0962	-0.966833				0.0962	-1.20519
0.0963	-0.80578				0.0963	-1.21486
0.0964	-0.905633				0.0964	-1.24707
0.0965	-0.809002				0.0965	-1.26639
0.0966	-0.786454				0.0966	-1.21163
0.0967	-0.696264				0.0967	-1.12144
0.0968	-0.731696				0.0968	-1.09568
0.0969	-0.747801				0.0969	-1.13433
0.097	-0.589969				0.097	-1.16976
0.0971	-0.734917				0.0971	-1.27605
0.0972	-0.767128				0.0972	-1.19231
0.0973	-0.786454				0.0973	-1.1601
0.0974	-0.799338				0.0974	-1.09568
0.0975	-0.821886				0.0975	-1.06347
0.0976	-0.77357				0.0976	-1.06669
0.0977	-0.776791				0.0977	-1.12467
0.0978	-0.828328				0.0978	-1.16976
0.0979	-0.680159				0.0979	-1.0538
0.098	-0.734917				0.098	-1.08923
0.0981	-0.738138				0.0981	-1.08601
0.0982	-0.738138				0.0982	-1.07313
0.0983	-0.760686				0.0983	-1.10534
0.0984	-0.686601				0.0984	-1.15043
0.0985	-0.71237				0.0985	-1.16654
0.0986	-0.686601				0.0986	-1.18264
0.0987	-0.757465				0.0987	-1.07635
0.0988	-0.738138				0.0988	-1.05058
0.0989	-0.751022				0.0989	-1.01193
0.099	-0.74458				0.099	-1.06347
0.0991	-0.796117				0.0991	-1.13433
0.0992	-0.760686				0.0992	-1.16654
0.0993	-0.715591				0.0993	-1.18264
0.0994	-0.886307				0.0994	-1.115
0.0995	-0.799338				0.0995	-1.0538
0.0996	-0.821886				0.0996	-1.05058
0.0997	-0.789675				0.0997	-1.04736
0.0998	-0.815444				0.0998	-1.09568
0.0999	-0.995823				0.0999	-1.20197
0.1	-0.889528				0.1	-1.2374
0.1001	-1.00871				0.1001	-1.2374
0.1002	-0.86376				0.1002	-1.18587
0.1003	-0.854096				0.1003	-1.15366
0.1004	-0.89597				0.1004	-1.10856
0.1005	-0.876644				0.1005	-1.06347
0.1006	-1.05058				0.1006	-1.06347
0.1007	-1.10212				0.1007	-1.13111
0.1008	-1.10856				0.1008	-1.20841
0.1009	-1.02481				0.1009	-1.23096
0.101	-1.0538				0.101	-1.18264
0.1011	-0.982939				0.1011	-1.16976
0.1012	-1.0989				0.1012	-1.12144
0.1013	-1.0989				0.1013	-1.13433
0.1014	-1.12789				0.1014	-1.18264
0.1015	-1.16332				0.1015	-1.14399
0.1016	-0.995823				0.1016	-1.24385
0.1017	-1.09568				0.1017	-1.28894
0.1018	-1.00549				0.1018	-1.24062
0.1019	-0.999044				0.1019	-1.21808
0.102	-1.06669				0.102	-1.23418
0.1021	-1.10534				0.1021	-1.20197
0.1022	-1.20519				0.1022	-1.15366
0.1023	-1.0377				0.1023	-1.14077
0.1024	-0.999044				0.1024	-1.20197
0.1025	-0.902412				0.1025	-1.1601
0.1026	-0.92496				0.1026	-1.24707
0.1027	-0.95717				0.1027	-1.3437
0.1028	-1.06991				0.1028	-1.33726
0.1029	-0.934623				0.1029	-1.33403
0.103	-1.03126				0.103	-1.2825
0.1031	-1.02481				0.1031	-1.26961
0.1032	-0.944286				0.1032	-1.25673
0.1033	-1.04736				0.1033	-1.23418
0.1034	-0.963612				0.1034	-1.20197
0.1035	-1.09245				0.1035	-1.2213
0.1036	-1.00226				0.1036	-1.24707
0.1037	-0.98616				0.1037	-1.35014
0.1038	-1.08601				0.1038	-1.35014
0.1039	-0.976497				0.1039	-1.37913
0.104	-0.992602				0.104	-1.38557
0.1041	-1.0989				0.1041	-1.37269
0.1042	-0.982939				0.1042	-1.3437
0.1043	-0.899191				0.1043	-1.3598
0.1044	-1.02481				0.1044	-1.25673
0.1045	-1.10212				0.1045	-1.25351
0.1046	-0.98616				0.1046	-1.29216
0.1047	-1.12789				0.1047	-1.26317
0.1048	-1.02803				0.1048	-1.21486
0.1049	-1.03126				0.1049	-1.35336
0.105	-0.995823				0.105	-1.31149
0.1051	-1.0377				0.1051	-1.35336
0.1052	-1.04092				0.1052	-1.46288
0.1053	-0.953949				0.1053	-1.37269
0.1054	-0.931402				0.1054	-1.33726
0.1055	-0.963612				0.1055	-1.35014
0.1056	-0.999044				0.1056	-1.32759
0.1057	-0.934623				0.1057	-1.31149
0.1058	-1.17298				0.1058	-1.26317
0.1059	-1.0538				0.1059	-1.25995
0.106	-1.00549				0.106	-1.2825
0.1061	-1.08279				0.1061	-1.33081
0.1062	-1.02803				0.1062	-1.2986
0.1063	-1.06991				0.1063	-1.3598
0.1064	-1.04092				0.1064	-1.38235
0.1065	-1.00871				0.1065	-1.37591
0.1066	-0.921739				0.1066	-1.42422
0.1067	-1.01837				0.1067	-1.45321
0.1068	-0.944286				0.1068	-1.48542
0.1069	-0.886307				0.1069	-1.4661
0.107	-0.976497				0.107	-1.53052
0.1071	-0.918518				0.1071	-1.49187
0.1072	-0.963612				0.1072	-1.48864
0.1073	-0.837991				0.1073	-1.51441
0.1074	-0.908854				0.1074	-1.50475
0.1075	-0.979718				0.1075	-1.49831
0.1076	-0.976497				0.1076	-1.53696
0.1077	-1.06991				0.1077	-1.48864
0.1078	-1.00871				0.1078	-1.46932
0.1079	-1.00871				0.1079	-1.45321
0.108	-0.873423				0.108	-1.45321
0.1081	-0.944286				0.1081	-1.46932
0.1082	-0.92496				0.1082	-1.48864
0.1083	-0.973276				0.1083	-1.50153
0.1084	-1.01837				0.1084	-1.45321
0.1085	-0.992602				0.1085	-1.43389
0.1086	-1.01515				0.1086	-1.45643
0.1087	-0.870202				0.1087	-1.51119
0.1088	-0.950728				0.1088	-1.5273
0.1089	-0.809002				0.1089	-1.49831
0.109	-1.00226				0.109	-1.51441
0.1091	-0.915296				0.1091	-1.52086
0.1092	-0.902412				0.1092	-1.54984
0.1093	-0.857317				0.1093	-1.57883
0.1094	-0.638285				0.1094	-1.48864
0.1095	-0.709149				0.1095	-1.46288
0.1096	-0.635064				0.1096	-1.57239
0.1097	-0.731696				0.1097	-1.6046
0.1098	-0.638285				0.1098	-1.6497
0.1099	-0.725254				0.1099	-1.55951
0.11	-0.625401				0.11	-1.54018
0.1101	-0.612517				0.1101	-1.56917
0.1102	-0.557759				0.1102	-1.55951
0.1103	-0.528769				0.1103	-1.5885
0.1104	-0.664054				0.1104	-1.55307
0.1105	-0.763907				0.1105	-1.5273
0.1106	-0.709149				0.1106	-1.5885
0.1107	-0.538432				0.1107	-1.56595
0.1108	-0.544875				0.1108	-1.60138
0.1109	-0.580306				0.1109	-1.58528
0.111	-0.635064				0.111	-1.55629
0.1111	-0.734917				0.1111	-1.5885
0.1112	-0.625401				0.1112	-1.61105
0.1113	-0.541653				0.1113	-1.59816
0.1114	-0.480453				0.1114	-1.55307
0.1115	-0.525548				0.1115	-1.53696
0.1116	-0.483674				0.1116	-1.51764
0.1117	-0.615738				0.1117	-1.5434
0.1118	-0.722033				0.1118	-1.52408
0.1119	-0.596411				0.1119	-1.49187
0.112	-0.667275				0.112	-1.5273
0.1121	-0.480453				0.1121	-1.49509
0.1122	-0.602854				0.1122	-1.45643
0.1123	-0.486895				0.1123	-1.44999
0.1124	-0.680159				0.1124	-1.49187
0.1125	-0.786454				0.1125	-1.39846
0.1126	-0.815444				0.1126	-1.42422
0.1127	-0.821886				0.1127	-1.44677
0.1128	-0.606075				0.1128	-1.421
0.1129	-0.68338				0.1129	-1.44355
0.113	-0.59319				0.113	-1.421
0.1131	-0.654391				0.1131	-1.45643
0.1132	-0.686601				0.1132	-1.42745
0.1133	-0.821886				0.1133	-1.45321
0.1134	-0.825107				0.1134	-1.47254
0.1135	-0.715591				0.1135	-1.44677
0.1136	-0.696264				0.1136	-1.39846
0.1137	-0.596411				0.1137	-1.39523
0.1138	-0.625401				0.1138	-1.42422
0.1139	-0.635064				0.1139	-1.41134
0.114	-0.660833				0.114	-1.3598
0.1141	-0.854096				0.1141	-1.33403
0.1142	-0.786454				0.1142	-1.34048
0.1143	-0.883086				0.1143	-1.34692
0.1144	-0.660833				0.1144	-1.32437
0.1145	-0.702707				0.1145	-1.35014
0.1146	-0.667275				0.1146	-1.41456
0.1147	-0.625401				0.1147	-1.4661
0.1148	-0.696264				0.1148	-1.51764
0.1149	-0.728475				0.1149	-1.45966
0.115	-0.915296				0.115	-1.42745
0.1151	-0.886307				0.1151	-1.41134
0.1152	-0.902412				0.1152	-1.33726
0.1153	-0.860538				0.1153	-1.32759
0.1154	-0.876644				0.1154	-1.35658
0.1155	-0.754243				0.1155	-1.38557
0.1156	-0.854096				0.1156	-1.45966
0.1157	-0.876644				0.1157	-1.42745
0.1158	-0.747801				0.1158	-1.43067
0.1159	-0.854096				0.1159	-1.3598
0.116	-0.902412				0.116	-1.29538
0.1161	-1.00226				0.1161	-1.33403
0.1162	-0.866981				0.1162	-1.37269
0.1163	-0.889528				0.1163	-1.43711
0.1164	-0.837991				0.1164	-1.42745
0.1165	-0.799338				0.1165	-1.31793
0.1166	-0.873423				0.1166	-1.27283
0.1167	-0.71237				0.1167	-1.23096
0.1168	-0.715591				0.1168	-1.23096
0.1169	-0.818665				0.1169	-1.30182
0.117	-0.899191				0.117	-1.37591
0.1171	-0.860538				0.1171	-1.29538
0.1172	-0.902412				0.1172	-1.23418
0.1173	-0.960391				0.1173	-1.19875
0.1174	-0.83477				0.1174	-1.17298
0.1175	-0.95717				0.1175	-1.19553
0.1176	-0.857317				0.1176	-1.24062
0.1177	-0.792896				0.1177	-1.24385
0.1178	-0.80578				0.1178	-1.21808
0.1179	-0.751022				0.1179	-1.21808
0.118	-0.741359				0.118	-1.14721
0.1181	-0.837991				0.1181	-1.1762
0.1182	-0.828328				0.1182	-1.18587
0.1183	-0.641506				0.1183	-1.33403
0.1184	-0.789675				0.1184	-1.34048
0.1185	-0.83477				0.1185	-1.25029
0.1186	-0.979718				0.1186	-1.20197
0.1187	-0.95717				0.1187	-1.15366
0.1188	-0.921739				0.1188	-1.14399
0.1189	-0.928181				0.1189	-1.16332
0.119	-0.902412				0.119	-1.2374
0.1191	-0.876644				0.1191	-1.3437
0.1192	-0.854096				0.1192	-1.28894
0.1193	-0.912075				0.1193	-1.19875
0.1194	-0.841212				0.1194	-1.13755
0.1195	-0.837991				0.1195	-1.1601
0.1196	-0.899191				0.1196	-1.17298
0.1197	-0.828328				0.1197	-1.18909
0.1198	-0.870202				0.1198	-1.30182
0.1199	-0.902412				0.1199	-1.35336
0.12	-0.973276				0.12	-1.29538
0.1201	-0.989381				0.1201	-1.25995
0.1202	-1.0377				0.1202	-1.19553
0.1203	-1.12467				0.1203	-1.20197
0.1204	-1.0377				0.1204	-1.19231
0.1205	-1.06347				0.1205	-1.18587
0.1206	-0.934623				0.1206	-1.25995
0.1207	-1.05702				0.1207	-1.31471
0.1208	-1.07313				0.1208	-1.26317
0.1209	-0.999044				0.1209	-1.21808
0.121	-0.989381				0.121	-1.19875
0.1211	-0.976497				0.1211	-1.14077
0.1212	-0.999044				0.1212	-1.15043
0.1213	-1.01837				0.1213	-1.18909
0.1214	-1.07313				0.1214	-1.26317
0.1215	-0.915296				0.1215	-1.29216
0.1216	-0.989381				0.1216	-1.35658
0.1217	-0.892749				0.1217	-1.32759
0.1218	-0.912075				0.1218	-1.27928
0.1219	-0.918518				0.1219	-1.21486
0.122	-0.947507				0.122	-1.18587
0.1221	-0.947507				0.1221	-1.1762
0.1222	-0.776791				0.1222	-1.19231
0.1223	-0.876644				0.1223	-1.23096
0.1224	-0.812223				0.1224	-1.22774
0.1225	-0.844433				0.1225	-1.31149
0.1226	-0.818665				0.1226	-1.38235
0.1227	-0.734917				0.1227	-1.39846
0.1228	-0.821886				0.1228	-1.30182
0.1229	-0.786454				0.1229	-1.2986
0.123	-0.780012				0.123	-1.2986
0.1231	-0.699485				0.1231	-1.22452
0.1232	-0.686601				0.1232	-1.25351
0.1233	-0.664054				0.1233	-1.2213
0.1234	-0.728475				0.1234	-1.27928
0.1235	-0.751022				0.1235	-1.25995
0.1236	-0.738138				0.1236	-1.29216
0.1237	-0.866981				0.1237	-1.32115
0.1238	-0.776791				0.1238	-1.35336
0.1239	-0.786454				0.1239	-1.31793
0.124	-0.647948				0.124	-1.31471
0.1241	-0.799338				0.1241	-1.28894
0.1242	-0.734917				0.1242	-1.24385
0.1243	-0.660833				0.1243	-1.29216
0.1244	-0.80578				0.1244	-1.2213
0.1245	-0.760686				0.1245	-1.27605
0.1246	-0.809002				0.1246	-1.25673
0.1247	-0.638285				0.1247	-1.26639
0.1248	-0.747801				0.1248	-1.34048
0.1249	-0.757465				0.1249	-1.35658
0.125	-0.751022				0.125	-1.32115
0.1251	-0.654391				0.1251	-1.42745
0.1252	-0.667275				0.1252	-1.43389
0.1253	-0.589969				0.1253	-1.30182
0.1254	-0.602854				0.1254	-1.30827
0.1255	-0.631843				0.1255	-1.35658
0.1256	-0.644727				0.1256	-1.28572
0.1257	-0.612517				0.1257	-1.27605
0.1258	-0.68338				0.1258	-1.25029
0.1259	-0.673717				0.1259	-1.20519
0.126	-0.725254				0.126	-1.22774
0.1261	-0.644727				0.1261	-1.25351
0.1262	-0.696264				0.1262	-1.26961
0.1263	-0.644727				0.1263	-1.27283
0.1264	-0.789675				0.1264	-1.34048
0.1265	-0.747801				0.1265	-1.35336
0.1266	-0.660833				0.1266	-1.44999
0.1267	-0.718812				0.1267	-1.53052
0.1268	-0.667275				0.1268	-1.53374
0.1269	-0.715591				0.1269	-1.55307
0.127	-0.641506				0.127	-1.53696
0.1271	-0.722033				0.1271	-1.53052
0.1272	-0.770349				0.1272	-1.4822
0.1273	-0.792896				0.1273	-1.48864
0.1274	-0.844433				0.1274	-1.44677
0.1275	-0.941065				0.1275	-1.41778
0.1276	-0.818665				0.1276	-1.38235
0.1277	-0.757465				0.1277	-1.42745
0.1278	-0.80578				0.1278	-1.36947
0.1279	-0.676938				0.1279	-1.3437
0.128	-0.783233				0.128	-1.31793
0.1281	-0.715591				0.1281	-1.26317
0.1282	-0.676938				0.1282	-1.24385
0.1283	-0.89597				0.1283	-1.25995
0.1284	-0.876644				0.1284	-1.2374
0.1285	-0.908854				0.1285	-1.22452
0.1286	-0.68338				0.1286	-1.18264
0.1287	-0.770349				0.1287	-1.18264
0.1288	-0.741359				0.1288	-1.22452
0.1289	-0.831549				0.1289	-1.26961
0.129	-0.883086				0.129	-1.22774
0.1291	-0.812223				0.1291	-1.21163
0.1292	-0.783233				0.1292	-1.23418
0.1293	-0.654391				0.1293	-1.2374
0.1294	-0.734917				0.1294	-1.21486
0.1295	-0.618959				0.1295	-1.18909
0.1296	-0.754243				0.1296	-1.14399
0.1297	-0.760686				0.1297	-1.25351
0.1298	-0.725254				0.1298	-1.23096
0.1299	-0.699485				0.1299	-1.25029
0.13	-0.609296				0.13	-1.21163
0.1301	-0.586748				0.1301	-1.21808
0.1302	-0.599633				0.1302	-1.19875
0.1303	-0.83477				0.1303	-1.20519
0.1304	-0.757465				0.1304	-1.22774
0.1305	-0.80578				0.1305	-1.20841
0.1306	-0.670496				0.1306	-1.23096
0.1307	-0.586748				0.1307	-1.25673
0.1308	-0.664054				0.1308	-1.30827
0.1309	-0.686601				0.1309	-1.30827
0.131	-0.802559				0.131	-1.33726
0.1311	-0.664054				0.1311	-1.30505
0.1312	-0.718812				0.1312	-1.27605
0.1313	-0.567422				0.1313	-1.31149
0.1314	-0.602854				0.1314	-1.29216
0.1315	-0.49978				0.1315	-1.2986
0.1316	-0.522327				0.1316	-1.28572
0.1317	-0.535211				0.1317	-1.3437
0.1318	-0.474011				0.1318	-1.30505
0.1319	-0.567422				0.1319	-1.33403
0.132	-0.47079				0.132	-1.36947
0.1321	-0.509443				0.1321	-1.32759
0.1322	-0.551317				0.1322	-1.32115
0.1323	-0.56098				0.1323	-1.3598
0.1324	-0.638285				0.1324	-1.33403
0.1325	-0.580306				0.1325	-1.2986
0.1326	-0.551317				0.1326	-1.31793
0.1327	-0.486895				0.1327	-1.3598
0.1328	-0.496559				0.1328	-1.34048
0.1329	-0.490117				0.1329	-1.37591
0.133	-0.515885				0.133	-1.37269
0.1331	-0.583527				0.1331	-1.37591
0.1332	-0.602854				0.1332	-1.36302
0.1333	-0.62218				0.1333	-1.45643
0.1334	-0.47079				0.1334	-1.421
0.1335	-0.573864				0.1335	-1.39201
0.1336	-0.367716				0.1336	-1.36624
0.1337	-0.457906				0.1337	-1.35336
0.1338	-0.457906				0.1338	-1.33403
0.1339	-0.496559				0.1339	-1.39201
0.134	-0.654391				0.134	-1.37591
0.1341	-0.589969				0.1341	-1.37591
0.1342	-0.680159				0.1342	-1.32115
0.1343	-0.589969				0.1343	-1.31471
0.1344	-0.567422				0.1344	-1.30505
0.1345	-0.49978				0.1345	-1.39523
0.1346	-0.403148				0.1346	-1.47898
0.1347	-0.53199				0.1347	-1.44999
0.1348	-0.474011				0.1348	-1.44677
0.1349	-0.59319				0.1349	-1.40812
0.135	-0.644727				0.135	-1.3598
0.1351	-0.673717				0.1351	-1.36947
0.1352	-0.612517				0.1352	-1.30827
0.1353	-0.577085				0.1353	-1.31149
0.1354	-0.625401				0.1354	-1.33081
0.1355	-0.62218				0.1355	-1.41134
0.1356	-0.589969				0.1356	-1.38557
0.1357	-0.535211				0.1357	-1.37913
0.1358	-0.680159				0.1358	-1.28572
0.1359	-0.641506				0.1359	-1.25995
0.136	-0.780012				0.136	-1.24385
0.1361	-0.741359				0.1361	-1.26961
0.1362	-0.754243				0.1362	-1.35014
0.1363	-0.676938				0.1363	-1.36947
0.1364	-0.644727				0.1364	-1.25351
0.1365	-0.670496				0.1365	-1.20841
0.1366	-0.564201				0.1366	-1.14399
0.1367	-0.728475				0.1367	-1.0989
0.1368	-0.580306				0.1368	-1.16654
0.1369	-0.728475				0.1369	-1.22774
0.137	-0.825107				0.137	-1.27283
0.1371	-0.828328				0.1371	-1.21486
0.1372	-0.812223				0.1372	-1.18264
0.1373	-0.844433				0.1373	-1.15043
0.1374	-0.857317				0.1374	-1.10212
0.1375	-0.670496				0.1375	-1.17942
0.1376	-0.844433				0.1376	-1.23096
0.1377	-0.747801				0.1377	-1.20197
0.1378	-0.680159				0.1378	-1.16332
0.1379	-0.818665				0.1379	-1.10212
0.138	-0.728475				0.138	-1.0989
0.1381	-0.667275				0.1381	-1.16654
0.1382	-0.812223				0.1382	-1.23418
0.1383	-0.953949				0.1383	-1.31793
0.1384	-0.886307				0.1384	-1.30505
0.1385	-0.966833				0.1385	-1.25351
0.1386	-0.92496				0.1386	-1.22452
0.1387	-0.941065				0.1387	-1.19875
0.1388	-0.918518				0.1388	-1.20841
0.1389	-0.886307				0.1389	-1.26639
0.139	-0.934623				0.139	-1.37591
0.1391	-0.928181				0.1391	-1.35658
0.1392	-1.02481				0.1392	-1.30182
0.1393	-0.915296				0.1393	-1.23418
0.1394	-1.01837				0.1394	-1.25351
0.1395	-1.04736				0.1395	-1.25995
0.1396	-1.0377				0.1396	-1.25673
0.1397	-1.06991				0.1397	-1.35336
0.1398	-1.00871				0.1398	-1.42422
0.1399	-1.13111				0.1399	-1.43067
0.14	-1.02803				0.14	-1.39201
0.1401	-1.15043				0.1401	-1.36302
0.1402	-1.12789				0.1402	-1.31149
0.1403	-1.19875				0.1403	-1.32437
0.1404	-1.19875				0.1404	-1.30182
0.1405	-1.18264				0.1405	-1.32437
0.1406	-1.13111				0.1406	-1.37591
0.1407	-1.07313				0.1407	-1.38879
0.1408	-1.17942				0.1408	-1.32115
0.1409	-1.10856				0.1409	-1.27605
0.141	-1.15366				0.141	-1.21486
0.1411	-1.06669				0.1411	-1.19553
0.1412	-1.01193				0.1412	-1.2213
0.1413	-1.10856				0.1413	-1.2986
0.1414	-1.02481				0.1414	-1.32115
0.1415	-1.13755				0.1415	-1.37913
0.1416	-1.15366				0.1416	-1.38235
0.1417	-1.22452				0.1417	-1.29538
0.1418	-1.09568				0.1418	-1.24062
0.1419	-1.08601				0.1419	-1.24707
0.142	-1.04736				0.142	-1.22774
0.1421	-1.05058				0.1421	-1.20841
0.1422	-1.06669				0.1422	-1.24385
0.1423	-0.941065				0.1423	-1.30827
0.1424	-1.08923				0.1424	-1.35336
0.1425	-1.06991				0.1425	-1.46288
0.1426	-1.05058				0.1426	-1.48864
0.1427	-0.908854				0.1427	-1.44677
0.1428	-0.947507				0.1428	-1.44677
0.1429	-1.00549				0.1429	-1.38557
0.143	-1.02481				0.143	-1.36947
0.1431	-1.09245				0.1431	-1.35014
0.1432	-1.01193				0.1432	-1.32437
0.1433	-1.12789				0.1433	-1.37913
0.1434	-0.982939				0.1434	-1.38235
0.1435	-1.13433				0.1435	-1.43067
0.1436	-1.01837				0.1436	-1.48864
0.1437	-1.06669				0.1437	-1.46288
0.1438	-0.989381				0.1438	-1.41456
0.1439	-1.06347				0.1439	-1.39846
0.144	-1.13755				0.144	-1.36624
0.1441	-1.02159				0.1441	-1.34048
0.1442	-1.02803				0.1442	-1.27605
0.1443	-0.931402				0.1443	-1.30182
0.1444	-1.06347				0.1444	-1.24707
0.1445	-0.970055				0.1445	-1.30182
0.1446	-1.01515				0.1446	-1.29216
0.1447	-1.03448				0.1447	-1.2825
0.1448	-0.934623				0.1448	-1.46288
0.1449	-1.00871				0.1449	-1.36947
0.145	-0.876644				0.145	-1.41456
0.1451	-0.950728				0.1451	-1.43711
0.1452	-0.860538				0.1452	-1.33081
0.1453	-0.928181				0.1453	-1.2986
0.1454	-0.921739				0.1454	-1.33403
0.1455	-0.77357				0.1455	-1.33403
0.1456	-0.854096				0.1456	-1.26317
0.1457	-0.89597				0.1457	-1.20841
0.1458	-0.866981				0.1458	-1.1762
0.1459	-0.892749				0.1459	-1.17942
0.146	-0.850875				0.146	-1.17298
0.1461	-0.931402				0.1461	-1.19231
0.1462	-0.89597				0.1462	-1.20519
0.1463	-0.892749				0.1463	-1.2825
0.1464	-0.850875				0.1464	-1.3598
0.1465	-0.92496				0.1465	-1.39523
0.1466	-0.899191				0.1466	-1.44999
0.1467	-0.902412				0.1467	-1.45966
0.1468	-0.857317				0.1468	-1.47898
0.1469	-0.886307				0.1469	-1.49187
0.147	-0.960391				0.147	-1.49509
0.1471	-0.879865				0.1471	-1.45321
0.1472	-0.92496				0.1472	-1.45643
0.1473	-0.953949				0.1473	-1.44355
0.1474	-1.09245				0.1474	-1.43067
0.1475	-1.12467				0.1475	-1.3598
0.1476	-1.02803				0.1476	-1.33726
0.1477	-0.931402				0.1477	-1.32115
0.1478	-0.879865				0.1478	-1.39201
0.1479	-0.841212				0.1479	-1.36947
0.148	-0.89597				0.148	-1.35336
0.1481	-0.92496				0.1481	-1.35336
0.1482	-0.918518				0.1482	-1.33726
0.1483	-1.09568				0.1483	-1.3598
0.1484	-1.03126				0.1484	-1.36947
0.1485	-0.976497				0.1485	-1.36624
0.1486	-0.950728				0.1486	-1.32759
0.1487	-0.857317				0.1487	-1.33403
0.1488	-0.912075				0.1488	-1.38235
0.1489	-0.828328				0.1489	-1.46932
0.149	-1.02159				0.149	-1.46288
0.1491	-0.841212				0.1491	-1.48864
0.1492	-0.83477				0.1492	-1.52408
0.1493	-0.722033				0.1493	-1.53052
0.1494	-0.709149				0.1494	-1.52086
0.1495	-0.731696				0.1495	-1.51441
0.1496	-0.676938				0.1496	-1.45321
0.1497	-0.83477				0.1497	-1.48542
0.1498	-0.715591				0.1498	-1.54984
0.1499	-0.757465				0.1499	-1.5885
0.15	-0.618959				0.15	-1.55307
0.1501	-0.641506				0.1501	-1.5273
0.1502	-0.670496				0.1502	-1.48542
0.1503	-0.715591				0.1503	-1.52408
0.1504	-0.815444				0.1504	-1.45321
0.1505	-0.625401				0.1505	-1.47254
0.1506	-0.602854				0.1506	-1.4822
0.1507	-0.544875				0.1507	-1.5273
0.1508	-0.586748				0.1508	-1.55307
0.1509	-0.718812				0.1509	-1.54984
0.151	-0.767128				0.151	-1.50797
0.1511	-0.741359				0.1511	-1.47898
0.1512	-0.599633				0.1512	-1.49509
0.1513	-0.580306				0.1513	-1.50797
0.1514	-0.548096				0.1514	-1.43711
0.1515	-0.596411				0.1515	-1.46288
0.1516	-0.599633				0.1516	-1.43711
0.1517	-0.660833				0.1517	-1.46288
0.1518	-0.689822				0.1518	-1.44033
0.1519	-0.606075				0.1519	-1.42745
0.152	-0.635064				0.152	-1.43389
0.1521	-0.554538				0.1521	-1.39523
0.1522	-0.62218				0.1522	5.60736
0.1523	-0.654391				0.1523	4.6958
0.1524	-0.696264				0.1524	4.27062
0.1525	-0.760686				0.1525	3.9324
0.1526	-0.628622				0.1526	3.60385
0.1527	-0.702707				0.1527	3.42025
0.1528	-0.586748				0.1528	3.2592
0.1529	-0.586748				0.1529	3.10781
0.153	-0.538432				0.153	2.97575
0.1531	-0.644727				0.1531	2.87912
0.1532	-0.715591				0.1532	2.80503
0.1533	-0.635064				0.1533	2.68907
0.1534	-0.638285				0.1534	2.69551
0.1535	-0.551317				0.1535	2.59566
0.1536	-0.551317				0.1536	2.50869
0.1537	-0.448243				0.1537	2.52158
0.1538	-0.448243				0.1538	2.49581
0.1539	-0.541653				0.1539	2.45071
0.154	-0.638285				0.154	2.36052
0.1541	-0.847654				0.1541	2.42172
0.1542	-0.71237				0.1542	2.36052
0.1543	-0.596411				0.1543	2.28644
0.1544	-0.580306				0.1544	2.24134
0.1545	-0.606075				0.1545	2.13827
0.1546	-0.493338				0.1546	2.0964
0.1547	-0.474011				0.1547	2.08995
0.1548	-0.615738				0.1548	2.0964
0.1549	-0.689822				0.1549	2.12539
0.155	-0.754243				0.155	2.14471
0.1551	-0.71237				0.1551	2.14793
0.1552	-0.667275				0.1552	2.10928
0.1553	-0.718812				0.1553	2.07385
0.1554	-0.586748				0.1554	1.99332
0.1555	-0.680159				0.1555	1.89669
0.1556	-0.628622				0.1556	1.93857
0.1557	-0.734917				0.1557	1.92246
0.1558	-0.670496				0.1558	1.97077
0.1559	-0.80578				0.1559	1.98688
0.156	-0.860538				0.156	1.98688
0.1561	-0.837991				0.1561	-5.85318
0.1562	-0.870202				0.1562	-5.11556
0.1563	-0.644727				0.1563	-4.57442
0.1564	-0.780012				0.1564	-4.11703
0.1565	-0.667275				0.1565	-3.80459
0.1566	-0.705928				0.1566	-3.59522
0.1567	-0.59319				0.1567	-3.43094
0.1568	-0.705928				0.1568	-3.38585
0.1569	-0.77357				0.1569	-3.29888
0.157	-0.725254				0.157	-3.19258
0.1571	-0.905633				0.1571	-3.05086
0.1572	-0.831549				0.1572	-2.9349
0.1573	-0.86376				0.1573	-2.86404
0.1574	-0.786454				0.1574	-2.8125
0.1575	-0.912075				0.1575	-2.85759
0.1576	-0.728475				0.1576	-2.78995
0.1577	-0.767128				0.1577	-2.70621
0.1578	-0.763907				0.1578	-2.5838
0.1579	-0.62218				0.1579	-2.53871
0.158	-0.783233				0.158	-2.44852
0.1581	-0.625401				0.1581	-2.50006
0.1582	-0.738138				0.1582	-2.57736
0.1583	-0.818665				0.1583	-2.56126
0.1584	-0.809002				0.1584	-2.48073
0.1585	-0.83477				0.1585	-2.37444
0.1586	-0.825107				0.1586	-2.2778
0.1587	-0.799338				0.1587	-2.17795
0.1588	-0.680159				0.1588	-2.19084
0.1589	-0.821886				0.1589	-2.2778
0.159	-0.77357				0.159	-2.28747
0.1591	-0.870202				0.1591	-2.23593
0.1592	-0.80578				0.1592	-2.11353
0.1593	-0.780012				0.1593	-2.05877
0.1594	-0.792896				0.1594	-2.06521
0.1595	-0.754243				0.1595	-2.0169
0.1596	-0.854096				0.1596	-2.02656
0.1597	-0.77357				0.1597	-2.10065
0.1598	-0.815444				0.1598	-2.12319
0.1599	-0.915296				0.1599	-2.06199
0.16	-0.844433				0.16	-1.97825
0.1601	-0.989381				0.1601	-1.98147
0.1602	-0.928181				0.1602	-1.91705
0.1603	-0.992602				0.1603	-1.91705
0.1604	-0.98616				0.1604	-1.90738
0.1605	-1.04414				0.1605	-1.98469
0.1606	-0.950728				0.1606	-1.9718
0.1607	-0.995823				0.1607	-1.97503
0.1608	-1.0377				0.1608	-1.85262
0.1609	-0.77357				0.1609	-1.76243
0.161	-0.86376				0.161	-1.74955
0.1611	-0.741359				0.1611	-1.70768
0.1612	-0.899191				0.1612	-1.70768
0.1613	-0.854096				0.1613	-1.81397
0.1614	-0.86376				0.1614	-1.84618
0.1615	-0.947507				0.1615	-1.81397
0.1616	-0.870202				0.1616	-1.83008
0.1617	-0.979718				0.1617	-1.77854
0.1618	-0.821886				0.1618	-1.71734
0.1619	-0.796117				0.1619	-1.66258
0.162	-0.780012				0.162	-1.64326
0.1621	-0.870202				0.1621	-1.61105
0.1622	-0.837991				0.1622	-1.69157
0.1623	-0.741359				0.1623	-1.7109
0.1624	-0.709149				0.1624	-1.78498
0.1625	-0.670496				0.1625	-1.81075
0.1626	-0.802559				0.1626	-1.7882
0.1627	-0.680159				0.1627	-1.74955
0.1628	-0.770349				0.1628	-1.7109
0.1629	-0.676938				0.1629	-1.67547
0.163	-0.738138				0.163	-1.63681
0.1631	-0.754243				0.1631	-1.5885
0.1632	-0.644727				0.1632	-1.61105
0.1633	-0.796117				0.1633	-1.63681
0.1634	-0.660833				0.1634	-1.64003
0.1635	-0.860538				0.1635	-1.68191
0.1636	-0.715591				0.1636	-1.727
0.1637	-0.760686				0.1637	-1.70446
0.1638	-0.815444				0.1638	-1.64003
0.1639	-0.792896				0.1639	-1.61427
0.164	-0.908854				0.164	-1.60782
0.1641	-0.628622				0.1641	-1.57883
0.1642	-0.728475				0.1642	-1.61427
0.1643	-0.673717				0.1643	-1.60138
0.1644	-0.831549				0.1644	-1.52408
0.1645	-0.686601				0.1645	-1.56273
0.1646	-0.796117				0.1646	-1.62393
0.1647	-0.77357				0.1647	-1.66902
0.1648	-0.80578				0.1648	-1.74955
0.1649	-0.718812				0.1649	-1.67869
0.165	-0.702707				0.165	-1.72056
0.1651	-0.818665				0.1651	-1.74955
0.1652	-0.615738				0.1652	-1.6497
0.1653	-0.68338				0.1653	-1.62393
0.1654	-0.699485				0.1654	-1.69157
0.1655	-0.715591				0.1655	-1.61427
0.1656	-0.609296				0.1656	-1.52086
0.1657	-0.673717				0.1657	-1.4822
0.1658	-0.577085				0.1658	-1.53052
0.1659	-0.599633				0.1659	-1.54662
0.166	-0.786454				0.166	-1.54662
0.1661	-0.65117				0.1661	-1.55951
0.1662	-0.722033				0.1662	-1.63037
0.1663	-0.899191				0.1663	-1.68191
0.1664	-0.722033				0.1664	-1.73345
0.1665	-0.776791				0.1665	-1.73667
0.1666	-0.699485				0.1666	-1.7882
0.1667	-0.731696				0.1667	-1.74955
0.1668	-0.657612				0.1668	-1.75277
0.1669	-0.680159				0.1669	-1.73989
0.167	-0.62218				0.167	-1.70124
0.1671	-0.573864				0.1671	-1.70446
0.1672	-0.551317				0.1672	-1.73667
0.1673	-0.657612				0.1673	-1.7721
0.1674	-0.580306				0.1674	-1.68835
0.1675	-0.551317				0.1675	-1.67869
0.1676	-0.80578				0.1676	-1.62393
0.1677	-0.615738				0.1677	-1.62071
0.1678	-0.689822				0.1678	-1.66902
0.1679	-0.644727				0.1679	-1.67869
0.168	-0.59319				0.168	-1.64648
0.1681	-0.68338				0.1681	-1.5885
0.1682	-0.570643				0.1682	-1.59816
0.1683	-0.660833				0.1683	-1.59172
0.1684	-0.657612				0.1684	-1.69157
0.1685	-0.725254				0.1685	-1.69157
0.1686	-0.705928				0.1686	-1.65936
0.1687	-0.535211				0.1687	-1.67869
0.1688	-0.596411				0.1688	-1.68513
0.1689	-0.512664				0.1689	-1.75599
0.169	-0.609296				0.169	-1.73989
0.1691	-0.641506				0.1691	-1.79143
0.1692	-0.609296				0.1692	-1.727
0.1693	-0.554538				0.1693	-1.72378
0.1694	-0.457906				0.1694	-1.72378
0.1695	-0.464348				0.1695	-1.727
0.1696	-0.329063				0.1696	-1.74955
0.1697	-0.474011				0.1697	-1.76566
0.1698	-0.448243				0.1698	-1.77854
0.1699	-0.577085				0.1699	-1.80109
0.17	-0.40959				0.17	-1.81719
0.1701	-0.377379				0.1701	-1.75599
0.1702	-0.43858				0.1702	-1.76243
0.1703	-0.425695				0.1703	-1.73667
0.1704	-0.602854				0.1704	-1.7109
0.1705	-0.535211				0.1705	-1.74955
0.1706	-0.47079				0.1706	-1.78498
0.1707	-0.325842				0.1707	-1.85585
0.1708	-0.490117				0.1708	-1.82686
0.1709	-0.390264				0.1709	-1.76243
0.171	-0.599633				0.171	-1.73667
0.1711	-0.686601				0.1711	-1.75277
0.1712	-0.62218				0.1712	-1.8333
0.1713	-0.628622				0.1713	-1.77532
0.1714	-0.486895				0.1714	-1.68835
0.1715	-0.53199				0.1715	-1.72056
0.1716	-0.419253				0.1716	-1.7721
0.1717	-0.570643				0.1717	-1.7882
0.1718	-0.631843				0.1718	-1.70768
0.1719	-0.612517				0.1719	-1.69801
0.172	-0.65117				0.172	-1.74311
0.1721	-0.49978				0.1721	-1.66902
0.1722	-0.480453				0.1722	-1.6497
0.1723	-0.577085				0.1723	-1.64003
0.1724	-0.689822				0.1724	-1.60138
0.1725	-0.699485				0.1725	-1.57239
0.1726	-0.754243				0.1726	-1.60782
0.1727	-0.841212				0.1727	-1.61749
0.1728	-0.631843				0.1728	-1.60138
0.1729	-0.680159				0.1729	-1.61427
0.173	-0.599633				0.173	-1.57883
0.1731	-0.596411				0.1731	-1.58206
0.1732	-0.602854				0.1732	-1.62071
0.1733	-0.686601				0.1733	-1.59494
0.1734	-0.789675				0.1734	-1.54018
0.1735	-0.696264				0.1735	-1.6046
0.1736	-0.673717				0.1736	-1.62393
0.1737	-0.647948				0.1737	-1.57561
0.1738	-0.68338				0.1738	-1.57561
0.1739	-0.596411				0.1739	-1.62393
0.174	-0.74458				0.174	-1.54018
0.1741	-0.850875				0.1741	-1.56273
0.1742	-0.908854				0.1742	-1.60138
0.1743	-0.95717				0.1743	-1.62715
0.1744	-0.828328				0.1744	-1.64648
0.1745	-0.883086				0.1745	-1.73022
0.1746	-0.638285				0.1746	-1.73989
0.1747	-0.728475				0.1747	-1.67869
0.1748	-0.667275				0.1748	-1.6658
0.1749	-0.702707				0.1749	-1.60782
0.175	-0.734917				0.175	-1.6046
0.1751	-0.754243				0.1751	-1.57561
0.1752	-0.973276				0.1752	-1.53052
0.1753	-0.941065				0.1753	-1.59172
0.1754	-0.847654				0.1754	-1.67547
0.1755	-0.825107				0.1755	-1.66902
0.1756	-0.77357				0.1756	-1.65614
0.1757	-0.815444				0.1757	-1.61749
0.1758	-0.722033				0.1758	-1.53696
0.1759	-0.83477				0.1759	-1.49509
0.176	-0.767128				0.176	-1.54984
0.1761	-0.892749				0.1761	-1.65292
0.1762	-0.854096				0.1762	-1.65614
0.1763	-0.850875				0.1763	-1.5885
0.1764	-0.792896				0.1764	-1.48542
0.1765	-0.799338				0.1765	-1.42745
0.1766	-0.812223				0.1766	-1.38879
0.1767	-0.65117				0.1767	-1.45643
0.1768	-0.731696				0.1768	-1.53374
0.1769	-0.747801				0.1769	-1.53696
0.177	-0.702707				0.177	-1.49509
0.1771	-0.664054				0.1771	-1.39846
0.1772	-0.751022				0.1772	-1.36302
0.1773	-0.792896				0.1773	-1.39201
0.1774	-0.80578				0.1774	-1.43067
0.1775	-0.976497				0.1775	-1.51764
0.1776	-0.641506				0.1776	-1.44033
0.1777	-0.831549				0.1777	-1.4049
0.1778	-0.731696				0.1778	-1.35336
0.1779	-0.635064				0.1779	-1.30827
0.178	-0.731696				0.178	-1.35014
0.1781	-0.702707				0.1781	-1.46288
0.1782	-0.509443				0.1782	-1.47898
0.1783	-0.564201				0.1783	-1.47898
0.1784	-0.83477				0.1784	-1.39201
0.1785	-0.751022				0.1785	-1.35658
0.1786	-0.767128				0.1786	-1.25995
0.1787	-0.899191				0.1787	-1.29216
0.1788	-0.873423				0.1788	-1.33403
0.1789	-0.908854				0.1789	-1.44677
0.179	-0.844433				0.179	-1.44033
0.1791	-0.876644				0.1791	-1.3598
0.1792	-0.86376				0.1792	-1.33726
0.1793	-1.03448				0.1793	-1.28894
0.1794	-0.953949				0.1794	-1.25673
0.1795	-0.937844				0.1795	-1.30182
0.1796	-0.947507				0.1796	-1.38557
0.1797	-0.873423				0.1797	-1.40812
0.1798	-0.931402				0.1798	-1.41778
0.1799	-0.83477				0.1799	-1.37269
0.18	-0.950728				0.18	-1.2986
0.1801	-0.802559				0.1801	-1.32759
0.1802	-0.944286				0.1802	-1.27928
0.1803	-0.950728				0.1803	-1.27605
0.1804	-1.06669				0.1804	-1.38879
0.1805	-1.14077				0.1805	-1.44033
0.1806	-1.07957				0.1806	-1.40168
0.1807	-1.15688				0.1807	-1.36302
0.1808	-1.20197				0.1808	-1.2986
0.1809	-1.21808				0.1809	-1.25673
0.181	-1.08279				0.181	-1.2374
0.1811	-1.14077				0.1811	-1.27928
0.1812	-1.05702				0.1812	-1.31149
0.1813	-1.16654				0.1813	-1.37591
0.1814	-1.33081				0.1814	-1.38235
0.1815	-1.23096				0.1815	-1.37269
0.1816	-1.20197				0.1816	-1.38557
0.1817	-0.999044				0.1817	-1.30505
0.1818	-1.1762				0.1818	-1.29216
0.1819	-1.19875				0.1819	-1.28894
0.182	-1.21808				0.182	-1.25029
0.1821	-1.25029				0.1821	-1.25029
0.1822	-1.02481				0.1822	-1.32115
0.1823	-1.21163				0.1823	-1.42745
0.1824	-1.08601				0.1824	-1.40812
0.1825	-1.06669				0.1825	-1.41456
0.1826	-1.10212				0.1826	-1.35014
0.1827	-1.07635				0.1827	-1.36947
0.1828	-1.115				0.1828	-1.35336
0.1829	-1.12789				0.1829	-1.29538
0.183	-1.11822				0.183	-1.32437
0.1831	-1.02481				0.1831	-1.26317
0.1832	-1.15043				0.1832	-1.33403
0.1833	-1.06669				0.1833	-1.35336
0.1834	-1.14399				0.1834	-1.39201
0.1835	-1.1762				0.1835	-1.46288
0.1836	-1.15043				0.1836	-1.36624
0.1837	-1.14399				0.1837	-1.34048
0.1838	-0.989381				0.1838	-1.3598
0.1839	-1.11822				0.1839	-1.37269
0.184	-1.01515				0.184	-1.23418
0.1841	-1.13433				0.1841	-1.32759
0.1842	-1.02481				0.1842	-1.31471
0.1843	-0.928181				0.1843	-1.32437
0.1844	-1.04414				0.1844	-1.31471
0.1845	-1.00226				0.1845	-1.37913
0.1846	-1.04092				0.1846	-1.42745
0.1847	-1.0377				0.1847	-1.36947
0.1848	-1.09245				0.1848	-1.50475
0.1849	-1.04092				0.1849	-1.44355
0.185	-0.98616				0.185	-1.4049
0.1851	-0.992602				0.1851	-1.421
0.1852	-0.960391				0.1852	-1.37913
0.1853	-1.07313				0.1853	-1.3437
0.1854	-0.976497				0.1854	-1.36947
0.1855	-1.00871				0.1855	-1.34692
0.1856	-0.934623				0.1856	-1.30505
0.1857	-1.07635				0.1857	-1.34692
0.1858	-1.07313				0.1858	-1.33081
0.1859	-1.06024				0.1859	-1.36624
0.186	6.89257				0.186	-1.44033
0.1861	5.92947				0.1861	-1.45966
0.1862	5.34645				0.1862	-1.51441
0.1863	4.95348				0.1863	-1.57561
0.1864	4.49609				0.1864	-1.60138
0.1865	4.32537				0.1865	-1.59494
0.1866	4.22874				0.1866	-1.57561
0.1867	4.10312				0.1867	-1.56595
0.1868	3.97428				0.1868	-1.59172
0.1869	3.87443				0.1869	-1.57239
0.187	3.75847				0.187	-1.53374
0.1871	3.6103				0.1871	-1.52086
0.1872	3.59419				0.1872	-1.51764
0.1873	3.59419				0.1873	-1.54018
0.1874	3.41381				0.1874	-1.5434
0.1875	3.44602				0.1875	-1.55629
0.1876	3.198				0.1876	-1.53374
0.1877	3.23988				0.1877	-1.5273
0.1878	3.0756				0.1878	-1.50475
0.1879	3.14646				0.1879	-1.47576
0.188	3.15935				0.188	-1.47898
0.1881	3.2431				0.1881	-1.50475
0.1882	3.09171				0.1882	-1.50475
0.1883	3.03051				0.1883	-1.54984
0.1884	2.97253				0.1884	-1.53696
0.1885	2.85335				0.1885	-1.57883
0.1886	2.91455				0.1886	-1.59494
0.1887	2.84691				0.1887	-1.66902
0.1888	2.90488				0.1888	-1.59494
0.1889	2.91455				0.1889	-1.59816
0.189	2.80181				0.189	-1.69801
0.1891	2.82436				0.1891	-1.72056
0.1892	2.68585				0.1892	-1.72056
0.1893	2.84691				0.1893	-1.66902
0.1894	2.84691				0.1894	-1.64003
0.1895	2.94354				0.1895	-1.6497
0.1896	2.94998				0.1896	-1.66902
0.1897	2.81147				0.1897	-1.69479
0.1898	2.86945				0.1898	-1.69157
0.1899	-6.66488				0.1899	-1.65614
0.19	-5.04469				0.19	-1.67225
0.1901	-4.29097				0.1901	-1.67225
0.1902	-3.89155				0.1902	-1.63681
0.1903	-3.67252				0.1903	-1.64326
0.1904	-3.45993				0.1904	-1.64648
0.1905	-3.32143				0.1905	-1.65936
0.1906	-3.23124				0.1906	-1.67547
0.1907	-2.92202				0.1907	-1.6658
0.1908	-2.92202				0.1908	-1.65292
0.1909	-2.64823				0.1909	-1.62071
0.191	-2.72231				0.191	-1.67547
0.1911	-2.79317				0.1911	-1.64648
0.1912	-2.80284				0.1912	-1.64326
0.1913	-2.57736				0.1913	-1.61105
0.1914	-2.44208				0.1914	-1.59172
0.1915	-2.38732				0.1915	-1.64326
0.1916	-2.22305				0.1916	-1.6658
0.1917	-2.36155				0.1917	-1.60782
0.1918	-2.14574				0.1918	-1.63037
0.1919	-2.29069				0.1919	-1.67225
0.192	-2.22949				0.192	-1.59816
0.1921	-2.12964				0.1921	-1.61749
0.1922	-2.11353				0.1922	-1.57883
0.1923	-1.99435				0.1923	-1.58528
0.1924	-2.0169				0.1924	-1.46288
0.1925	-1.9718				0.1925	-1.46288
0.1926	-2.19728				0.1926	-1.41778
0.1927	-2.17151				0.1927	-1.37913
0.1928	-2.02656				0.1928	-1.41134
0.1929	-1.98147				0.1929	-1.37913
0.193	-1.81719				0.193	-1.43711
0.1931	-1.85262				0.1931	-1.37913
0.1932	-1.84296				0.1932	-1.38235
0.1933	-1.90416				0.1933	-1.44999
0.1934	-1.81719				0.1934	-1.43711
0.1935	-1.87195				0.1935	-1.421
0.1936	-1.72378				0.1936	-1.39846
0.1937	-1.71412				0.1937	-1.41778
0.1938	-1.70124				0.1938	-1.41778
0.1939	-1.54018				0.1939	-1.38879
0.194	-1.6658				0.194	-1.38235
0.1941	-1.5885				0.1941	-1.40168
0.1942	-1.79787				0.1942	-1.43389
0.1943	-1.81719				0.1943	-1.4661
0.1944	-1.74633				0.1944	-1.54018
0.1945	-1.67869				0.1945	-1.56917
0.1946	-1.52086				0.1946	-1.47254
0.1947	-1.57239				0.1947	-1.50475
0.1948	-1.40168				0.1948	-1.43389
0.1949	-1.53052				0.1949	-1.40812
0.195	-1.43389				0.195	-1.44677
0.1951	-1.49187				0.1951	-1.42422
0.1952	-1.58206				0.1952	-1.45966
0.1953	-1.53052				0.1953	-1.59816
0.1954	-1.67869				0.1954	-1.59172
0.1955	-1.44355				0.1955	-1.55951
0.1956	-1.51441				0.1956	-1.4822
0.1957	-1.38879				0.1957	-1.50153
0.1958	-1.33081				0.1958	-1.47898
0.1959	-1.42422				0.1959	-1.50153
0.196	-1.3437				0.196	-1.59816
0.1961	-1.45643				0.1961	-1.63037
0.1962	-1.41456				0.1962	-1.62071
0.1963	-1.50153				0.1963	-1.57561
0.1964	-1.35658				0.1964	-1.43711
0.1965	-1.47254				0.1965	-1.46288
0.1966	-1.39201				0.1966	-1.4661
0.1967	-1.27283				0.1967	-1.56273
0.1968	-1.27928				0.1968	-1.57239
0.1969	-1.21163				0.1969	-1.5273
0.197	-1.21486				0.197	-1.45966
0.1971	-1.10856				0.1971	-1.47576
0.1972	-1.31471				0.1972	-1.44033
0.1973	-1.19231				0.1973	-1.48864
0.1974	-1.20197				0.1974	-1.57239
0.1975	-1.29216				0.1975	-1.56273
0.1976	-1.34048				0.1976	-1.50475
0.1977	-1.32115				0.1977	-1.4661
0.1978	-1.31149				0.1978	-1.42745
0.1979	-1.22452				0.1979	-1.39201
0.198	-0.999044				0.198	-1.46932
0.1981	-1.23096				0.1981	-1.56917
0.1982	-1.11178				0.1982	-1.55629
0.1983	-1.05058				0.1983	-1.53052
0.1984	-1.06669				0.1984	-1.47254
0.1985	-0.992602				0.1985	-1.41456
0.1986	-1.10212				0.1986	-1.39846
0.1987	-1.0538				0.1987	-1.44033
0.1988	-1.1601				0.1988	-1.5273
0.1989	-1.09568				0.1989	-1.57239
0.199	-1.18587				0.199	-1.52408
0.1991	-1.20519				0.1991	-1.4661
0.1992	-1.20519				0.1992	-1.46288
0.1993	-1.23418				0.1993	-1.42745
0.1994	-1.15366				0.1994	-1.48542
0.1995	-1.22774				0.1995	-1.54662
0.1996	-1.19231				0.1996	-1.62393
0.1997	-1.2374				0.1997	-1.61105
[truncated: 48,002 more rows]

## Sheet: Fig 3G
Time (s)	VTRI-TENG(mV)			Time (s)	ECG(mV)
	Ischemic heart	Normal heart			Ischemic heart	Normal heart
0				0.001	-0.02	0
0.00954				0.002	-0.05	0.02
0.01908				0.003	-0.08	0.04
0.02862				0.004	-0.1	0.05
0.03816	0.424911	-1.77		0.005	-0.11	0.06
0.0477	0.233462	-1.57		0.006	-0.12	0.06
0.05724	0.0600442	-1.37		0.007	-0.12	0.05
0.06678	-0.0953412	-1.18		0.008	-0.12	0.03
0.07632	-0.232695	-0.992582		0.009	-0.12	0
0.08586	-0.352016	-0.809723		0.01	-0.12	-0.04
0.0954	-0.453305	-0.631183		0.011	-0.12	-0.07
0.10494	-0.536562	-0.456962		0.012	-0.12	-0.09
0.11448	-0.601787	-0.28706		0.013	-0.12	-0.1
0.12402	-0.64898	-0.121476		0.014	-0.12	-0.11
0.13356	-0.678141	0.0397877		0.015	-0.12	-0.12
0.1431	-0.68927	0.196733		0.016	-0.13	-0.12
0.15265	0.202904	-0.0769425		0.017	-0.13	-0.12
0.16219	-0.597538	0.27237		0.018	-0.13	-0.12
0.17173	0.0545418	-0.112575		0.019	-0.14	-0.12
0.18127	-0.493231	0.373876		0.02	-0.15	-0.12
0.19081	0.0420766	-0.242663		0.021	-0.16	-0.12
0.20035	-0.469615	0.493282		0.022	-0.17	-0.12
0.20989	0.0624069	-0.267129		0.023	-0.18	-0.12
0.21943	-0.39221	0.614939		0.024	-0.18	-0.12
0.22897	0.0874254	-0.324497		0.025	-0.19	-0.12
0.23851	-0.39407	0.537957		0.026	-0.19	-0.12
0.24805	-0.407313	-0.318521		0.027	-0.18	-0.12
0.25759	-0.38654	0.414399		0.028	-0.16	-0.12
0.26713	-0.505674	-0.237692		0.029	-0.13	-0.12
0.27667	-0.161738	0.339143		0.03	-0.08	-0.12
0.28621	-0.440484	-0.268683		0.031	-0.03	-0.12
0.29575	-0.197848	0.205318		0.032	0.03	-0.12
0.30529	-0.420559	-0.297637		0.033	0.07	-0.12
0.31483	-0.0199108	0.190915		0.034	0.09	-0.12
0.32437	-0.318049	-0.296122		0.035	0.08	-0.12
0.33391	0.19464	0.0103991		0.036	0.06	-0.12
0.34345	-0.361238	0.0521148		0.037	0.04	-0.12
0.35299	0.272395	-0.130309		0.038	0.04	-0.12
0.36253	-0.429008	0.234512		0.039	0.05	-0.12
0.37207	0.399514	-0.123014		0.04	0.06	-0.12
0.38161	-0.444306	0.215653		0.041	0.07	-0.12
0.39115	0.511071	0.0201595		0.042	0.06	-0.12
0.40069	-0.266934	0.277005		0.043	0.06	-0.12
0.41023	0.434576	0.049032		0.044	0.06	-0.12
0.41977	-0.296767	0.457975		0.045	0.07	-0.12
0.42931	0.229118	0.0435974		0.046	0.08	-0.12
0.43885	-0.314345	0.650658		0.047	0.09	-0.12
0.4484	0.267078	0.00634595		0.048	0.1	-0.11
0.45794	-0.264919	0.709914		0.049	0.12	-0.11
0.46748	0.275437	-0.187776		0.05	0.13	-0.11
0.47702	-0.120311	0.818557		0.051	0.14	-0.11
0.48656	0.160328	-0.177913		0.052	0.15	-0.1
0.4961	0.144203	0.631668		0.053	0.17	-0.08
0.50564	0.071897	-0.187024		0.054	0.18	-0.03
0.51518	0.191087	0.384763		0.055	0.19	0.04
0.52472	-0.261065	-0.281591		0.056	0.2	0.12
0.53426	0.111509	0.24958		0.057	0.21	0.2
0.5438	-0.0708564	-0.349695		0.058	0.22	0.25
0.55334	0.204115	0.123131		0.059	0.22	0.28
0.56288	-0.102831	-0.401421		0.06	0.22	0.26
0.57242	0.301991	0.0444598		0.061	0.22	0.2
0.58196	-0.214133	-0.4185		0.062	0.22	0.1
0.5915	0.39038	-0.252173		0.063	0.21	0
0.60104	-0.352996	-0.169697		0.064	0.21	-0.05
0.61058	0.371873	-0.365142		0.065	0.2	-0.05
0.62012	-0.48509	0.0388476		0.066	0.19	-0.03
0.62966	0.371516	-0.314159		0.067	0.18	0.01
0.6392	-0.532955	-0.122074		0.068	0.16	0.04
0.64874	0.200065	-0.28521		0.069	0.15	0.06
0.65828	-0.53731	0.0741627		0.07	0.14	0.08
0.66782	0.0162927	-0.260949		0.071	0.13	0.09
0.67736	-0.6008	0.20038		0.072	0.12	0.1
0.6869	-0.126007	-0.290512		0.073	0.11	0.12
0.69644	-0.779422	0.374499		0.074	0.1	0.13
0.70598	-0.37222	-0.364668		0.075	0.08	0.14
0.71552	-0.891736	0.476171		0.076	0.07	0.15
0.72506	-0.462082	-0.411022		0.077	0.06	0.15
0.73461	-0.56401	0.553602		0.078	0.05	0.16
0.74415	-0.641847	-0.398838		0.079	0.04	0.17
0.75369	-0.470128	0.347368		0.08	0.03	0.18
0.76323	-0.717787	-0.296269		0.081	0.02	0.18
0.77277	-0.336249	0.229701		0.082	0.01	0.18
0.78231	-0.609691	-0.332133		0.083	0	0.18
0.79185	-0.370327	0.269509		0.084	0	0.18
0.80139	-0.663412	-0.282862		0.085	-0.01	0.17
0.81093	-0.285769	0.243696		0.086	-0.02	0.17
0.82047	-0.650873	-0.263608		0.087	-0.03	0.16
0.83001	-0.132854	0.173732		0.088	-0.03	0.16
0.83955	-0.718116	-0.111025		0.089	-0.04	0.15
0.84909	0.0972606	-0.103441		0.09	-0.04	0.14
0.85863	-0.693999	0.141746		0.091	-0.05	0.13
0.86817	0.205206	-0.195224		0.092	-0.05	0.12
0.87771	-0.737364	0.286631		0.093	-0.05	0.11
0.88725	0.0983814	0.0548978		0.094	-0.06	0.1
0.89679	-0.617546	0.320724		0.095	-0.06	0.09
0.90633	0.131903	0.106937		0.096	-0.06	0.08
0.91587	-0.449636	0.422405		0.097	-0.07	0.07
0.92541	0.0404844	-0.0099385		0.098	-0.07	0.06
0.93495	-0.580541	0.555182		0.099	-0.09	0.06
0.94449	-0.118888	-0.128746		0.1	-0.11	0.05
0.95403	-0.742559	0.54476		0.101	-0.11	0.04
0.96357	-0.409062	-0.275766		0.102	-0.09	0.04
0.97311	-0.775687	0.551203		0.103	-0.07	0.03
0.98265	-0.850775	-0.455453		0.104	-0.06	0.02
0.99219	-0.798286	0.493012		0.105	-0.06	0.02
1.00173	-0.95244	-0.428152		0.106	-0.07	0.01
1.01127	-0.604356	0.31175		0.107	-0.07	0.01
1.02081	-1.01	-0.368627		0.108	-0.07	0
1.03036	-0.757696	0.0935898		0.109	-0.07	0
1.0399	-1.02	-0.49654		0.11	-0.07	-0.01
1.04944	-0.650351	0.144735		0.111	-0.08	-0.01
1.05898	-1.07	-0.393739		0.112	-0.08	-0.01
1.06852	-0.527377	0.0995522		0.113	-0.08	-0.02
1.07806	-1.12	-0.419598		0.114	-0.08	-0.02
1.0876	-0.465561	-0.102978		0.115	-0.08	-0.03
1.09714	-1.22	-0.195267		0.116	-0.08	-0.03
1.10668	-0.328928	-0.328196		0.117	-0.08	-0.03
1.11622	-1.22	0.0153889		0.118	-0.08	-0.04
1.12576	-0.270697	-0.341449		0.119	-0.08	-0.04
1.1353	-1.14	0.118389		0.12	-0.08	-0.04
1.14484	-0.442555	-0.0343292		0.121	-0.07	-0.05
1.15438	-1.16	0.231572		0.122	-0.07	-0.05
1.16392	-0.613954	0.0572649		0.123	-0.07	-0.05
1.17346	-1.12	0.448848		0.124	-0.06	-0.05
1.183	-0.570483	0.0567858		0.125	-0.06	-0.05
1.19254	-1.07	0.612934		0.126	-0.06	-0.05
1.20208	-0.51532	-0.0397548		0.127	-0.05	-0.05
1.21162	-0.987095	0.721209		0.128	-0.05	-0.05
1.22116	-0.903	-0.130568		0.129	-0.04	-0.05
1.2307	-0.903736	0.821611		0.13	-0.02	-0.06
1.24024	-1	-0.128682		0.131	0	-0.06
1.24978	-0.753746	0.770922		0.132	0.03	-0.06
1.25932	-1.07	-0.0193493		0.133	0.05	-0.06
1.26886	-0.787213	0.62592		0.134	0.06	-0.06
1.2784	-1.05	0.00402537		0.135	0.06	-0.06
1.28794	-0.754792	0.447605		0.136	0.06	-0.07
1.29748	-1.07	-0.112715		0.137	0.05	-0.07
1.30702	-0.592058	0.400863		0.138	0.03	-0.07
1.31656	-1.01	-0.164362		0.139	0	-0.07
1.32611	-0.426257	0.372017		0.14	-0.03	-0.07
1.33565	-1.08	-0.0526312		0.141	-0.06	-0.07
1.34519	-0.298981	0.139896		0.142	-0.08	-0.06
1.35473	-1.21	0.210833		0.143	-0.09	-0.06
1.36427	-0.317165	-0.06494		0.144	-0.09	-0.06
1.37381	-1.2	0.255222		0.145	-0.09	-0.06
1.38335	-0.483123	-0.155283		0.146	-0.1	-0.05
1.39289	-1.2	0.0146898		0.147	-0.1	-0.05
1.40243	-0.693903	-0.190185		0.148	-0.1	-0.04
1.41197	-1.3	0.0951759		0.149	-0.1	-0.03
1.42151	-0.80563	-0.206195		0.15	-0.1	-0.02
1.43105	-1.25	0.214617		0.151	-0.09	-0.02
1.44059	-0.701362	-0.201852		0.152	-0.08	-0.01
1.45013	-1.11	0.511494		0.153	-0.06	0
1.45967	-0.762	-0.170373		0.154	-0.05	0.02
1.46921	-0.791232	0.682535		0.155	-0.03	0.04
1.47875	-0.823717	-0.170543		0.156	-0.01	0.06
1.48829	-0.599953	0.842092		0.157	0.03	0.07
1.49783	-0.940511	-0.0720079		0.158	0.07	0.06
1.50737	-0.635534	0.759181		0.159	0.12	0.05
1.51691	-0.788723	0.135419		0.16	0.17	0.04
1.52645	-0.477933	0.697905		0.161	0.23	0.01
1.53599	-0.771812	0.180509		0.162	0.3	-0.02
1.54553	-0.38309	0.596981		0.163	0.37	-0.05
1.55507	-0.890209	-0.0774763		0.164	0.43	-0.07
1.56461	-0.284287	0.378195		0.165	0.45	-0.08
1.57415	-0.811128	-0.136991		0.166	0.42	-0.09
1.58369	0.0255552	0.388385		0.167	0.34	-0.1
1.59323	-0.812869	0.0870191		0.168	0.23	-0.1
1.60277	0.152608	0.119041		0.169	0.13	-0.09
1.61232	-0.773873	0.300778		0.17	0.06	-0.1
1.62186	0.107345	-0.036376		0.171	0.01	-0.1
1.6314	-0.637844	0.328841		0.172	-0.01	-0.1
1.64094	-0.00999944	-0.0627367		0.173	-0.02	-0.11
1.65048	-0.585629	0.0852232		0.174	-0.04	-0.11
1.66002	-0.0387348	-0.170297		0.175	-0.07	-0.11
1.66956	-0.590417	0.109564		0.176	-0.09	-0.11
1.6791	-0.0355748	-0.315587		0.177	-0.1	-0.11
1.68864	-0.583361	0.283565		0.178	-0.1	-0.12
1.69818	-0.0832948	-0.249234		0.179	-0.09	-0.12
1.70772	-0.182755	0.439564		0.18	-0.08	-0.11
1.71726	-0.124501	-0.26864		0.181	-0.07	-0.11
1.7268	-0.0404216	0.59716		0.182	-0.06	-0.11
1.73634	-0.308069	-0.337177		0.183	-0.05	-0.11
1.74588	0.0996637	0.667002		0.184	-0.04	-0.11
1.75542	-0.200612	-0.170631		0.185	-0.03	-0.1
1.76496	0.0511575	0.619891		0.186	-0.01	-0.1
1.7745	-0.193764	0.00419241		0.187	0	-0.1
1.78404	0.131876	0.555582		0.188	0.02	-0.1
1.79358	-0.338738	-0.0133453		0.189	0.03	-0.1
1.80312	0.174491	0.571691		0.19	0.04	-0.1
1.81266	-0.474575	-0.051624		0.191	0.05	-0.09
1.8222	0.169081	0.35255		0.192	0.06	-0.09
1.83174	-0.665232	-0.193868		0.193	0.07	-0.09
1.84128	0.195346	0.230472		0.194	0.07	-0.09
1.85082	-0.73578	0.0790198		0.195	0.08	-0.09
1.86036	0.151308	-0.0023707		0.196	0.08	-0.09
1.8699	-0.644889	0.25893		0.197	0.08	-0.09
1.87944	0.0752283	-0.172779		0.198	0.07	-0.09
1.88898	-0.462817	0.169865		0.199	0.07	-0.09
1.89852	0.0820909	-0.0430337		0.2	0.07	-0.09
1.90807	-0.452929	0.120512		0.201	0.06	-0.08
1.91761	0.1023	-0.105881		0.202	0.06	-0.08
1.92715	-0.458658	0.284935		0.203	0.05	-0.08
1.93669	0.0458179	-0.111966		0.204	0.04	-0.06
1.94623	-0.258725	0.359881		0.205	0.04	-0.03
1.95577	-0.292558	-0.294577		0.206	0.04	0.04
1.96531	-0.200474	0.458608		0.207	0.05	0.14
1.97485	-0.30706	-0.332478		0.208	0.05	0.28
1.98439	0.109672	0.553826		0.209	0.04	0.43
1.99393	-0.173178	-0.431073		0.21	0.03	0.56
2.00347	0.148693	0.473052		0.211	0.01	0.64
2.01301	-0.03961	-0.371142		0.212	0	0.62
2.02255	0.378066	0.360177		0.213	-0.01	0.46
2.03209	-0.0292646	-0.181327		0.214	-0.02	0.21
2.04163	0.385426	0.282259		0.215	-0.03	-0.03
2.05117	-0.21228	-0.350659		0.216	-0.03	-0.18
2.06071	0.433709	0.212959		0.217	-0.03	-0.21
2.07025	-0.376274	-0.419495		0.218	-0.04	-0.17
2.07979	0.484562	0.101233		0.219	-0.04	-0.1
2.08933	-0.498301	-0.438853		0.22	-0.05	-0.04
2.09887	0.400114	-0.17411		0.221	-0.05	-0.01
2.10841	-0.444185	-0.0920679		0.222	-0.06	0
2.11795	0.2793	-0.205963		0.223	-0.06	0.01
2.12749	-0.44975	0.0380568		0.224	-0.07	0.03
2.13703	0.153393	-0.303321		0.225	-0.07	0.05
2.14657	-0.372605	-0.0055607		0.226	-0.07	0.06
2.15611	0.151275	-0.149687		0.227	-0.07	0.08
2.16565	-0.404781	0.0411227		0.228	-0.08	0.09
2.17519	0.172418	-0.177479		0.229	-0.08	0.1
2.18473	-0.320409	0.269838		0.23	-0.08	0.11
2.19427	-0.158329	-0.225732		0.231	-0.08	0.12
2.20382	-0.134533	0.4452		0.232	-0.08	0.13
2.21336	-0.261952	-0.208342		0.233	-0.08	0.14
2.2229	-0.00251738	0.501332		0.234	-0.08	0.14
2.23244	-0.424979	-0.337231		0.235	-0.08	0.14
2.24198	-0.110427	0.694433		0.236	-0.08	0.14
2.25152	-0.236444	-0.209756		0.237	-0.08	0.13
2.26106	0.0942247	0.677507		0.238	-0.08	0.13
2.2706	-0.238414	-0.0937927		0.239	-0.08	0.12
2.28014	0.26624	0.492742		0.24	-0.09	0.12
2.28968	-0.214474	-0.140796		0.241	-0.09	0.11
2.29922	0.3807	0.441212		0.242	-0.09	0.11
2.30876	-0.340721	-0.19234		0.243	-0.09	0.1
2.3183	0.443886	0.202288		0.244	-0.09	0.1
2.32784	-0.45753	-0.365043		0.245	-0.09	0.09
2.33738	0.446313	0.149103		0.246	-0.09	0.08
2.34692	-0.416025	-0.249535		0.247	-0.09	0.08
2.35646	0.307534	-0.16922		0.248	-0.09	0.07
2.366	-0.405616	-0.0166605		0.249	-0.09	0.06
2.37554	0.13781	-0.241839		0.25	-0.09	0.05
2.38508	-0.410172	0.210495		0.251	-0.09	0.04
2.39462	0.112553	-0.128448		0.252	-0.09	0.04
2.40416	-0.432182	0.0490448		0.253	-0.09	0.03
2.4137	0.0928322	-0.226046		0.254	-0.09	0.02
2.42324	-0.368061	0.110206		0.255	-0.09	0.01
2.43278	-0.0576821	-0.339416		0.256	-0.09	0.01
2.44232	-0.0805149	0.137744		0.257	-0.08	0
2.45186	-0.133718	-0.457317		0.258	-0.08	-0.01
2.4614	0.0943814	0.222927		0.259	-0.07	-0.01
2.47094	-0.313282	-0.51732		0.26	-0.07	-0.02
2.48048	0.114247	0.329181		0.261	-0.06	-0.02
2.49003	-0.0759604	-0.597823		0.262	-0.06	-0.02
2.49957	0.195975	0.438385		0.263	-0.05	-0.03
2.50911	-0.141063	-0.491348		0.264	-0.04	-0.03
2.51865	0.258811	0.381144		0.265	-0.04	-0.04
2.52819	-0.127129	-0.287427		0.266	-0.02	-0.04
2.53773	0.486295	0.257969		0.267	0	-0.04
2.54727	-0.143552	-0.343529		0.268	0.02	-0.04
2.55681	0.615619	0.160644		0.269	0.04	-0.04
2.56635	-0.127301	-0.395888		0.27	0.05	-0.05
2.57589	0.767732	0.190959		0.271	0.05	-0.05
2.58543	-0.0978589	-0.341042		0.272	0.05	-0.05
2.59497	0.739001	0.1275		0.273	0.04	-0.06
2.60451	-0.0477788	-0.0332756		0.274	0.02	-0.06
2.61405	0.509621	-0.0288963		0.275	-0.01	-0.06
2.62359	-0.16679	0.269509		0.276	-0.04	-0.07
2.63313	0.296454	-0.0133812		0.277	-0.07	-0.07
2.64267	-0.310051	0.397299		0.278	-0.09	-0.07
2.65221	0.217564	0.256051		0.279	-0.1	-0.07
2.66175	-0.3291	0.471004		0.28	-0.1	-0.07
2.67129	0.13745	0.246745		0.281	-0.11	-0.07
2.68083	-0.0741618	0.606957		0.282	-0.11	-0.07
2.69037	-0.0741269	0.223927		0.283	-0.11	-0.07
2.69991	0.0405058	0.782605		0.284	-0.11	-0.07
2.70945	-0.195391	0.144974		0.285	-0.11	-0.07
2.71899	0.212549	0.803731		0.286	-0.12	-0.07
2.72853	-0.0915694	0.111704		0.287	-0.12	-0.07
2.73807	0.102628	0.901371		0.288	-0.12	-0.07
2.74761	-0.217991	-0.117327		0.289	-0.13	-0.07
2.75715	0.139791	0.843962		0.29	-0.14	-0.07
2.76669	-0.266961	0.0216718		0.291	-0.15	-0.07
2.77623	0.211951	0.664563		0.292	-0.15	-0.07
2.78578	-0.405678	0.112842		0.293	-0.16	-0.07
2.79532	0.28236	0.535281		0.294	-0.16	-0.07
2.80486	-0.506212	-0.072964		0.295	-0.16	-0.08
2.8144	0.439174	0.422324		0.296	-0.17	-0.08
2.82394	-0.521799	-0.210074		0.297	-0.17	-0.08
2.83348	0.345805	0.2523		0.298	-0.17	-0.07
2.84302	-0.494979	-0.282883		0.299	-0.16	-0.07
2.85256	0.265124	0.0615085		0.3	-0.16	-0.06
2.8621	-0.359706	-0.0266761		0.301	-0.15	-0.05
2.87164	0.247813	-0.214481		0.302	-0.13	-0.05
2.88118	-0.323757	0.146596		0.303	-0.1	-0.04
2.89072	0.214216	-0.265362		0.304	-0.06	-0.03
2.90026	-0.337159	0.0608826		0.305	-0.02	-0.03
2.9098	0.151444	0.00813546		0.306	0.03	-0.01
2.91934	-0.164041	0.245918		0.307	0.08	0.01
2.92888	-0.0822614	-0.0429019		0.308	0.1	0.03
2.93842	0.0460455	0.423889		0.309	0.11	0.05
2.94796	-0.0781237	-0.0880452		0.31	0.09	0.06
2.9575	0.265055	0.567655		0.311	0.08	0.05
2.96704	-0.0729349	-0.034804		0.312	0.07	0.05
2.97658	0.24383	0.694043		0.313	0.07	0.03
2.98612	0.00903988	-0.14621		0.314	0.07	0
2.99566	0.323982	0.742351		0.315	0.06	-0.03
3.0052	-0.0719025	-0.242307		0.316	0.06	-0.06
3.01474	0.373528	0.661451		0.317	0.05	-0.08
3.02428	-0.212078	-0.227663		0.318	0.05	-0.1
3.03382	0.407196	0.441388		0.319	0.05	-0.11
3.04336	-0.300959	-0.102638		0.32	0.06	-0.11
3.0529	0.546594	0.399849		0.321	0.07	-0.11
3.06244	-0.399038	-0.258757		0.322	0.09	-0.11
3.07198	0.465493	0.343432		0.323	0.1	-0.11
3.08153	-0.371774	-0.245405		0.324	0.11	-0.11
3.09107	0.380728	0.258675		0.325	0.12	-0.11
3.10061	-0.263336	-0.246026		0.326	0.13	-0.11
3.11015	0.283017	-0.0668265		0.327	0.14	-0.12
3.11969	-0.25917	-0.013405		0.328	0.16	-0.12
3.12923	0.267688	-0.30065		0.329	0.17	-0.12
3.13877	-0.155315	0.0570366		0.33	0.18	-0.12
3.14831	0.45331	-0.387748		0.331	0.19	-0.12
3.15785	-0.00487089	-0.0931187		0.332	0.19	-0.12
3.16739	0.324119	-0.317637		0.333	0.2	-0.12
3.17693	0.325545	-0.0244122		0.334	0.2	-0.12
3.18647	0.188761	-0.29781		0.335	0.2	-0.12
3.19601	0.451028	0.158077		0.336	0.2	-0.12
3.20555	0.141073	-0.360942		0.337	0.2	-0.12
3.21509	0.463057	0.215871		0.338	0.19	-0.12
3.22463	0.304575	-0.481147		0.339	0.18	-0.12
3.23417	0.48334	0.303731		0.34	0.17	-0.12
3.24371	0.12183	-0.520105		0.341	0.17	-0.12
3.25325	0.552356	0.526743		0.342	0.16	-0.12
3.26279	0.00426829	-0.487519		0.343	0.14	-0.11
3.27233	0.554932	0.401528		0.344	0.13	-0.11
3.28187	-0.145852	-0.234303		0.345	0.12	-0.11
3.29141	0.613458	0.331995		0.346	0.11	-0.11
3.30095	-0.259729	-0.210026		0.347	0.09	-0.11
3.31049	0.571143	0.382973		0.348	0.09	-0.11
3.32003	-0.265964	-0.138504		0.349	0.07	-0.11
3.32957	0.507325	0.419836		0.35	0.06	-0.11
3.33911	-0.241249	-0.0604227		0.351	0.05	-0.11
3.34865	0.295	0.513048		0.352	0.04	-0.11
3.35819	-0.291932	0.270465		0.353	0.03	-0.11
3.36774	0.261771	0.243639		0.354	0.02	-0.12
3.37728	-0.301871	0.346367		0.355	0.02	-0.11
3.38682	0.209731	0.1067		0.356	0.01	-0.09
3.39636	-0.314986	0.477114		0.357	0	-0.07
3.4059	0.0470297	0.19266		0.358	-0.01	-0.03
3.41544	0.00650391	0.340201		0.359	-0.01	0.02
3.42498	-0.0154918	0.127562		0.36	-0.02	0.08
3.43452	0.102038	0.421531		0.361	-0.02	0.13
3.44406	-0.251733	0.0338523		0.362	-0.03	0.16
3.4536	0.182623	0.566799		0.363	-0.04	0.16
3.46314	-0.169465	0.0145786		0.364	-0.04	0.14
3.47268	0.04687	0.646388		0.365	-0.05	0.11
3.48222	-0.208583	-0.130578		0.366	-0.05	0.08
3.49176	0.209962	0.666259		0.367	-0.06	0.06
3.5013	-0.279812	-0.326044		0.368	-0.06	0.06
3.51084	0.31274	0.709516		0.369	-0.06	0.05
3.52038	-0.370076	-0.155521		0.37	-0.07	0.05
3.52992	0.382384	0.638927		0.371	-0.07	0.05
3.53946	-0.480972	-0.0385883		0.372	-0.09	0.05
3.549	0.445712	0.44219		0.373	-0.11	0.06
3.55854	-0.41947	-0.0852783		0.374	-0.11	0.08
3.56808	0.39037	0.452937		0.375	-0.08	0.09
3.57762	-0.341902	-0.114919		0.376	-0.05	0.1
3.58716	0.300973	0.408136		0.377	-0.03	0.11
3.5967	-0.306892	-0.0862364		0.378	-0.04	0.12
3.60624	0.299887	0.295813		0.379	-0.05	0.13
3.61578	-0.26076	0.179937		0.38	-0.06	0.14
3.62532	0.268013	0.025565		0.381	-0.07	0.15
3.63486	-0.254122	0.248883		0.382	-0.07	0.16
3.6444	0.233586	-0.226681		0.383	-0.07	0.16
3.65394	0.0375998	0.136663		0.384	-0.08	0.17
3.66349	0.0275524	-0.0524252		0.385	-0.08	0.17
3.67303	0.124155	0.23975		0.386	-0.08	0.17
3.68257	-0.11	-0.0496873		0.387	-0.09	0.17
3.69211	0.294879	0.350071		0.388	-0.09	0.17
3.70165	-0.0293048	-0.126025		0.389	-0.09	0.16
3.71119	0.120755	0.477419		0.39	-0.09	0.16
3.72073	-0.220682	-0.211595		0.391	-0.09	0.15
3.73027	0.114521	0.50445		0.392	-0.09	0.14
3.73981	-0.244348	-0.217344		0.393	-0.09	0.14
3.74935	0.232036	0.609338		0.394	-0.09	0.12
3.75889	-0.341532	-0.45848		0.395	-0.09	0.11
3.76843	0.365019	0.481113		0.396	-0.08	0.1
3.77797	-0.369055	-0.325723		0.397	-0.08	0.1
3.78751	0.493809	0.368302		0.398	-0.07	0.09
3.79705	-0.43538	-0.21839		0.399	-0.06	0.08
3.80659	0.342384	0.239043		0.4	-0.06	0.07
3.81613	-0.45698	-0.357379		0.401	-0.05	0.06
3.82567	0.193463	0.214513		0.402	-0.04	0.06
3.83521	-0.390449	-0.239826		0.403	-0.03	0.05
3.84475	0.142755	0.267159		0.404	-0.01	0.04
3.85429	-0.418458	-0.160312		0.405	0.01	0.04
3.86383	0.200936	0.125971		0.406	0.03	0.03
3.87337	-0.343626	0.218361		0.407	0.04	0.02
3.88291	0.168418	0.0239459		0.408	0.05	0.02
3.89245	-0.177986	0.356899		0.409	0.06	0.01
3.90199	-0.100787	-0.0951807		0.41	0.05	0.01
3.91153	-0.0611895	0.140504		0.411	0.04	0
3.92107	-0.135388	-0.0557194		0.412	0.02	-0.01
3.93061	0.233612	0.205875		0.413	-0.01	-0.01
3.94015	-0.102454	-0.177918		0.414	-0.04	-0.02
3.94969	0.200387	0.257043		0.415	-0.07	-0.02
3.95924	-0.00505909	-0.233848		0.416	-0.08	-0.03
3.96878	0.263862	0.375825		0.417	-0.09	-0.03
3.97832	-0.0729212	-0.326854		0.418	-0.09	-0.04
3.98786	0.30986	0.470264		0.419	-0.1	-0.04
3.9974	-0.224909	-0.440661		0.42	-0.1	-0.04
4.00694	0.370165	0.495161		0.421	-0.1	-0.05
4.01648	-0.361999	-0.459996		0.422	-0.08	-0.05
4.02602	0.492965	0.453233		0.423	-0.07	-0.05
4.03556	-0.452805	-0.299336		0.424	-0.06	-0.05
4.0451	0.401151	0.314702		0.425	-0.07	-0.05
4.05464	-0.486728	-0.151739		0.426	-0.08	-0.06
4.06418	0.234155	0.400705		0.427	-0.09	-0.06
4.07372	-0.537091	-0.149957		0.428	-0.09	-0.06
4.08326	-0.0567922	0.413105		0.429	-0.08	-0.06
4.0928	-0.681411	-0.0505618		0.43	-0.06	-0.06
4.10234	-0.143988	0.53732		0.431	-0.05	-0.06
4.11188	-0.714702	0.24227		0.432	-0.03	-0.06
4.12142	-0.169091	0.382064		0.433	0	-0.06
4.13096	-0.648858	0.507396		0.434	0.04	-0.06
4.1405	-0.348171	0.302277		0.435	0.08	-0.07
4.15004	-0.349641	0.695928		0.436	0.14	-0.07
4.15958	-0.456672	0.3653		0.437	0.19	-0.07
4.16912	-0.236344	0.493691		0.438	0.25	-0.07
4.17866	-0.574278	0.192388		0.439	0.32	-0.07
4.1882	-0.222996	0.435876		0.44	0.38	-0.07
4.19774	-0.310462	0.0113859		0.441	0.43	-0.07
4.20728	0.0583768	0.425553		0.442	0.43	-0.07
4.21682	-0.197816	-0.172709		0.443	0.37	-0.07
4.22636	0.254739	0.405057		0.444	0.28	-0.06
4.2359	-0.178989	-0.248165		0.445	0.18	-0.06
4.24544	0.347986	0.537492		0.446	0.09	-0.06
4.25499	-0.372459	-0.466125		0.447	0.03	-0.06
4.26453	0.415941	0.483123		0.448	-0.01	-0.06
4.27407	-0.471144	-0.430656		0.449	-0.02	-0.06
4.28361	0.47377	0.327794		0.45	-0.04	-0.06
4.29315	-0.446835	-0.34117		0.451	-0.06	-0.06
4.30269	0.335865	0.235619		0.452	-0.08	-0.06
4.31223	-0.393336	-0.290795		0.453	-0.1	-0.05
4.32177	0.21782	0.27976		0.454	-0.1	-0.04
4.33131	-0.345721	-0.354304		0.455	-0.09	-0.04
4.34085	0.247675	0.208485		0.456	-0.08	-0.03
4.35039	-0.31159	-0.323673		0.457	-0.07	-0.03
4.35993	0.186165	0.174681		0.458	-0.06	-0.02
4.36947	-0.323271	-0.0349753		0.459	-0.05	-0.01
4.37901	0.127456	-0.0879494		0.46	-0.04	0.01
4.38855	0.0546746	0.18034		0.461	-0.02	0.03
4.39809	0.0342324	-0.159034		0.462	-0.01	0.05
4.40763	0.166573	0.27695		0.463	0.01	0.06
4.41717	-0.0316925	0.0725421		0.464	0.02	0.06
4.42671	0.344551	0.293558		0.465	0.03	0.05
4.43625	0.0816865	-0.016402		0.466	0.05	0.04
4.44579	0.296737	0.325902		0.467	0.06	0.01
4.45533	0.0472197	-0.106239		0.468	0.07	-0.01
4.46487	0.405946	0.436151		0.469	0.07	-0.05
4.47441	0.0343268	-0.156066		0.47	0.08	-0.07
4.48395	0.566282	0.518135		0.471	0.08	-0.09
4.49349	-0.0935145	-0.22114		0.472	0.08	-0.1
4.50303	0.59416	0.627466		0.473	0.08	-0.1
4.51257	-0.20344	-0.407233		0.474	0.08	-0.1
4.52211	0.62928	0.567345		0.475	0.08	-0.1
4.53165	-0.37761	-0.28941		0.476	0.07	-0.11
4.5412	0.431752	0.410527		0.477	0.07	-0.11
4.55074	-0.382048	-0.176874		0.478	0.06	-0.11
4.56028	0.231318	0.303412		0.479	0.06	-0.11
4.56982	-0.389554	-0.283983		0.48	0.05	-0.11
4.57936	0.153328	0.249202		0.481	0.04	-0.11
4.5889	-0.478286	-0.265886		0.482	0.04	-0.11
4.59844	0.119634	0.21855		0.483	0.03	-0.11
4.60798	-0.379264	-0.262566		0.484	0.02	-0.11
4.61752	0.107205	0.0439874		0.485	0.01	-0.11
4.62706	-0.268924	0.0473737		0.486	0	-0.11
4.6366	-0.252844	-0.135552		0.487	0	-0.11
4.64614	-0.138189	0.234793		0.488	-0.01	-0.11
4.65568	-0.214506	-0.109045		0.489	-0.02	-0.11
4.66522	0.123223	0.232885		0.49	-0.02	-0.11
4.67476	-0.250665	0.123625		0.491	-0.03	-0.1
4.6843	0.0391814	0.363037		0.492	-0.03	-0.1
4.69384	-0.09255	0.071729		0.493	-0.04	-0.1
4.70338	0.331412	0.477471		0.494	-0.04	-0.11
4.71292	-0.0525758	-0.0805123		0.495	-0.05	-0.11
4.72246	0.428824	0.516141		0.496	-0.05	-0.11
4.732	-0.112259	-0.0931583		0.497	-0.05	-0.11
4.74154	0.561096	0.69311		0.498	-0.06	-0.11
4.75108	-0.200138	-0.152351		0.499	-0.06	-0.11
4.76062	0.685096	0.79272		0.5	-0.06	-0.1
4.77016	-0.226479	-0.163254		0.501	-0.07	-0.1
4.7797	0.651231	0.746233		0.502	-0.07	-0.1
4.78924	-0.153023	-0.0983904		0.503	-0.07	-0.1
4.79878	0.584371	0.526768		0.504	-0.08	-0.1
4.80832	-0.120169	0.00777214		0.505	-0.08	-0.1
4.81786	0.362186	0.535467		0.506	-0.08	-0.09
4.8274	-0.23628	-0.128211		0.507	-0.08	-0.09
4.83695	0.264308	0.422532		0.508	-0.08	-0.09
4.84649	-0.243276	-0.0708102		0.509	-0.09	-0.09
4.85603	0.23755	0.478398		0.51	-0.09	-0.07
4.86557	-0.184195	-0.00415311		0.511	-0.09	-0.03
4.87511	-0.0336708	0.213019		0.512	-0.09	0.03
4.88465	0.0358693	0.213147		0.513	-0.08	0.13
4.89419	-0.161933	-0.0616195		0.514	-0.06	0.27
4.90373	0.072747	0.299855		0.515	-0.05	0.41
4.91327	-0.352913	-0.0867726		0.516	-0.05	0.54
4.92281	-0.0216635	0.131434		0.517	-0.06	0.61
4.93235	-0.201066	-0.0435754		0.518	-0.07	0.58
4.94189	0.0299538	0.227068		0.519	-0.08	0.42
4.95143	-0.352804	-0.256134		0.52	-0.08	0.17
4.96097	0.154654	0.184272		0.521	-0.08	-0.07
4.97051	-0.229856	-0.427928		0.522	-0.08	-0.21
4.98005	0.417212	0.119644		0.523	-0.08	-0.23
4.98959	-0.303633	-0.599056		0.524	-0.08	-0.18
4.99913	0.47838	0.189214		0.525	-0.09	-0.1
5.00867	-0.471892	-0.667365		0.526	-0.09	-0.04
5.01821	0.48344	0.371688		0.527	-0.09	-0.02
5.02775	-0.394425	-0.577305		0.528	-0.09	0
5.03729	0.39594	0.214225		0.529	-0.09	0.01
5.04683	-0.290605	-0.447933		0.53	-0.09	0.02
5.05637	0.298847	0.110841		0.531	-0.09	0.04
5.06591	-0.348809	-0.521674		0.532	-0.08	0.05
5.07545	0.17783	-0.00948465		0.533	-0.08	0.07
5.08499	-0.370563	-0.546126		0.534	-0.08	0.08
5.09453	0.200598	-0.00168545		0.535	-0.06	0.09
5.10407	-0.337257	-0.508198		0.536	-0.04	0.1
5.11361	0.000300273	0.0572505		0.537	-0.02	0.12
5.12315	0.0343179	-0.136387		0.538	-0.01	0.13
5.1327	-0.0337514	-0.208307		0.539	-0.01	0.14
5.14224	0.142981	-0.0360487		0.54	-0.02	0.14
5.15178	-0.149171	-0.349907		0.541	-0.01	0.15
5.16132	0.204277	0.127504		0.542	0	0.15
5.17086	-0.0898716	-0.206994		0.543	0.02	0.14
5.1804	0.129691	0.0438608		0.544	0.04	0.14
5.18994	-0.190644	-0.185747		0.545	0.05	0.14
5.19948	0.17439	0.118387		0.546	0.06	0.13
5.20902	-0.253182	-0.323531		0.547	0.05	0.12
5.21856	0.274866	0.232562		0.548	0.04	0.12
5.2281	-0.404335	-0.392124		0.549	0.02	0.11
5.23764	0.403762	0.226234		0.55	-0.01	0.1
5.24718	-0.401819	-0.403547		0.551	-0.03	0.09
5.25672	0.573333	0.478221		0.552	-0.06	0.09
5.26626	-0.308936	-0.481934		0.553	-0.08	0.08
5.2758	0.498367	0.53421		0.554	-0.09	0.07
5.28534	-0.220695	-0.30839		0.555	-0.1	0.06
5.29488	0.384474	0.468445		0.556	-0.1	0.05
5.30442	-0.17728	-0.120274		0.557	-0.1	0.04
5.31396	0.371894	0.413815		0.558	-0.1	0.03
5.3235	-0.199067	-0.10158		0.559	-0.1	0.03
5.33304	0.310789	0.447188		0.56	-0.1	0.02
5.34258	-0.200935	-0.082288		0.561	-0.11	0.02
5.35212	0.251805	0.421547		0.562	-0.11	0.01
5.36166	0.113848	-0.0125203		0.563	-0.11	0
5.3712	0.161929	0.388557		0.564	-0.12	0
5.38074	0.346166	0.309182		0.565	-0.13	0
5.39028	0.0788246	0.2016		0.566	-0.14	-0.01
5.39982	0.486337	0.458637		0.567	-0.15	-0.01
5.40936	0.234214	0.000777123		0.568	-0.16	-0.01
5.41891	0.366958	0.277357		0.569	-0.17	-0.02
5.42845	0.125301	0.0960467		0.57	-0.17	-0.02
5.43799	0.440721	0.266896		0.571	-0.17	-0.02
5.44753	-0.00129777	-0.0605194		0.572	-0.17	-0.03
5.45707	0.433894	0.25095		0.573	-0.17	-0.03
5.46661	-0.135462	-0.291993		0.574	-0.16	-0.04
5.47615	0.546413	0.250232		0.575	-0.13	-0.04
5.48569	-0.261906	-0.417514		0.576	-0.09	-0.05
5.49523	0.564547	0.322192		0.577	-0.05	-0.05
5.50477	-0.41806	-0.488716		0.578	-0.01	-0.05
5.51431	0.472662	0.385498		0.579	0.03	-0.05
5.52385	-0.23162	-0.643062		0.58	0.07	-0.06
5.53339	0.458037	0.336838		0.581	0.1	-0.06
5.54293	-0.124948	-0.457861		0.582	0.1	-0.06
5.55247	0.347075	0.155137		0.583	0.09	-0.06
5.56201	-0.230417	-0.39218		0.584	0.06	-0.06
5.57155	0.277788	0.112415		0.585	0.04	-0.06
5.58109	-0.281946	-0.477095		0.586	0.04	-0.06
5.59063	0.192235	0.128421		0.587	0.04	-0.06
5.60017	-0.200608	-0.36664		0.588	0.05	-0.06
5.60971	-0.127614	0.281923		0.589	0.05	-0.06
5.61925	-0.0954293	-0.192424		0.59	0.05	-0.06
5.62879	-0.170047	0.13228		0.591	0.04	-0.06
5.63833	0.169632	0.175552		0.592	0.05	-0.06
5.64787	-0.176007	0.05267		0.593	0.05	-0.06
5.65741	0.0961561	0.432894		0.594	0.07	-0.06
5.66695	-0.0827898	0.105336		0.595	0.08	-0.07
5.67649	0.14255	0.370214		0.596	0.09	-0.07
5.68603	-0.232781	0.125836		0.597	0.11	-0.07
5.69557	0.195495	0.378382		0.598	0.12	-0.07
5.70511	-0.290759	-0.0293367		0.599	0.13	-0.07
5.71466	0.379923	0.382869		0.6	0.15	-0.07
5.7242	-0.344173	-0.208902		0.601	0.16	-0.07
5.73374	0.47705	0.410417		0.602	0.17	-0.07
5.74328	-0.363803	-0.345615		0.603	0.18	-0.07
5.75282	0.568858	0.404612		0.604	0.19	-0.06
5.76236	-0.316621	-0.450687		0.605	0.19	-0.06
5.7719	0.392449	0.507599		0.606	0.2	-0.05
5.78144	-0.270344	-0.527048		0.607	0.2	-0.04
5.79098	0.311656	0.263339		0.608	0.2	-0.03
5.80052	-0.208745	-0.476933		0.609	0.2	-0.03
5.81006	0.361457	0.132373		0.61	0.2	-0.03
5.8196	-0.26525	-0.40343		0.611	0.2	-0.02
5.82914	0.36082	0.128282		0.612	0.19	-0.01
5.83868	-0.131939	-0.517071		0.613	0.18	0.01
5.84822	0.133846	0.0114229		0.614	0.17	0.03
5.85776	0.105484	-0.545729		0.615	0.17	0.05
5.8673	0.0561093	-0.00511589		0.616	0.16	0.05
5.87684	0.217123	-0.319977		0.617	0.14	0.06
5.88638	-0.176226	-0.235465		0.618	0.13	0.05
5.89592	0.18165	-0.0170065		0.619	0.12	0.04
5.90546	-0.00460711	-0.32838		0.62	0.11	0.01
5.915	0.282622	0.101772		0.621	0.1	-0.01
5.92454	-0.0615608	-0.211551		0.622	0.08	-0.05
5.93408	0.335756	0.0504553		0.623	0.07	-0.07
5.94362	-0.171775	-0.157708		0.624	0.06	-0.09
5.95316	0.40146	0.16781		0.625	0.05	-0.1
5.9627	-0.217384	-0.209411		0.626	0.04	-0.1
5.97224	0.56626	0.287991		0.627	0.03	-0.11
5.98178	-0.333832	-0.284944		0.628	0.02	-0.11
5.99132	0.709461	0.367032		0.629	0.01	-0.11
6.00086	-0.183327	-0.424066		0.63	0	-0.11
6.01041	0.654181	0.418701		0.631	-0.01	-0.12
6.01995	-0.0282368	-0.488977		0.632	-0.01	-0.12
6.02949	0.592295	0.499356		0.633	-0.02	-0.12
6.03903	-0.0393737	-0.367826		0.634	-0.03	-0.12
6.04857	0.476712	0.397721		0.635	-0.03	-0.13
6.05811	-0.060753	-0.289344		0.636	-0.03	-0.13
6.06765	0.506535	0.243186		0.637	-0.04	-0.13
6.07719	0.00766938	-0.308714		0.638	-0.04	-0.13
6.08673	0.490548	0.204782		0.639	-0.05	-0.13
6.09627	0.286713	-0.291982		0.64	-0.05	-0.13
6.10581	0.221801	0.243229		0.641	-0.06	-0.13
6.11535	0.400659	-0.208966		0.642	-0.06	-0.13
6.12489	0.0220349	0.180692		0.643	-0.06	-0.13
6.13443	0.362135	-0.0259818		0.644	-0.07	-0.13
6.14397	0.0188431	-0.118241		0.645	-0.07	-0.13
6.15351	0.198467	0.0760981		0.646	-0.07	-0.13
6.16305	-0.133154	-0.332315		0.647	-0.08	-0.12
6.17259	0.175363	0.11365		0.648	-0.08	-0.12
6.18213	-0.277258	-0.123796		0.649	-0.08	-0.12
6.19167	0.187656	0.144465		0.65	-0.08	-0.12
6.20121	-0.467795	-0.139885		0.651	-0.08	-0.12
6.21075	0.171514	0.297824		0.652	-0.09	-0.12
6.22029	-0.693053	-0.120776		0.653	-0.09	-0.13
6.22983	0.118178	0.491924		0.654	-0.09	-0.13
6.23937	-0.775271	-0.191148		0.655	-0.09	-0.14
6.24891	0.0823286	0.535618		0.656	-0.09	-0.14
6.25845	-0.785441	-0.279443		0.657	-0.09	-0.14
6.26799	-0.114734	0.526327		0.658	-0.09	-0.14
6.27753	-0.607733	-0.51704		0.659	-0.08	-0.14
6.28707	-0.056618	0.379964		0.66	-0.09	-0.14
6.29662	-0.594612	-0.397612		0.661	-0.09	-0.14
6.30616	-0.0480676	0.249857		0.662	-0.09	-0.14
6.3157	-0.584984	-0.354076		0.663	-0.09	-0.13
6.32524	-0.110575	0.185142		0.664	-0.09	-0.1
6.33478	-0.366297	-0.445479		0.665	-0.09	-0.06
6.34432	-0.304296	0.0911516		0.666	-0.09	0
6.35386	-0.16782	-0.478472		0.667	-0.09	0.06
6.3634	-0.282939	0.00797323		0.668	-0.09	0.12
6.37294	0.124806	-0.493657		0.669	-0.09	0.16
6.38248	-0.279398	-0.0689454		0.67	-0.09	0.17
6.39202	0.0283799	-0.013934		0.671	-0.09	0.17
6.40156	-0.179098	-0.258718		0.672	-0.08	0.16
6.4111	0.136945	0.0295319		0.673	-0.07	0.13
6.42064	-0.22154	-0.357378		0.674	-0.07	0.1
6.43018	0.277666	0.0479316		0.675	-0.06	0.07
6.43972	-0.147447	-0.159322		0.676	-0.05	0.05
6.44926	0.494739	0.190105		0.677	-0.05	0.04
6.4588	-0.262608	-0.138804		0.678	-0.03	0.05
6.46834	0.596982	0.231257		0.679	-0.02	0.06
6.47788	-0.311635	-0.266005		0.68	0	0.08
6.48742	0.533214	0.402615		0.681	0.03	0.1
6.49696	-0.372133	-0.255599		0.682	0.04	0.11
6.5065	0.301775	0.513712		0.683	0.05	0.12
6.51604	-0.355192	-0.37748		0.684	0.05	0.13
6.52558	0.183102	0.499016		0.685	0.05	0.14
6.53512	-0.37366	-0.469061		0.686	0.04	0.15
6.54466	0.136886	0.375273		0.687	0.01	0.16
6.5542	-0.391	-0.451774		0.688	-0.02	0.17
6.56374	0.113897	0.138687		0.689	-0.05	0.17
6.57328	-0.332551	-0.431526		0.69	-0.08	0.18
6.58282	-0.195912	0.179902		0.691	-0.09	0.18
6.59237	-0.159952	-0.463055		0.692	-0.1	0.18
6.60191	-0.286428	0.0878763		0.693	-0.1	0.18
6.61145	-0.0187567	-0.41636		0.694	-0.1	0.18
6.62099	-0.345897	-0.00186377		0.695	-0.1	0.17
6.63053	-0.0490721	-0.409459		0.696	-0.11	0.17
6.64007	-0.216363	-0.258204		0.697	-0.1	0.16
6.64961	0.075042	-0.134028		0.698	-0.1	0.15
6.65915	-0.301415	-0.3889		0.699	-0.09	0.14
6.66869	0.0813874	0.100575		0.7	-0.08	0.14
6.67823	-0.402976	-0.239362		0.701	-0.07	0.13
6.68777	0.203137	-0.0629935		0.702	-0.05	0.12
6.69731	-0.45432	-0.310059		0.703	-0.03	0.11
6.70685	0.339587	-0.0181922		0.704	-0.01	0.1
6.71639	-0.490724	-0.34868		0.705	0.03	0.1
6.72593	0.461532	0.0909911		0.706	0.07	0.09
6.73547	-0.369148	-0.509701		0.707	0.12	0.08
6.74501	0.468109	0.129662		0.708	0.17	0.07
6.75455	-0.261324	-0.547158		0.709	0.23	0.06
6.76409	0.278535	0.282632		0.71	0.3	0.05
6.77363	-0.346115	-0.508466		0.711	0.37	0.04
6.78317	0.223576	0.505846		0.712	0.43	0.04
6.79271	-0.267478	-0.429953		0.713	0.45	0.03
6.80225	0.294276	0.355111		0.714	0.4	0.02
6.81179	-0.219506	-0.362139		0.715	0.31	0.02
6.82133	0.265284	0.19469		0.716	0.21	0.01
6.83087	0.223322	-0.362715		0.717	0.12	0
6.84041	0.175491	0.219672		0.718	0.05	0
6.84995	0.348235	-0.386118		0.719	0.02	-0.01
6.85949	0.0983557	0.14671		0.72	0	-0.01
6.86903	0.508211	-0.310177		0.721	-0.01	-0.02
6.87857	0.286594	0.0587629		0.722	-0.03	-0.02
6.88812	0.514793	-0.204311		0.723	-0.06	-0.03
6.89766	0.2282	-0.271275		0.724	-0.09	-0.03
6.9072	0.624141	-0.0691097		0.725	-0.1	-0.03
6.91674	0.121449	-0.32967		0.726	-0.09	-0.03
6.92628	0.612839	0.160512		0.727	-0.09	-0.03
6.93582	0.0088448	-0.0830618		0.728	-0.08	-0.04
6.94536	0.71073	0.149498		0.729	-0.07	-0.04
6.9549	-0.154778	-0.0769245		0.73	-0.06	-0.04
6.96444	0.702906	0.29189		0.731	-0.05	-0.04
6.97398	-0.20519	-0.124195		0.732	-0.04	-0.05
6.98352	0.610695	0.44335		0.733	-0.02	-0.05
6.99306	-0.2035	-0.0851383		0.734	-0.01	-0.06
7.0026	0.440739	0.754616		0.735	0.01	-0.06
7.01214	-0.144231	0.0185017		0.736	0.03	-0.06
7.02168	0.41966	0.829102		0.737	0.04	-0.06
7.03122	-0.25987	-0.0614384		0.738	0.05	-0.06
7.04076	0.175198	0.879762		0.739	0.06	-0.07
7.0503	-0.405024	-0.00822926		0.74	0.07	-0.06
7.05984	0.100061	0.817361		0.741	0.08	-0.06
7.06938	-0.0655949	0.134551		0.742	0.08	-0.06
7.07892	-0.0360068	0.597905		0.743	0.08	-0.07
7.08846	0.0635532	-0.0664968		0.744	0.08	-0.06
7.098	-0.111424	0.486793		0.745	0.07	-0.06
7.10754	0.358542	-0.136406		0.746	0.07	-0.07
7.11708	-0.0116522	0.375914		0.747	0.06	-0.06
7.12662	0.208812	-0.215071		0.748	0.06	-0.06
7.13616	-0.00430223	0.0133761		0.749	0.06	-0.06
7.1457	0.419905	-0.0762367		0.75	0.05	-0.06
7.15524	0.0511279	-0.25976		0.751	0.04	-0.06
7.16478	0.54711	-0.0961834		0.752	0.04	-0.06
7.17432	0.0239266	-0.568184		0.753	0.03	-0.06
7.18387	0.731045	-0.189706		0.754	0.03	-0.06
7.19341	0.00196279	-0.294198		0.755	0.02	-0.06
7.20295	0.849368	-0.0102773		0.756	0.01	-0.06
7.21249	-0.0064729	-0.261303		0.757	0.01	-0.05
7.22203	0.832789	0.131505		0.758	0	-0.04
7.23157	-0.0577196	-0.395685		0.759	0	-0.04
7.24111	0.601316	0.262671		0.76	-0.01	-0.03
7.25065	-0.0401367	-0.380261		0.761	-0.02	-0.03
7.26019	0.526585	0.385596		0.762	-0.03	-0.02
7.26973	-0.0686884	-0.375976		0.763	-0.03	0
7.27927	0.380279	0.586828		0.764	-0.04	0.03
7.28881	-0.22496	-0.369866		0.765	-0.04	0.05
7.29835	0.299633	0.50165		0.766	-0.05	0.06
7.30789	-0.193027	-0.327935		0.767	-0.05	0.07
7.31743	-0.135152	0.301038		0.768	-0.06	0.06
7.32697	-0.037541	-0.257038		0.769	-0.06	0.05
7.33651	-0.100414	0.378005		0.77	-0.07	0.03
7.34605	0.299029	-0.160246		0.771	-0.07	0
7.35559	-0.0769518	0.326158		0.772	-0.07	-0.03
7.36513	0.151385	-0.181299		0.773	-0.05	-0.06
7.37467	-0.0265106	0.371063		0.774	-0.04	-0.08
7.38421	0.25937	-0.0806663		0.775	-0.04	-0.09
7.39375	-0.13622	0.108685		0.776	-0.04	-0.1
7.40329	0.321354	0.284753		0.777	-0.06	-0.1
7.41283	-0.207334	0.0230767		0.778	-0.07	-0.1
7.42237	0.38229	0.426384		0.779	-0.07	-0.1
7.43191	-0.284513	0.0527276		0.78	-0.07	-0.1
7.44145	0.589325	0.281202		0.781	-0.08	-0.11
7.45099	-0.294329	0.0423969		0.782	-0.08	-0.11
7.46053	0.674945	0.356632		0.783	-0.08	-0.11
7.47008	-0.191806	0.0565072		0.784	-0.08	-0.11
7.47962	0.604941	0.486246		0.785	-0.08	-0.11
7.48916	-0.0922031	-0.0846858		0.786	-0.09	-0.11
7.4987	0.480861	0.565776		0.787	-0.09	-0.11
7.50824	-0.117981	-0.215906		0.788	-0.09	-0.11
7.51778	0.434427	0.57432		0.789	-0.09	-0.11
7.52732	-0.115014	-0.321839		0.79	-0.09	-0.11
7.53686	0.387597	0.665426		0.791	-0.09	-0.11
7.5464	-0.0664468	-0.288496		0.792	-0.09	-0.11
7.55594	0.173027	0.560364		0.793	-0.09	-0.11
7.56548	0.140161	-0.212131		0.794	-0.09	-0.11
7.57502	0.0509643	0.386933		0.795	-0.09	-0.11
7.58456	0.306358	-0.202228		0.796	-0.09	-0.11
7.5941	-0.0887547	0.340859		0.797	-0.09	-0.11
7.60364	0.324962	-0.263655		0.798	-0.08	-0.11
7.61318	0.137165	0.384228		0.799	-0.08	-0.11
7.62272	0.388064	-0.0845501		0.8	-0.08	-0.11
7.63226	0.0982096	0.352581		0.801	-0.08	-0.11
7.6418	0.436957	0.0407249		0.802	-0.08	-0.1
7.65134	-0.109472	0.0505985		0.803	-0.08	-0.1
7.66088	0.507046	0.256173		0.804	-0.08	-0.1
7.67042	-0.193537	-0.0879339		0.805	-0.08	-0.1
7.67996	0.609994	0.454844		0.806	-0.08	-0.09
7.6895	-0.279973	0.202703		0.807	-0.08	-0.09
7.69904	0.531693	0.431386		0.808	-0.08	-0.09
7.70858	-0.337425	0.22888		0.809	-0.08	-0.09
7.71812	0.596791	0.559021		0.81	-0.07	-0.08
7.72766	-0.149258	0.12048		0.811	-0.07	-0.08
7.7372	0.407365	0.617407		0.812	-0.06	-0.08
7.74674	-0.171016	0.0333203		0.813	-0.05	-0.07
7.75628	0.304956	0.676276		0.814	-0.05	-0.06
7.76583	-0.223938	-0.11969		0.815	-0.04	-0.02
7.77537	0.255577	0.763738		0.816	-0.02	0.05
7.78491	-0.319364	-0.216361		0.817	0	0.16
7.79445	0.077705	0.726935		0.818	0.02	0.31
7.80399	-0.176019	-0.193045		0.819	0.04	0.46
7.81353	-0.251754	0.605333		0.82	0.05	0.58
7.82307	-0.182805	-0.0620198		0.821	0.06	0.64
7.83261	-0.42434	0.467612		0.822	0.06	0.58
7.84215	-0.0766237	-0.169763		0.823	0.05	0.39
7.85169	-0.387598	0.44673		0.824	0.03	0.13
7.86123	-0.232657	-0.190204		0.825	0	-0.08
7.87077	-0.451388	0.307399		0.826	-0.03	-0.19
7.88031	-0.0916365	-0.180395		0.827	-0.06	-0.19
7.88985	-0.471314	0.169037		0.828	-0.08	-0.13
7.89939	0.0371872	0.0961222		0.829	-0.09	-0.07
7.90893	-0.567028	-0.112793		0.83	-0.1	-0.02
7.91847	0.179058	0.164662		0.831	-0.1	0
7.92801	-0.668209	-0.297437		0.832	-0.1	0.01
7.93755	0.23936	0.116194		0.833	-0.1	0.02
7.94709	-0.554104	-0.04517		0.834	-0.1	0.03
7.95663	0.340468	0.183565		0.835	-0.1	0.05
7.96617	-0.408651	-0.0580475		0.836	-0.11	0.06
7.97571	0.287229	0.374031		0.837	-0.11	0.07
7.98525	-0.229397	-0.099684		0.838	-0.12	0.09
7.99479	0.353986	0.50742		0.839	-0.13	0.1
8.00433	-0.193947	-0.207638		0.84	-0.14	0.11
8.01387	0.31944	0.61182		0.841	-0.15	0.12
8.02341	-0.201933	-0.200458		0.842	-0.16	0.13
8.03295	0.334808	0.752102		0.843	-0.17	0.14
8.04249	-0.0532844	-0.31347		0.844	-0.17	0.15
8.05203	-0.014353	0.654983		0.845	-0.17	0.15
8.06158	-0.0101559	-0.142986		0.846	-0.17	0.15
8.07112	-0.145278	0.495274		0.847	-0.15	0.15
8.08066	0.180556	-0.147454		0.848	-0.13	0.14
8.0902	-0.183585	0.457654		0.849	-0.09	0.14
8.09974	0.0228333	-0.126601		0.85	-0.04	0.13
8.10928	-0.195649	0.369208		0.851	0.01	0.13
8.11882	0.141385	-0.16334		0.852	0.06	0.12
8.12836	-0.27452	0.316959		0.853	0.09	0.11
8.1379	0.201929	-0.0961148		0.854	0.1	0.1
8.14744	-0.290604	0.0782812		0.855	0.08	0.09
8.15698	0.430763	0.213699		0.856	0.06	0.08
8.16652	-0.307804	-0.0221289		0.857	0.04	0.07
8.17606	0.52063	0.349315		0.858	0.04	0.07
8.1856	-0.429231	-0.0303085		0.859	0.05	0.06
8.19514	0.415574	0.195278		0.86	0.06	0.05
8.20468	-0.36831	0.0419524		0.861	0.06	0.04
8.21422	0.347848	0.273362		0.862	0.05	0.03
8.22376	-0.293486	-0.0778815		0.863	0.05	0.03
8.2333	0.336721	0.301798		0.864	0.05	0.02
8.24284	-0.221455	-0.310086		0.865	0.06	0.02
8.25238	0.340578	0.318234		0.866	0.07	0.01
8.26192	-0.119446	-0.41754		0.867	0.08	0.01
8.27146	0.446043	0.372856		0.868	0.1	0
8.281	0.00278129	-0.48706		0.869	0.11	0
8.29054	0.260357	0.494378		0.87	0.12	-0.01
8.30008	0.313562	-0.447069		0.871	0.13	-0.01
8.30962	0.145308	0.336068		0.872	0.15	-0.02
8.31916	0.400456	-0.415348		0.873	0.16	-0.02
8.3287	0.0457242	0.169454		0.874	0.17	-0.03
8.33824	0.366299	-0.368612		0.875	0.18	-0.03
8.34779	0.130892	0.18882		0.876	0.19	-0.04
8.35733	0.397598	-0.401529		0.877	0.2	-0.04
8.36687	-0.0468094	0.145211		0.878	0.21	-0.04
8.37641	0.370525	-0.284762		0.879	0.21	-0.05
8.38595	-0.197635	0.128946		0.88	0.21	-0.05
8.39549	0.400701	-0.22703		0.881	0.21	-0.05
8.40503	-0.314943	-0.211502		0.882	0.21	-0.05
8.41457	0.462788	-0.00089138		0.883	0.2	-0.05
8.42411	-0.443544	-0.25225		0.884	0.19	-0.05
8.43365	0.460691	0.235223		0.885	0.18	-0.05
8.44319	-0.504695	-0.039269		0.886	0.17	-0.05
8.45273	0.209368	0.266835		0.887	0.16	-0.05
8.46227	-0.55856	0.132151		0.888	0.15	-0.05
8.47181	0.000286395	0.477871		0.889	0.14	-0.05
8.48135	-0.653145	0.113218		0.89	0.13	-0.06
8.49089	-0.0410194	0.705922		0.891	0.12	-0.06
8.50043	-0.648743	0.1321		0.892	0.11	-0.06
8.50997	-0.089291	0.830571		0.893	0.09	-0.06
8.51951	-0.627184	0.107007		0.894	0.08	-0.06
8.52905	-0.272457	0.911703		0.895	0.07	-0.06
8.53859	-0.253104	0.0259824		0.896	0.06	-0.06
8.54813	-0.233885	1.05		0.897	0.05	-0.06
8.55767	-0.127587	0.0869426		0.898	0.04	-0.06
8.56721	-0.476464	0.862953		0.899	0.03	-0.07
8.57675	-0.144448	0.173951		0.9	0.02	-0.07
8.58629	-0.458293	0.727094		0.901	0.02	-0.07
8.59583	-0.212695	0.067392		0.902	0.01	-0.07
8.60537	-0.461262	0.589089		0.903	0	-0.07
8.61491	-0.040736	0.0171476		0.904	-0.01	-0.06
8.62445	-0.517411	0.467281		0.905	-0.02	-0.06
8.63399	-0.0168827	-0.0704146		0.906	-0.03	-0.06
8.64354	-0.681116	0.305871		0.907	-0.03	-0.06
8.65308	0.142063	0.15928		0.908	-0.04	-0.05
8.66262	-0.658198	-0.0570381		0.909	-0.05	-0.04
8.67216	0.246571	0.0749913		0.91	-0.05	-0.04
8.6817	-0.629711	-0.364272		0.911	-0.05	-0.03
8.69124	0.263971	0.0360916		0.912	-0.06	-0.03
8.70078	-0.438896	-0.190648		0.913	-0.06	-0.02
8.71032	0.267944	0.066506		0.914	-0.06	-0.02
8.71986	-0.291957	-0.232427		0.915	-0.06	0
8.7294	0.259949	0.213526		0.916	-0.06	0.01
8.73894	-0.216919	-0.206735		0.917	-0.07	0.04
8.74848	0.384764	0.421714		0.918	-0.07	0.05
8.75802	-0.127125	-0.216646		0.919	-0.07	0.06
8.76756	0.348262	0.630465		0.92	-0.07	0.06
8.7771	0.141939	-0.0971713		0.921	-0.08	0.05
8.78664	0.124445	0.812064		0.922	-0.08	0.03
8.79618	0.251935	-0.175212		0.923	-0.08	0.01
8.80572	-0.0108019	0.761155		0.924	-0.08	-0.02
8.81526	0.423726	-0.0424104		0.925	-0.09	-0.05
8.8248	0.0850061	0.645983		0.926	-0.09	-0.07
8.83434	0.277049	0.00440461		0.927	-0.09	-0.09
8.84388	-0.0139063	0.486881		0.928	-0.09	-0.1
8.85342	0.333615	-0.0596038		0.929	-0.09	-0.1
8.86296	-0.0598293	0.488984		0.93	-0.09	-0.1
8.8725	0.46202	-0.0393014		0.931	-0.09	-0.1
8.88204	-0.0567293	0.341795		0.932	-0.09	-0.1
8.89158	0.644105	-0.0350949		0.933	-0.09	-0.1
8.90112	-0.105627	0.177448		0.934	-0.09	-0.11
8.91066	0.738937	0.301639		0.935	-0.09	-0.11
8.9202	-0.192758	0.0435038		0.936	-0.09	-0.11
8.92974	0.709959	0.458758		0.937	-0.09	-0.11
8.93929	-0.0779051	-0.0143132		0.938	-0.09	-0.12
8.94883	0.579834	0.313232		0.939	-0.09	-0.12
8.95837	-0.105163	0.0570957		0.94	-0.08	-0.12
8.96791	0.453912	0.342515		0.941	-0.08	-0.12
8.97745	-0.108962	-0.0196722		0.942	-0.08	-0.11
8.98699	0.436047	0.459737		0.943	-0.08	-0.11
8.99653	-0.162726	-0.13571		0.944	-0.08	-0.11
9.00607	0.299683	0.582287		0.945	-0.08	-0.11
9.01561	-0.197303	-0.118685		0.946	-0.08	-0.11
9.02515	-0.132309	0.710034		0.947	-0.07	-0.11
9.03469	-0.179376	-0.171812		0.948	-0.06	-0.11
9.04423	-0.313501	0.773174		0.949	-0.06	-0.11
9.05377	-0.109702	-0.185446		0.95	-0.05	-0.11
9.06331	-0.456744	0.60112		0.951	-0.05	-0.11
9.07285	-0.216875	-0.152209		0.952	-0.04	-0.11
9.08239	-0.385746	0.431727		0.953	-0.03	-0.11
9.09193	-0.165901	-0.0713528		0.954	-0.01	-0.11
9.10147	-0.484873	0.4058		0.955	0.01	-0.12
9.11101	-0.01523	-0.188816		0.956	0.03	-0.12
9.12055	-0.454309	0.308555		0.957	0.05	-0.12
9.13009	0.230359	-0.137121		0.958	0.06	-0.12
9.13963	-0.4835	0.264156		0.959	0.07	-0.12
9.14917	0.41676	0.0233297		0.96	0.06	-0.11
9.15871	-0.512363	-0.112477		0.961	0.05	-0.11
9.16825	0.496139	0.136427		0.962	0.03	-0.11
9.17779	-0.358289	-0.138467		0.963	0	-0.11
9.18733	0.422384	0.386267		0.964	-0.03	-0.11
9.19687	-0.321093	0.00739828		0.965	-0.06	-0.1
9.20641	0.276361	0.23379		0.966	-0.08	-0.08
9.21595	-0.405486	0.02015		0.967	-0.09	-0.05
9.2255	0.119788	0.360557		0.968	-0.09	0
9.23504	-0.510718	-0.0695718		0.969	-0.1	0.05
9.24458	0.0356242	0.455384		0.97	-0.1	0.11
9.25412	-0.453698	-0.125131		0.971	-0.09	0.15
9.26366	-0.153359	0.542838		0.972	-0.09	0.17
9.2732	-0.151066	-0.223337		0.973	-0.08	0.16
9.28274	-0.300616	0.498428		0.974	-0.07	0.13
9.29228	-0.122806	-0.343739		0.975	-0.05	0.11
9.30182	-0.557288	0.513352		0.976	-0.03	0.1
9.31136	-0.185582	-0.355276		0.977	-0.01	0.09
9.3209	-0.414129	0.289541		0.978	0.02	0.07
9.33044	-0.101472	-0.382023		0.979	0.06	0.06
9.33998	-0.474696	0.150514		0.98	0.11	0.06
9.34952	0.00700453	-0.389711		0.981	0.16	0.07
9.35906	-0.523276	0.143616		0.982	0.22	0.08
9.3686	0.117091	-0.266953		0.983	0.28	0.09
9.37814	-0.57823	0.121675		0.984	0.35	0.11
9.38768	0.255882	-0.286387		0.985	0.4	0.12
9.39722	0.282377	-0.116596		0.986	0.44	0.13
9.40676	0.287225	0.0643661		0.987	0.41	0.14
9.4163	0.270426	0.256499		0.988	0.34	0.15
9.42584	0.231979	0.459803		0.989	0.25	0.16
9.43538	0.171886	0.674278		0.99	0.16	0.17
9.44492	0.0901448	0.899923		0.991	0.09	0.17
9.45446				0.992	0.04	0.18
9.464				0.993	0	0.18
9.47354				0.994	-0.03	0.18
9.48308				0.995	-0.05	0.18
9.49262				0.996	-0.08	0.18
9.50216				0.997	-0.1	0.18
9.5117				0.998	-0.11	0.17
9.52125				0.999	-0.11	0.16
9.53079				1	-0.09	0.16
				1.001	-0.08	0.15
				1.002	-0.07	0.15
				1.003	-0.06	0.14
				1.004	-0.05	0.13
				1.005	-0.04	0.13
				1.006	-0.03	0.12
				1.007	-0.01	0.11
				1.008	0	0.1
				1.009	0.01	0.09
				1.01	0.03	0.09
				1.011	0.04	0.08
				1.012	0.05	0.07
				1.013	0.06	0.06
				1.014	0.07	0.05
				1.015	0.07	0.04
				1.016	0.07	0.04
				1.017	0.07	0.03
				1.018	0.07	0.02
				1.019	0.07	0.02
				1.02	0.06	0.01
				1.021	0.06	0
				1.022	0.05	0
				1.023	0.05	0
				1.024	0.04	-0.01
				1.025	0.03	-0.01
				1.026	0.03	-0.01
				1.027	0.02	-0.02
				1.028	0.01	-0.02
				1.029	0	-0.02
				1.03	0	-0.03
				1.031	-0.01	-0.03
				1.032	-0.02	-0.03
				1.033	-0.02	-0.04
				1.034	-0.03	-0.04
				1.035	-0.03	-0.04
				1.036	-0.04	-0.05
				1.037	-0.04	-0.05
				1.038	-0.05	-0.05
				1.039	-0.05	-0.06
				1.04	-0.05	-0.06
				1.041	-0.06	-0.06
				1.042	-0.06	-0.06
				1.043	-0.07	-0.06
				1.044	-0.07	-0.06
				1.045	-0.07	-0.06
				1.046	-0.08	-0.06
				1.047	-0.08	-0.06
				1.048	-0.08	-0.06
				1.049	-0.08	-0.06
				1.05	-0.09	-0.06
				1.051	-0.09	-0.06
				1.052	-0.09	-0.06
				1.053	-0.09	-0.06
				1.054	-0.09	-0.06
				1.055	-0.09	-0.06
				1.056	-0.09	-0.06
				1.057	-0.09	-0.06
				1.058	-0.09	-0.07
				1.059	-0.09	-0.07
				1.06	-0.09	-0.06
				1.061	-0.09	-0.06
				1.062	-0.09	-0.05
				1.063	-0.09	-0.04
				1.064	-0.09	-0.03
				1.065	-0.09	-0.03
				1.066	-0.09	-0.02
				1.067	-0.09	-0.01
				1.068	-0.09	0
				1.069	-0.09	0.02
				1.07	-0.09	0.04
				1.071	-0.09	0.06
				1.072	-0.09	0.06
				1.073	-0.09	0.06
				1.074	-0.09	0.05
				1.075	-0.09	0.03
				1.076	-0.08	0.01
				1.077	-0.08	-0.02
				1.078	-0.08	-0.05
				1.079	-0.08	-0.08
				1.08	-0.08	-0.09
				1.081	-0.08	-0.1
				1.082	-0.07	-0.1
				1.083	-0.07	-0.1
				1.084	-0.06	-0.1
				1.085	-0.06	-0.1
				1.086	-0.05	-0.1
				1.087	-0.05	-0.1
				1.088	-0.04	-0.1
				1.089	-0.03	-0.1
				1.09	-0.01	-0.09
				1.091	0.02	-0.06
				1.092	0.04	-0.05
				1.093	0.05	-0.06
				1.094	0.06	-0.07
				1.095	0.06	-0.09
				1.096	0.05	-0.1
				1.097	0.04	-0.1
				1.098	0.01	-0.1
				1.099	-0.02	-0.1
				1.1	-0.05	-0.1
				1.101	-0.07	-0.1
				1.102	-0.08	-0.1
				1.103	-0.09	-0.1
				1.104	-0.1	-0.1
				1.105	-0.1	-0.1
				1.106	-0.1	-0.1
				1.107	-0.1	-0.1
				1.108	-0.11	-0.1
				1.109	-0.11	-0.1
				1.11	-0.12	-0.1
				1.111	-0.12	-0.1
				1.112	-0.13	-0.1
				1.113	-0.14	-0.1
				1.114	-0.15	-0.1
				1.115	-0.15	-0.1
				1.116	-0.15	-0.1
				1.117	-0.16	-0.1
				1.118	-0.16	-0.09
				1.119	-0.16	-0.08
				1.12	-0.16	-0.05
				1.121	-0.16	0.01
				1.122	-0.14	0.11
				1.123	-0.12	0.24
				1.124	-0.1	0.39
				1.125	-0.06	0.53
				1.126	-0.02	0.63
				1.127	0.04	0.63
				1.128	0.08	0.51
				1.129	0.11	0.27
				1.13	0.12	0.01
				1.131	0.11	-0.18
				1.132	0.09	-0.23
				1.133	0.08	-0.2
				1.134	0.07	-0.12
				1.135	0.07	-0.06
				1.136	0.07	-0.03
				1.137	0.06	-0.01
				1.138	0.05	0
				1.139	0.04	0.01
				1.14	0.04	0.03
				1.141	0.05	0.04
				1.142	0.06	0.06
				1.143	0.07	0.08
				1.144	0.08	0.09
				1.145	0.09	0.1
				1.146	0.11	0.12
				1.147	0.12	0.13
				1.148	0.13	0.14
				1.149	0.14	0.14
				1.15	0.15	0.15
				1.151	0.17	0.15
				1.152	0.18	0.15
				1.153	0.19	0.15
				1.154	0.19	0.14
				1.155	0.2	0.13
				1.156	0.2	0.13
				1.157	0.2	0.12
				1.158	0.2	0.11
				1.159	0.19	0.1
				1.16	0.18	0.1
				1.161	0.18	0.09
				1.162	0.17	0.08
				1.163	0.16	0.08
				1.164	0.15	0.07
				1.165	0.13	0.06
				1.166	0.12	0.05
				1.167	0.11	0.05
				1.168	0.1	0.04
				1.169	0.09	0.03
				1.17	0.08	0.03
				1.171	0.06	0.02
				1.172	0.06	0.01
				1.173	0.05	0
				1.174	0.04	0
				1.175	0.03	-0.01
				1.176	0.02	-0.01
				1.177	0.01	-0.02
				1.178	0.02	-0.02
				1.179	0.03	-0.03
				1.18	0.03	-0.03
[truncated: 8,350 more rows]

## Sheet: Fig 3H
VTRI-TENG(mV)	Voc,max	Voc,min	ΔVoc
[truncated: 25 more rows]

[truncated: 64 more sheets: Fig 3I, Fig 3J, Fig 4B, Fig 4C, Fig 4F, Fig 4G, Fig 4H, Fig 4I, Fig 5B, Fig 5C, Fig 5D, Fig 5E, Fig 5F, Fig 5G, Fig 5K, Fig 5L, Fig 6C, Fig 6F, Fig 6G, Fig 7F …]
